# Supplementary material for: Characterising and Predicting Haploinsufficiency in the Human Genome
Source: PLoS Genet. 2010 Oct 14;6(10):e1001154. doi: 10.1371/journal.pgen.1001154 (PMC2954820; doi:10.1371/journal.pgen.1001154)
Supplement: Dataset S1 — HI_prediction.bed: Gene-based probability of exhibiting haploinsufficiency in BED format which can be loaded into UCSC genome browser. (0.95 MB TXT) [file pgen.1001154.s001.txt]

track name='HI_pred_noimp' description='haploinsufficiency prediction' visability=4 itemRgb='on'
chr1	869458	884494	NOC2L|0.379|41.5%	0.379	.	869459	884494	125,130,0
chr1	924207	925333	HES4|0.319|50.8%	0.319	.	924208	925333	100,155,0
chr1	938741	939782	ISG15|0.191|80.5%	0.191	.	938742	939782	25,230,0
chr1	1128751	1131952	TNFRSF18|0.088|98.0%	0.088	.	1128752	1131952	0,255,0
chr1	1136582	1139411	TNFRSF4|0.165|86.9%	0.165	.	1136583	1139411	25,230,0
chr1	1157491	1160284	B3GALT6|0.249|65.7%	0.249	.	1157492	1160284	75,180,0
chr1	1298972	1300443	AURKAIP1|0.129|93.5%	0.129	.	1298973	1300443	0,255,0
chr1	1327163	1332524	MRPL20|0.178|84.3%	0.178	.	1327164	1332524	25,230,0
chr1	1360771	1366008	VWA1|0.259|63.1%	0.259	.	1360772	1366008	75,180,0
chr1	1397005	1421444	ATAD3B|0.181|83.5%	0.181	.	1397006	1421444	25,230,0
chr1	1466916	1500125	SSU72|0.254|64.3%	0.254	.	1466917	1500125	75,180,0
chr1	1540735	1555853	MIB2|0.280|58.0%	0.280	.	1540736	1555853	100,155,0
chr1	1672530	1701368	NADK|0.244|66.9%	0.244	.	1672531	1701368	75,180,0
chr1	1706589	1812355	GNB1|0.876|5.1%	0.876	.	1706590	1812355	255,0,0
chr1	1836125	1838593	CALML6|0.212|75.2%	0.212	.	1836126	1838593	50,205,0
chr1	2149993	2229316	SKI|0.318|50.9%	0.318	.	2149994	2229316	100,155,0
chr1	2242555	2346079	MORN1|0.142|91.4%	0.142	.	2242556	2346079	0,255,0
chr1	2313073	2326734	RER1|0.533|24.2%	0.533	.	2313074	2326734	175,80,0
chr1	2326102	2333870	PEX10|0.190|80.7%	0.190	.	2326103	2333870	25,230,0
chr1	2429834	2447895	PANK4|0.222|72.7%	0.222	.	2429835	2447895	50,205,0
chr1	2450045	2451544	HES5|0.227|71.4%	0.227	.	2450046	2451544	50,205,0
chr1	2479152	2486757	TNFRSF14|0.158|88.2%	0.158	.	2479153	2486757	25,230,0
chr1	2508096	2512762	C1orf93|0.216|74.4%	0.216	.	2508097	2512762	50,205,0
chr1	2927905	2929325	ACTRT2|0.111|96.0%	0.111	.	2927906	2929325	0,255,0
chr1	3361099	3387537	ARHGEF16|0.258|63.4%	0.258	.	3361100	3387537	75,180,0
chr1	3394372	3517919	MEGF6|0.206|76.9%	0.206	.	3394373	3517919	50,205,0
chr1	3531415	3536549	TPRG1L|0.254|64.3%	0.254	.	3531416	3536549	75,180,0
chr1	3537190	3556504	WDR8|0.388|40.3%	0.388	.	3537191	3556504	125,130,0
chr1	3658821	3678069	CCDC27|0.154|89.3%	0.154	.	3658822	3678069	25,230,0
chr1	3721203	3763657	KIAA0562|0.213|75.0%	0.213	.	3721204	3763657	50,205,0
chr1	3763704	3791853	DFFB|0.232|70.0%	0.232	.	3763705	3791853	75,180,0
chr1	4614964	4743711	AJAP1|0.250|65.3%	0.250	.	4614965	4743711	75,180,0
chr1	5845456	5975118	NPHP4|0.213|75.0%	0.213	.	5845457	5975118	50,205,0
chr1	5974112	6083840	KCNAB2|0.481|29.0%	0.481	.	5974113	6083840	175,80,0
chr1	6084439	6162770	CHD5|0.395|39.2%	0.395	.	6084440	6162770	150,105,0
chr1	6203839	6218631	ICMT|0.651|15.5%	0.651	.	6203840	6218631	200,55,0
chr1	6229992	6243622	GPR153|0.292|55.8%	0.292	.	6229993	6243622	100,155,0
chr1	6395064	6407317	HES2|0.543|23.4%	0.543	.	6395065	6407317	175,80,0
chr1	6443797	6448855	TNFRSF25|0.151|89.8%	0.151	.	6443798	6448855	25,230,0
chr1	6448738	6502708	PLEKHG5|0.202|77.8%	0.202	.	6448739	6502708	50,205,0
chr1	6507808	6537168	NOL9|0.198|78.7%	0.198	.	6507809	6537168	50,205,0
chr1	6538020	6562403	TAS1R1|0.191|80.3%	0.191	.	6538021	6562403	25,230,0
chr1	6562642	6571926	ZBTB48|0.235|69.2%	0.235	.	6562643	6571926	75,180,0
chr1	6573370	6585648	KLHL21|0.390|39.9%	0.390	.	6573371	6585648	150,105,0
chr1	6596331	6606643	PHF13|0.265|61.4%	0.265	.	6596332	6606643	75,180,0
chr1	6607512	6618219	THAP3|0.178|84.2%	0.178	.	6607513	6618219	25,230,0
chr1	6616817	6684460	DNAJC11|0.274|59.6%	0.274	.	6616818	6684460	100,155,0
chr1	7753915	7770120	VAMP3|0.174|85.3%	0.174	.	7753916	7770120	25,230,0
chr1	7766966	7827824	PER3|0.302|54.0%	0.302	.	7766967	7827824	100,155,0
chr1	7825729	7836159	UTS2|0.082|98.5%	0.082	.	7825730	7836159	0,255,0
chr1	7902494	7923474	TNFRSF9|0.106|96.6%	0.106	.	7902495	7923474	0,255,0
chr1	7944347	7967928	PARK7|0.330|48.9%	0.330	.	7944348	7967928	125,130,0
chr1	7994381	8008943	ERRFI1|0.414|36.7%	0.414	.	7994382	8008943	150,105,0
chr1	8335052	8800286	RERE|0.885|4.8%	0.885	.	8335053	8800286	255,0,0
chr1	8928508	8957733	CA6|0.221|72.8%	0.221	.	8928509	8957733	50,205,0
chr1	8985945	9008991	SLC2A7|0.170|86.0%	0.170	.	8985946	9008991	25,230,0
chr1	9019593	9052257	SLC2A5|0.252|64.7%	0.252	.	9019594	9052257	75,180,0
chr1	9086667	9111837	GPR157|0.189|81.1%	0.189	.	9086668	9111837	25,230,0
chr1	9217449	9253983	H6PD|0.249|65.6%	0.249	.	9217450	9253983	75,180,0
chr1	9275570	9352175	SPSB1|0.619|17.6%	0.619	.	9275571	9352175	200,55,0
chr1	9634376	9711759	PIK3CD|0.705|12.5%	0.705	.	9634377	9711759	200,55,0
chr1	9711666	9807137	CLSTN1|0.733|11.1%	0.733	.	9711667	9807137	200,55,0
chr1	9830920	9892908	CTNNBIP1|0.330|48.9%	0.330	.	9830921	9892908	125,130,0
chr1	9926072	9968143	NMNAT1|0.252|64.7%	0.252	.	9926073	9968143	75,180,0
chr1	10015602	10163876	UBE4B|0.458|31.4%	0.458	.	10015603	10163876	150,105,0
chr1	10193417	10364248	KIF1B|0.309|52.5%	0.309	.	10193418	10364248	100,155,0
chr1	10381667	10402788	PGD|0.389|40.1%	0.389	.	10381668	10402788	125,130,0
chr1	10443191	10455200	DFFA|0.386|40.5%	0.386	.	10443192	10455200	125,130,0
chr1	10929119	10946877	C1orf127|0.245|66.7%	0.245	.	10929120	10946877	75,180,0
chr1	11008648	11029883	MASP2|0.215|74.7%	0.215	.	11008649	11029883	50,205,0
chr1	11037235	11042678	SRM|0.296|55.0%	0.296	.	11037236	11042678	100,155,0
chr1	11049267	11082525	EXOSC10|0.501|27.3%	0.501	.	11049268	11082525	175,80,0
chr1	11089178	11245176	FRAP1|0.979|1.3%	0.979	.	11089179	11245176	255,0,0
chr1	11171984	11178624	ANGPTL7|0.771|9.3%	0.771	.	11171985	11178624	255,0,0
chr1	11255865	11277699	UBIAD1|0.240|67.9%	0.240	.	11255866	11277699	75,180,0
chr1	11646767	11656994	FBXO6|0.232|70.0%	0.232	.	11646768	11656994	75,180,0
chr1	11657124	11674294	MAD2L2|0.869|5.4%	0.869	.	11657125	11674294	255,0,0
chr1	11674365	11703237	C1orf187|0.247|66.2%	0.247	.	11674366	11703237	75,180,0
chr1	11768366	11788702	MTHFR|0.239|68.3%	0.239	.	11768367	11788702	75,180,0
chr1	11788793	11825788	CLCN6|0.518|25.7%	0.518	.	11788794	11825788	175,80,0
chr1	11828355	11830989	NPPA|0.148|90.3%	0.148	.	11828356	11830989	0,255,0
chr1	11962955	11996154	MFN2|0.179|83.9%	0.179	.	11962956	11996154	25,230,0
chr1	12046020	12126851	TNFRSF8|0.392|39.7%	0.392	.	12046021	12126851	150,105,0
chr1	12149646	12191863	TNFRSF1B|0.698|12.9%	0.698	.	12149647	12191863	200,55,0
chr1	12550525	12600381	DHRS3|0.346|46.3%	0.346	.	12550526	12600381	125,130,0
chr1	12627152	12649684	AADACL4|0.128|93.8%	0.128	.	12627153	12649684	0,255,0
chr1	12728749	12743688	C1orf158|0.200|78.4%	0.200	.	12728750	12743688	50,205,0
chr1	13782838	13817039	PDPN|0.565|21.5%	0.565	.	13782839	13817039	175,80,0
chr1	13899321	14024162	PRDM2|0.405|37.8%	0.405	.	13899322	14024162	150,105,0
chr1	15351648	15419561	TMEM51|0.275|59.3%	0.275	.	15351649	15419561	100,155,0
chr1	15609019	15629413	EFHD2|0.350|45.7%	0.350	.	15609020	15629413	125,130,0
chr1	15687321	15723527	CASP9|0.303|53.6%	0.303	.	15687322	15723527	100,155,0
chr1	15725894	15775174	DNAJC16|0.206|76.8%	0.206	.	15725895	15775174	50,205,0
chr1	15771738	15784192	AGMAT|0.188|81.3%	0.188	.	15771739	15784192	25,230,0
chr1	15816624	15859335	DDI2|0.293|55.6%	0.293	.	15816625	15859335	100,155,0
chr1	15935395	15940471	SLC25A34|0.317|51.1%	0.317	.	15935396	15940471	100,155,0
chr1	15955740	15985676	FBLIM1|0.415|36.5%	0.415	.	15955741	15985676	150,105,0
chr1	16046945	16139537	SPEN|0.911|3.8%	0.911	.	16046946	16139537	255,0,0
chr1	16140952	16175191	ZBTB17|0.907|3.9%	0.907	.	16140953	16175191	255,0,0
chr1	16203317	16207889	C1orf64|0.236|68.9%	0.236	.	16203318	16207889	75,180,0
chr1	16213113	16218551	HSPB7|0.257|63.7%	0.257	.	16213114	16218551	75,180,0
chr1	16220952	16233132	CLCNKA|0.216|74.4%	0.216	.	16220953	16233132	50,205,0
chr1	16242833	16256390	CLCNKB|0.235|69.4%	0.235	.	16242834	16256390	75,180,0
chr1	16256851	16272714	FAM131C|0.229|70.8%	0.229	.	16256852	16272714	50,205,0
chr1	16323419	16355151	EPHA2|0.635|16.5%	0.635	.	16323420	16355151	200,55,0
chr1	16430781	16436178	C1orf89|0.167|86.5%	0.167	.	16430782	16436178	25,230,0
chr1	16449146	16551535	FBXO42|0.222|72.8%	0.222	.	16449147	16551535	50,205,0
chr1	16566306	16597224	C1orf144|0.733|11.0%	0.733	.	16566307	16597224	200,55,0
chr1	16639805	16659159	NECAP2|0.289|56.4%	0.289	.	16639806	16659159	100,155,0
chr1	17173583	17179760	MFAP2|0.900|4.2%	0.900	.	17173584	17179760	255,0,0
chr1	17185039	17211010	ATP13A2|0.268|60.9%	0.268	.	17185040	17211010	75,180,0
chr1	17265842	17318535	PADI2|0.215|74.5%	0.215	.	17265843	17318535	50,205,0
chr1	17738916	17896956	ARHGEF10L|0.253|64.5%	0.253	.	17738917	17896956	75,180,0
chr1	18680010	18685207	KLHDC7A|0.379|41.5%	0.379	.	18680011	18685207	125,130,0
chr1	18830086	18944010	PAX7|0.921|3.5%	0.921	.	18830087	18944010	255,0,0
chr1	19038679	19058742	TAS1R2|0.228|71.0%	0.228	.	19038680	19058742	50,205,0
chr1	19070512	19101659	ALDH4A1|0.751|10.1%	0.751	.	19070513	19101659	200,55,0
chr1	19273586	19409333	UBR4|0.376|41.8%	0.376	.	19273587	19409333	125,130,0
chr1	19417171	19450633	KIAA0090|0.543|23.3%	0.543	.	19417172	19450633	175,80,0
chr1	19481643	19487867	AKR7A3|0.280|58.1%	0.280	.	19481644	19487867	100,155,0
chr1	19511326	19528380	PQLC2|0.220|73.3%	0.220	.	19511327	19528380	50,205,0
chr1	19537856	19684594	CAPZB|0.324|50.0%	0.324	.	19537857	19684594	125,130,0
chr1	19796053	19839759	C1orf151|0.557|22.1%	0.557	.	19796054	19839759	175,80,0
chr1	19842312	19857532	NBL1|0.466|30.6%	0.466	.	19842313	19857532	150,105,0
chr1	19864366	19878642	HTR6|0.317|51.2%	0.317	.	19864367	19878642	100,155,0
chr1	20013108	20014358	RNF186|0.165|87.1%	0.165	.	20013109	20014358	25,230,0
chr1	20119386	20122697	PLA2G2E|0.269|60.6%	0.269	.	20119387	20122697	75,180,0
chr1	20174515	20179496	PLA2G2A|0.362|43.7%	0.362	.	20174516	20179496	125,130,0
chr1	20311064	20318595	PLA2G2D|0.120|94.9%	0.120	.	20311065	20318595	0,255,0
chr1	20338405	20349466	PLA2G2F|0.198|78.8%	0.198	.	20338406	20349466	50,205,0
chr1	20698529	20707241	MUL1|0.259|63.0%	0.259	.	20698530	20707241	75,180,0
chr1	20788030	20817985	CDA|0.280|58.0%	0.280	.	20788031	20817985	100,155,0
chr1	20850846	20860624	DDOST|0.325|49.8%	0.325	.	20850847	20860624	125,130,0
chr1	20941757	20985768	HP1BP3|0.555|22.4%	0.555	.	20941758	20985768	175,80,0
chr1	21005558	21375927	EIF4G3|0.701|12.7%	0.701	.	21005559	21375927	200,55,0
chr1	21417663	21544584	ECE1|0.449|32.2%	0.449	.	21417664	21544584	150,105,0
chr1	21708444	21777492	ALPL|0.494|27.8%	0.494	.	21708445	21777492	175,80,0
chr1	21795301	21868390	RAP1GAP|0.466|30.6%	0.466	.	21795302	21868390	150,105,0
chr1	21877377	21982275	USP48|0.192|80.2%	0.192	.	21877378	21982275	25,230,0
chr1	22011344	22024301	LDLRAD2|0.395|39.2%	0.395	.	22011345	22024301	150,105,0
chr1	22021324	22136297	HSPG2|0.869|5.4%	0.869	.	22021325	22136297	255,0,0
chr1	22316384	22342106	WNT4|0.962|2.1%	0.962	.	22316385	22342106	255,0,0
chr1	22650930	22730237	ZBTB40|0.405|37.9%	0.405	.	22650931	22730237	150,105,0
chr1	22762590	22802674	EPHA8|0.446|32.7%	0.446	.	22762591	22802674	150,105,0
chr1	22842712	22847190	C1QC|0.276|58.9%	0.276	.	22842713	22847190	100,155,0
chr1	23218532	23282771	AOF2|0.521|25.4%	0.521	.	23218533	23282771	175,80,0
chr1	23389579	23393809	HTR1D|0.552|22.6%	0.552	.	23389580	23393809	175,80,0
chr1	23508862	23543440	HNRNPR|0.987|1.0%	0.987	.	23508863	23543440	255,0,0
chr1	23558527	23568944	ZNF436|0.566|21.4%	0.566	.	23558528	23568944	175,80,0
chr1	23579509	23623848	TCEA3|0.603|18.7%	0.603	.	23579510	23623848	200,55,0
chr1	23705508	23730300	E2F2|0.502|27.2%	0.502	.	23705509	23730300	175,80,0
chr1	23757011	23758570	ID3|0.918|3.6%	0.918	.	23757012	23758570	255,0,0
chr1	23942548	23958974	TCEB3|0.219|73.3%	0.219	.	23942549	23958974	50,205,0
chr1	23977469	23987309	C1orf128|0.337|47.9%	0.337	.	23977470	23987309	125,130,0
chr1	23994675	23999881	GALE|0.529|24.6%	0.529	.	23994676	23999881	175,80,0
chr1	24000954	24025264	HMGCL|0.163|87.4%	0.163	.	24000955	24025264	25,230,0
chr1	24044160	24067408	FUCA1|0.165|87.0%	0.165	.	24044161	24067408	25,230,0
chr1	24073046	24112404	CNR2|0.227|71.3%	0.227	.	24073047	24112404	50,205,0
chr1	24158904	24162515	PNRC2|0.634|16.6%	0.634	.	24158905	24162515	200,55,0
chr1	24318847	24342198	IL22RA1|0.165|87.0%	0.165	.	24318848	24342198	25,230,0
chr1	24353233	24387036	IL28RA|0.229|70.9%	0.229	.	24353234	24387036	50,205,0
chr1	24513250	24563559	GRHL3|0.284|57.2%	0.284	.	24513251	24563559	100,155,0
chr1	24556075	24614174	C1orf201|0.156|88.7%	0.156	.	24556076	24614174	25,230,0
chr1	24614870	24672053	NPAL3|0.357|44.5%	0.357	.	24614871	24672053	125,130,0
chr1	24842180	24872358	SRRM1|0.568|21.3%	0.568	.	24842181	24872358	175,80,0
chr1	24944434	25043345	CLIC4|0.538|23.7%	0.538	.	24944435	25043345	175,80,0
chr1	25421353	25431600	SYF2|0.303|53.6%	0.303	.	25421354	25431600	100,155,0
chr1	25441327	25446572	C1orf63|0.145|90.9%	0.145	.	25441328	25446572	0,255,0
chr1	25561327	25629270	RHCE|0.252|64.8%	0.252	.	25561328	25629270	75,180,0
chr1	25630005	25698515	TMEM57|0.749|10.2%	0.749	.	25630006	25698515	200,55,0
chr1	25742662	25767964	LDLRAP1|0.312|52.1%	0.312	.	25742663	25767964	100,155,0
chr1	25816545	25983845	MAN1C1|0.257|63.7%	0.257	.	25816546	25983845	75,180,0
chr1	25999253	26017300	SEPN1|0.245|66.8%	0.245	.	25999254	26017300	75,180,0
chr1	26019027	26032016	FAM54B|0.188|81.4%	0.188	.	26019028	26032016	25,230,0
chr1	26060288	26070331	PAQR7|0.250|65.2%	0.250	.	26060289	26070331	75,180,0
chr1	26099195	26105955	STMN1|0.708|12.4%	0.708	.	26099196	26105955	200,55,0
chr1	26158844	26197235	PAFAH2|0.223|72.5%	0.223	.	26158845	26197235	50,205,0
chr1	26220857	26235537	EXTL1|0.289|56.3%	0.289	.	26220858	26235537	100,155,0
chr1	26237100	26245191	SLC30A2|0.192|80.1%	0.192	.	26237101	26245191	25,230,0
chr1	26250384	26266708	TRIM63|0.226|71.6%	0.226	.	26250385	26266708	50,205,0
chr1	26310912	26324608	PDIK1L|0.710|12.3%	0.710	.	26310913	26324608	200,55,0
chr1	26376589	26388957	CNKSR1|0.265|61.6%	0.265	.	26376590	26388957	75,180,0
chr1	26433279	26477884	CCDC21|0.276|59.1%	0.276	.	26433280	26477884	100,155,0
chr1	26516997	26519600	CD52|0.214|74.9%	0.214	.	26516998	26519600	50,205,0
chr1	26560711	26571853	ZNF683|0.206|76.9%	0.206	.	26560712	26571853	50,205,0
chr1	26609855	26628806	LIN28|0.881|5.0%	0.881	.	26609856	26628806	255,0,0
chr1	26631359	26670380	DHDDS|0.238|68.6%	0.238	.	26631360	26670380	75,180,0
chr1	26728835	26774108	RPS6KA1|0.847|6.2%	0.847	.	26728836	26774108	255,0,0
chr1	26895108	26981188	ARID1A|0.653|15.3%	0.653	.	26895109	26981188	200,55,0
chr1	26987072	26997471	PIGV|0.454|31.9%	0.454	.	26987073	26997471	150,105,0
chr1	27025787	27054794	ZDHHC18|0.224|72.1%	0.224	.	27025788	27054794	50,205,0
chr1	27062239	27063534	SFN|0.642|16.1%	0.642	.	27062240	27063534	200,55,0
chr1	27078459	27089456	GPN2|0.236|68.9%	0.236	.	27078460	27089456	75,180,0
chr1	27089566	27099544	GPATCH3|0.120|95.0%	0.120	.	27089567	27099544	0,255,0
chr1	27110565	27113047	NR0B2|0.757|9.9%	0.757	.	27110566	27113047	255,0,0
chr1	27120810	27145475	NUDC|0.478|29.3%	0.478	.	27120811	27145475	175,80,0
chr1	27204099	27211914	FAM46B|0.642|16.0%	0.642	.	27204100	27211914	200,55,0
chr1	27297892	27366059	SLC9A1|0.489|28.2%	0.489	.	27297893	27366059	175,80,0
chr1	27433745	27507322	WDTC1|0.981|1.2%	0.981	.	27433746	27507322	255,0,0
chr1	27541099	27553008	SYTL1|0.474|29.8%	0.474	.	27541100	27553008	175,80,0
chr1	27554256	27565970	MAP3K6|0.240|68.1%	0.240	.	27554257	27565970	75,180,0
chr1	27568188	27573916	FCN3|0.172|85.6%	0.172	.	27568189	27573916	25,230,0
chr1	27591738	27594900	GPR3|0.669|14.4%	0.669	.	27591739	27594900	200,55,0
chr1	27604712	27689256	WASF2|0.499|27.5%	0.499	.	27604713	27689256	175,80,0
chr1	27733132	27803275	AHDC1|0.174|85.2%	0.174	.	27733133	27803275	25,230,0
chr1	27811389	27834314	FGR|0.633|16.7%	0.633	.	27811390	27834314	200,55,0
chr1	27865158	27871311	IFI6|0.256|63.7%	0.256	.	27865159	27871311	75,180,0
chr1	27972280	28023549	STX12|0.625|17.2%	0.625	.	27972281	28023549	200,55,0
chr1	28029879	28050770	PPP1R8|0.725|11.4%	0.725	.	28029880	28050770	200,55,0
chr1	28071641	28085783	C1orf38|0.575|20.7%	0.575	.	28071642	28085783	175,80,0
chr1	28090636	28113844	RPA2|0.924|3.4%	0.924	.	28090637	28113844	255,0,0
chr1	28134090	28158249	SMPDL3B|0.328|49.2%	0.328	.	28134091	28158249	125,130,0
chr1	28159090	28167191	XKR8|0.254|64.3%	0.254	.	28159091	28167191	75,180,0
chr1	28169444	28287702	EYA3|0.892|4.5%	0.892	.	28169445	28287702	255,0,0
chr1	28348450	28392971	PTAFR|0.211|75.7%	0.211	.	28348451	28392971	50,205,0
chr1	28435197	28437196	ATPIF1|0.247|66.2%	0.247	.	28435198	28437196	75,180,0
chr1	28458592	28481586	SESN2|0.623|17.4%	0.623	.	28458593	28481586	200,55,0
chr1	28528135	28535062	MED18|0.153|89.4%	0.153	.	28528136	28535062	25,230,0
chr1	28791298	28793673	RAB42|0.176|84.7%	0.176	.	28791299	28793673	25,230,0
chr1	28802199	28842172	TAF12|0.535|24.0%	0.535	.	28802200	28842172	175,80,0
chr1	28867830	28918452	GMEB1|0.329|49.1%	0.329	.	28867831	28918452	125,130,0
chr1	28935722	28968874	YTHDF2|0.567|21.3%	0.567	.	28935723	28968874	175,80,0
chr1	29011240	29062795	OPRD1|0.459|31.4%	0.459	.	29011241	29062795	150,105,0
chr1	29086214	29319545	EPB41|0.773|9.2%	0.773	.	29086215	29319545	255,0,0
chr1	29346951	29380948	SFRS4|0.900|4.2%	0.900	.	29346952	29380948	255,0,0
chr1	29391971	29430041	MECR|0.577|20.6%	0.577	.	29391972	29430041	175,80,0
chr1	29435633	29525900	PTPRU|0.420|35.9%	0.420	.	29435634	29525900	150,105,0
chr1	30958582	30969474	MATN1|0.335|48.1%	0.335	.	30958583	30969474	125,130,0
chr1	30977902	31003254	LAPTM5|0.259|63.2%	0.259	.	30977903	31003254	75,180,0
chr1	31176939	31311350	PUM1|0.450|32.2%	0.450	.	31176940	31311350	150,105,0
chr1	31425178	31484986	NKAIN1|0.698|12.9%	0.698	.	31425179	31484986	200,55,0
chr1	31542428	31610370	ZCCHC17|0.310|52.4%	0.310	.	31542429	31610370	100,155,0
chr1	31610686	31618510	FABP3|0.283|57.5%	0.283	.	31610687	31618510	100,155,0
chr1	31654998	31680111	SERINC2|0.230|70.7%	0.230	.	31654999	31680111	50,205,0
chr1	31814699	31825872	TINAGL1|0.363|43.7%	0.363	.	31814700	31825872	125,130,0
chr1	31855887	31870706	HCRTR1|0.249|65.4%	0.249	.	31855888	31870706	75,180,0
chr1	31890434	31942507	COL16A1|0.223|72.3%	0.223	.	31890435	31942507	50,205,0
chr1	31965304	32002528	BAI2|0.533|24.2%	0.533	.	31965305	32002528	175,80,0
chr1	32028609	32054210	SPOCD1|0.125|94.3%	0.125	.	32028610	32054210	0,255,0
chr1	32146379	32176575	PTP4A2|0.167|86.4%	0.167	.	32146380	32176575	25,230,0
chr1	32252077	32282059	KHDRBS1|0.820|7.3%	0.820	.	32252078	32282059	255,0,0
chr1	32311108	32341049	TMEM39B|0.611|18.2%	0.611	.	32311109	32341049	200,55,0
chr1	32346230	32414756	KPNA6|0.929|3.2%	0.929	.	32346231	32414756	255,0,0
chr1	32417873	32436473	TXLNA|0.390|40.0%	0.390	.	32417874	32436473	150,105,0
chr1	32460557	32469792	EIF3I|0.865|5.5%	0.865	.	32460558	32469792	255,0,0
chr1	32572027	32574421	MARCKSL1|0.654|15.2%	0.654	.	32572028	32574421	200,55,0
chr1	32600384	32602495	TSSK3|0.291|56.0%	0.291	.	32600385	32602495	100,155,0
chr1	32603375	32632614	BSDC1|0.632|16.7%	0.632	.	32603376	32632614	200,55,0
chr1	32980098	33013158	KIAA1522|0.204|77.3%	0.204	.	32980099	33013158	50,205,0
chr1	33013426	33056220	YARS|0.295|55.3%	0.295	.	33013427	33056220	100,155,0
chr1	33055629	33097062	S100PBP|0.213|75.2%	0.213	.	33055630	33097062	50,205,0
chr1	33100455	33108938	FNDC5|0.716|11.9%	0.716	.	33100456	33108938	200,55,0
chr1	33124684	33132833	HPCA|0.505|26.9%	0.505	.	33124685	33132833	175,80,0
chr1	33132782	33149272	TMEM54|0.349|45.9%	0.349	.	33132783	33149272	125,130,0
chr1	33174632	33203001	RNF19B|0.544|23.3%	0.544	.	33174633	33203001	175,80,0
chr1	33246172	33275079	AK2|0.640|16.2%	0.640	.	33246173	33275079	200,55,0
chr1	33319300	33358709	ADC|0.480|29.1%	0.480	.	33319301	33358709	175,80,0
chr1	33383590	33420229	TRIM62|0.324|50.0%	0.324	.	33383591	33420229	125,130,0
chr1	33508762	33538907	ZNF362|0.711|12.2%	0.711	.	33508763	33538907	200,55,0
chr1	33544953	33559286	A3GALT2|0.189|81.2%	0.189	.	33544954	33559286	25,230,0
chr1	33561810	33613781	PHC2|0.741|10.7%	0.741	.	33561811	33613781	200,55,0
chr1	33710818	33734582	ZSCAN20|0.496|27.7%	0.496	.	33710819	33734582	175,80,0
chr1	33752195	34404030	CSMD2|0.597|19.1%	0.597	.	33752196	34404030	200,55,0
chr1	34098662	34102978	HMGB4|0.095|97.5%	0.095	.	34098663	34102978	0,255,0
chr1	34405070	34457319	C1orf94|0.235|69.3%	0.235	.	34405071	34457319	75,180,0
chr1	34993234	34996700	GJB5|0.280|58.1%	0.280	.	34993235	34996700	100,155,0
chr1	35019376	35024554	GJB3|0.223|72.4%	0.223	.	35019377	35024554	50,205,0
chr1	35091718	35097934	C1orf212|0.124|94.4%	0.124	.	35091719	35097934	0,255,0
chr1	35103623	35167773	DLGAP3|0.417|36.3%	0.417	.	35103624	35167773	150,105,0
chr1	35219764	35270156	ZMYM6|0.250|65.2%	0.250	.	35219765	35270156	75,180,0
chr1	35317558	35354047	ZMYM1|0.126|94.1%	0.126	.	35317559	35354047	0,255,0
chr1	35421789	35431322	SFPQ|0.899|4.3%	0.899	.	35421790	35431322	255,0,0
chr1	35507154	35660131	ZMYM4|0.744|10.5%	0.744	.	35507155	35660131	200,55,0
chr1	35671678	35795591	KIAA0319L|0.328|49.2%	0.328	.	35671679	35795591	125,130,0
chr1	35795660	35804963	NCDN|0.482|28.9%	0.482	.	35795661	35804963	175,80,0
chr1	35811557	35833512	TFAP2E|0.260|62.8%	0.260	.	35811558	35833512	75,180,0
chr1	35952063	35957377	C1orf216|0.236|68.9%	0.236	.	35952064	35957377	75,180,0
chr1	35958405	36008155	CLSPN|0.591|19.5%	0.591	.	35958406	36008155	200,55,0
chr1	36046414	36095007	EIF2C4|0.159|88.1%	0.159	.	36046415	36095007	25,230,0
chr1	36107995	36162486	EIF2C1|0.167|86.6%	0.167	.	36107996	36162486	25,230,0
chr1	36322262	36326462	TEKT2|0.204|77.5%	0.204	.	36322263	36326462	50,205,0
chr1	36327072	36332119	ADPRHL2|0.344|46.6%	0.344	.	36327073	36332119	125,130,0
chr1	36333423	36363408	COL8A2|0.659|14.9%	0.659	.	36333424	36363408	200,55,0
chr1	36394152	36419037	MAP7D1|0.180|83.7%	0.180	.	36394153	36419037	25,230,0
chr1	36462625	36542744	THRAP3|0.337|47.7%	0.337	.	36462626	36542744	125,130,0
chr1	36545304	36563074	C1orf113|0.083|98.4%	0.083	.	36545305	36563074	0,255,0
chr1	36577811	36624084	STK40|0.377|41.8%	0.377	.	36577812	36624084	125,130,0
chr1	36631617	36636080	LSM10|0.234|69.6%	0.234	.	36631618	36636080	75,180,0
chr1	36656094	36688639	C1orf102|0.262|62.3%	0.262	.	36656095	36688639	75,180,0
chr1	36704230	36721466	CSF3R|0.261|62.6%	0.261	.	36704231	36721466	75,180,0
chr1	37039200	37272431	GRIK3|0.300|54.4%	0.300	.	37039201	37272431	100,155,0
chr1	37712752	37722563	ZC3H12A|0.412|37.0%	0.412	.	37712753	37722563	150,105,0
chr1	37724501	37752962	C1orf149|0.280|58.1%	0.280	.	37724502	37752962	100,155,0
chr1	37774731	37792490	SNIP1|0.654|15.2%	0.654	.	37774732	37792490	200,55,0
chr1	37795106	37805044	DNALI1|0.266|61.3%	0.266	.	37795107	37805044	75,180,0
chr1	37805016	37834109	GNL2|0.885|4.8%	0.885	.	37805017	37834109	255,0,0
chr1	37930676	37947978	CDCA8|0.648|15.7%	0.648	.	37930677	37947978	200,55,0
chr1	38041200	38046452	YRDC|0.548|22.9%	0.548	.	38041201	38046452	175,80,0
chr1	38047826	38097879	MTF1|0.841|6.4%	0.841	.	38047827	38097879	255,0,0
chr1	38098955	38185316	INPP5B|0.240|67.9%	0.240	.	38098956	38185316	75,180,0
chr1	38195240	38228348	SF3A3|0.505|26.9%	0.505	.	38195241	38228348	175,80,0
chr1	38235030	38243821	FHL3|0.404|38.0%	0.404	.	38235031	38243821	150,105,0
chr1	38251000	38262081	UTP11L|0.239|68.2%	0.239	.	38251001	38262081	75,180,0
chr1	39077607	39097927	RRAGC|0.446|32.7%	0.446	.	39077608	39097927	150,105,0
chr1	39102777	39119856	GJA9|0.602|18.7%	0.602	.	39102778	39119856	200,55,0
chr1	39729904	39768124	BMP8A|0.319|50.8%	0.319	.	39729905	39768124	100,155,0
chr1	39799074	39815049	PABPC4|0.976|1.4%	0.976	.	39799075	39815049	255,0,0
chr1	39861690	39877935	HEYL|0.245|66.7%	0.245	.	39861691	39877935	75,180,0
chr1	39897379	39910297	NT5C1A|0.253|64.6%	0.253	.	39897380	39910297	75,180,0
chr1	39917248	39929676	HPCAL4|0.277|58.7%	0.277	.	39917249	39929676	100,155,0
chr1	39977116	40002173	PPIE|0.336|48.0%	0.336	.	39977117	40002173	125,130,0
chr1	39996489	40027120	BMP8B|0.556|22.2%	0.556	.	39996490	40027120	175,80,0
chr1	40079294	40121765	TRIT1|0.363|43.6%	0.363	.	40079295	40121765	125,130,0
chr1	40133684	40140274	MYCL1|0.550|22.7%	0.550	.	40133685	40140274	175,80,0
chr1	40193406	40208214	MFSD2|0.158|88.3%	0.158	.	40193407	40208214	25,230,0
chr1	40278491	40310908	CAP1|0.350|45.6%	0.350	.	40278492	40310908	125,130,0
chr1	40310971	40335555	PPT1|0.418|36.1%	0.418	.	40310972	40335555	150,105,0
chr1	40399627	40479179	RLF|0.591|19.5%	0.591	.	40399628	40479179	200,55,0
chr1	40496319	40532443	ZMPSTE24|0.258|63.2%	0.258	.	40496320	40532443	75,180,0
chr1	40538749	40556075	COL9A2|0.205|77.3%	0.205	.	40538750	40556075	50,205,0
chr1	40612314	40661585	SMAP2|0.439|33.6%	0.439	.	40612315	40661585	150,105,0
chr1	40688365	40701975	ZNF643|0.234|69.6%	0.234	.	40688366	40701975	75,180,0
chr1	40715473	40734602	ZNF642|0.273|59.9%	0.273	.	40715474	40734602	100,155,0
chr1	40769819	40786423	ZNF684|0.281|57.9%	0.281	.	40769820	40786423	100,155,0
chr1	40858938	40903915	RIMS3|0.456|31.7%	0.456	.	40858939	40903915	150,105,0
chr1	41022270	41076947	KCNQ4|0.218|73.8%	0.218	.	41022271	41076947	50,205,0
chr1	41099309	41100625	CITED4|0.335|48.1%	0.335	.	41099310	41100625	125,130,0
chr1	41217950	41250813	CTPS|0.703|12.6%	0.703	.	41217951	41250813	200,55,0
chr1	41265460	41480375	SCMH1|0.332|48.6%	0.332	.	41265461	41480375	125,130,0
chr1	41717035	41722884	EDN2|0.302|53.9%	0.302	.	41717036	41722884	100,155,0
chr1	41744622	42156965	HIVEP3|0.368|43.0%	0.368	.	41744623	42156965	125,130,0
chr1	42391678	42394082	GUCA2B|0.549|22.8%	0.549	.	42391679	42394082	175,80,0
chr1	42400948	42402982	GUCA2A|0.158|88.3%	0.158	.	42400949	42402982	25,230,0
chr1	42414796	42574135	FOXJ3|0.720|11.7%	0.720	.	42414797	42574135	200,55,0
chr1	42668674	42694525	ZMYND12|0.199|78.6%	0.199	.	42668675	42694525	50,205,0
chr1	42694374	42698673	PPCS|0.219|73.4%	0.219	.	42694375	42698673	50,205,0
chr1	42896634	42915015	PPIH|0.289|56.4%	0.289	.	42896635	42915015	100,155,0
chr1	42971350	42978512	CLDN19|0.275|59.3%	0.275	.	42971351	42978512	100,155,0
chr1	42984632	43005313	LEPRE1|0.251|64.9%	0.251	.	42984633	43005313	75,180,0
chr1	43005526	43013997	C1orf50|0.100|97.2%	0.100	.	43005527	43013997	0,255,0
chr1	43045309	43055541	CCDC23|0.187|81.8%	0.187	.	43045310	43055541	25,230,0
chr1	43164114	43197126	SLC2A1|0.516|25.9%	0.516	.	43164115	43197126	175,80,0
chr1	43402439	43410518	EBNA1BP2|0.431|34.3%	0.431	.	43402440	43410518	150,105,0
chr1	43508993	43512259	TMEM125|0.354|45.0%	0.354	.	43508994	43512259	125,130,0
chr1	43539250	43561366	TIE1|0.345|46.4%	0.345	.	43539251	43561366	125,130,0
chr1	43576061	43592722	MPL|0.716|11.9%	0.716	.	43576062	43592722	200,55,0
chr1	43597212	43601461	CDC20|0.996|0.5%	0.996	.	43597213	43601461	255,0,0
chr1	43601659	43606286	ELOVL1|0.577|20.6%	0.577	.	43601660	43606286	175,80,0
chr1	43622175	43628070	MED8|0.174|85.1%	0.174	.	43622176	43628070	25,230,0
chr1	43689411	43692505	HYI|0.248|66.0%	0.248	.	43689412	43692505	75,180,0
chr1	43769133	43861930	PTPRF|0.438|33.6%	0.438	.	43769134	43861930	150,105,0
chr1	43888383	43943775	JMJD2A|0.284|57.2%	0.284	.	43888384	43943775	100,155,0
chr1	43945804	44169417	ST3GAL3|0.421|35.7%	0.421	.	43945805	44169417	150,105,0
chr1	44171578	44175471	ARTN|0.092|97.7%	0.092	.	44171579	44175471	0,255,0
chr1	44185197	44206280	IPO13|0.732|11.1%	0.732	.	44185198	44206280	200,55,0
chr1	44208239	44211630	DPH2|0.162|87.6%	0.162	.	44208240	44211630	25,230,0
chr1	44213188	44216558	ATP6V0B|0.463|31.0%	0.463	.	44213189	44216558	150,105,0
chr1	44217452	44229427	B4GALT2|0.132|93.1%	0.132	.	44217453	44229427	0,255,0
chr1	44229866	44234783	CCDC24|0.131|93.3%	0.131	.	44229867	44234783	0,255,0
chr1	44234741	44269721	SLC6A9|0.416|36.4%	0.416	.	44234742	44269721	150,105,0
chr1	44357108	44373376	KLF17|0.108|96.2%	0.108	.	44357109	44373376	0,255,0
chr1	44444575	44458938	DMAP1|0.318|50.9%	0.318	.	44444576	44458938	100,155,0
chr1	44874645	44912702	TMEM53|0.762|9.8%	0.762	.	44874646	44912702	255,0,0
chr1	44978137	45006026	KIF2C|0.769|9.4%	0.769	.	44978138	45006026	255,0,0
chr1	45021843	45026013	BEST4|0.259|63.1%	0.259	.	45021844	45026013	75,180,0
chr1	45038622	45044253	PLK3|0.402|38.2%	0.402	.	45038623	45044253	150,105,0
chr1	45044171	45045544	TCTEX1D4|0.356|44.6%	0.356	.	45044172	45045544	125,130,0
chr1	45058662	45081195	PTCH2|0.778|9.1%	0.778	.	45058663	45081195	255,0,0
chr1	45089036	45224869	EIF2B3|0.630|16.8%	0.630	.	45089037	45224869	200,55,0
chr1	45240798	45249614	HECTD3|0.265|61.7%	0.265	.	45240799	45249614	75,180,0
chr1	45250416	45253928	UROD|0.586|19.8%	0.586	.	45250417	45253928	200,55,0
chr1	45565131	45566934	HPDL|0.130|93.5%	0.130	.	45565132	45566934	0,255,0
chr1	45567500	45578729	MUTYH|0.233|69.9%	0.233	.	45567501	45578729	75,180,0
chr1	45578511	45582223	TOE1|0.159|88.1%	0.159	.	45578512	45582223	25,230,0
chr1	45582141	45729427	TESK2|0.353|45.0%	0.353	.	45582142	45729427	125,130,0
chr1	45738311	45749326	MMACHC|0.173|85.5%	0.173	.	45738312	45749326	25,230,0
chr1	45749294	45760196	PRDX1|0.844|6.3%	0.844	.	45749295	45760196	255,0,0
chr1	45789084	45808307	AKR1A1|0.442|33.1%	0.442	.	45789085	45808307	150,105,0
chr1	45822303	45857145	NASP|0.810|7.8%	0.810	.	45822304	45857145	255,0,0
chr1	45865562	45924795	GPBP1L1|0.575|20.7%	0.575	.	45865563	45924795	175,80,0
chr1	45932582	45988909	IPP|0.189|81.1%	0.189	.	45932583	45988909	25,230,0
chr1	46041871	46274383	MAST2|0.467|30.4%	0.467	.	46041872	46274383	150,105,0
chr1	46278398	46371053	PIK3R3|0.534|24.1%	0.534	.	46278399	46371053	175,80,0
chr1	46413345	46424217	TSPAN1|0.086|98.2%	0.086	.	46413346	46424217	0,255,0
chr1	46441592	46537834	C1orf190|0.298|54.8%	0.298	.	46441593	46537834	100,155,0
chr1	46486003	46516732	RAD54L|0.869|5.4%	0.869	.	46486004	46516732	255,0,0
chr1	46516659	46541625	LRRC41|0.245|66.8%	0.245	.	46516660	46541625	75,180,0
chr1	46578976	46603275	NSUN4|0.157|88.6%	0.157	.	46578977	46603275	25,230,0
chr1	46632578	46652096	FAAH|0.197|79.0%	0.197	.	46632579	46652096	50,205,0
chr1	46745254	46752471	DMBX1|0.287|56.8%	0.287	.	46745255	46752471	100,155,0
chr1	46795676	46842497	MKNK1|0.353|45.1%	0.353	.	46795677	46842497	125,130,0
chr1	46845973	46855150	MOBKL2C|0.388|40.4%	0.388	.	46845974	46855150	125,130,0
chr1	46870999	46906686	ATPAF1|0.298|54.8%	0.298	.	46871000	46906686	100,155,0
chr1	47037256	47057605	CYP4B1|0.138|92.1%	0.138	.	47037257	47057605	0,255,0
chr1	47167432	47179743	CYP4A11|0.309|52.7%	0.309	.	47167433	47179743	100,155,0
chr1	47261826	47289009	CYP4X1|0.096|97.5%	0.096	.	47261827	47289009	0,255,0
chr1	47421847	47429303	PDZK1IP1|0.560|21.9%	0.560	.	47421848	47429303	175,80,0
chr1	47454549	47469974	TAL1|0.751|10.1%	0.751	.	47454550	47469974	200,55,0
chr1	47488397	47552406	STIL|0.392|39.7%	0.392	.	47488398	47552406	150,105,0
chr1	47674275	47678519	FOXD2|0.524|25.1%	0.524	.	47674276	47678519	175,80,0
chr1	48460990	48486903	SLC5A9|0.250|65.4%	0.250	.	48460991	48486903	75,180,0
chr1	48536095	48710432	SPATA6|0.352|45.5%	0.352	.	48536096	48710432	125,130,0
chr1	48771113	50262172	AGBL4|0.383|41.0%	0.383	.	48771114	50262172	125,130,0
chr1	50342168	50442045	ELAVL4|0.676|14.1%	0.676	.	50342169	50442045	200,55,0
chr1	50679522	51198524	FAF1|0.481|29.1%	0.481	.	50679523	51198524	175,80,0
chr1	51199004	51212893	CDKN2C|0.840|6.5%	0.840	.	51199005	51212893	255,0,0
chr1	51474532	51511705	RNF11|0.302|54.0%	0.302	.	51474533	51511705	100,155,0
chr1	51592522	51757583	EPS15|0.626|17.1%	0.626	.	51592523	51757583	200,55,0
chr1	51815438	52026729	OSBPL9|0.535|23.9%	0.535	.	51815439	52026729	175,80,0
chr1	52027471	52116974	NRD1|0.575|20.8%	0.575	.	52027472	52116974	175,80,0
chr1	52157424	52228936	RAB3B|0.635|16.5%	0.635	.	52157425	52228936	200,55,0
chr1	52258393	52293635	TXNDC12|0.399|38.6%	0.399	.	52258394	52293635	150,105,0
chr1	52270362	52272076	KTI12|0.203|77.7%	0.203	.	52270363	52272076	50,205,0
chr1	52380633	52584946	ZFYVE9|0.654|15.2%	0.654	.	52380634	52584946	200,55,0
chr1	52588854	52604452	CC2D1B|0.190|80.8%	0.190	.	52588855	52604452	25,230,0
chr1	52611089	52642719	ORC1L|0.901|4.2%	0.901	.	52611090	52642719	255,0,0
chr1	52642806	52656579	PRPF38A|0.105|96.6%	0.105	.	52642807	52656579	0,255,0
chr1	52661537	52791331	ZCCHC11|0.361|44.0%	0.361	.	52661538	52791331	125,130,0
chr1	52840631	52847310	GPX7|0.222|72.7%	0.222	.	52840632	52847310	50,205,0
chr1	52964768	53063913	ZYG11B|0.345|46.5%	0.345	.	52964769	53063913	125,130,0
chr1	53134491	53159986	ECHDC2|0.163|87.3%	0.163	.	53134492	53159986	25,230,0
chr1	53165529	53289870	SCP2|0.407|37.5%	0.407	.	53165530	53289870	150,105,0
chr1	53300441	53323762	PODN|0.309|52.5%	0.309	.	53300442	53323762	100,155,0
chr1	53325443	53380837	SLC1A7|0.267|61.2%	0.267	.	53325444	53380837	75,180,0
chr1	53434688	53452455	CPT2|0.232|70.1%	0.232	.	53434689	53452455	50,205,0
chr1	53452361	53458877	C1orf123|0.288|56.5%	0.288	.	53452362	53458877	100,155,0
chr1	53465153	53476795	MAGOH|0.445|32.8%	0.445	.	53465154	53476795	150,105,0
chr1	53483799	53566409	LRP8|0.744|10.4%	0.744	.	53483800	53566409	200,55,0
chr1	53697659	53705746	DMRTB1|0.522|25.3%	0.522	.	53697660	53705746	175,80,0
chr1	53744493	53972465	GLIS1|0.262|62.4%	0.262	.	53744494	53972465	75,180,0
chr1	54005979	54076763	TMEM48|0.823|7.2%	0.823	.	54005980	54076763	255,0,0
chr1	54089993	54128041	YIPF1|0.257|63.6%	0.257	.	54089994	54128041	75,180,0
chr1	54184337	54206429	LRRC42|0.187|81.7%	0.187	.	54184338	54206429	25,230,0
chr1	54269934	54291765	TMEM59|0.815|7.6%	0.815	.	54269935	54291765	255,0,0
chr1	54438427	54459117	MRPL37|0.398|38.7%	0.398	.	54438428	54459117	150,105,0
chr1	54464782	54644680	SSBP3|0.235|69.5%	0.235	.	54464783	54644680	75,180,0
chr1	54786488	54873005	ACOT11|0.190|80.9%	0.190	.	54786489	54873005	25,230,0
chr1	54995160	55002775	PARS2|0.263|62.0%	0.263	.	54995161	55002775	75,180,0
chr1	55087887	55125509	DHCR24|0.308|52.8%	0.308	.	55087888	55125509	100,155,0
chr1	55277807	55303111	PCSK9|0.458|31.5%	0.458	.	55277808	55303111	150,105,0
chr1	56733022	56817845	PPAP2B|0.372|42.3%	0.372	.	56733023	56817845	125,130,0
chr1	56883577	56953595	PRKAA2|0.958|2.2%	0.958	.	56883578	56953595	255,0,0
chr1	56957065	57057632	C1orf168|0.114|95.7%	0.114	.	56957066	57057632	0,255,0
chr1	57093064	57156482	C8A|0.185|82.1%	0.185	.	57093065	57156482	25,230,0
chr1	57167472	57204276	C8B|0.117|95.3%	0.117	.	57167473	57204276	0,255,0
chr1	57233038	58488763	DAB1|0.650|15.6%	0.650	.	57233039	58488763	200,55,0
chr1	58712132	58785040	OMA1|0.191|80.4%	0.191	.	58712133	58785040	25,230,0
chr1	58813682	58816033	TACSTD2|0.428|34.8%	0.428	.	58813683	58816033	150,105,0
chr1	59019047	59022587	JUN|0.999|0.2%	0.999	.	59019048	59022587	255,0,0
chr1	59535327	60000988	FGGY|0.191|80.5%	0.191	.	59535328	60000988	25,230,0
chr1	60053120	60114637	HOOK1|0.504|27.1%	0.504	.	60053121	60114637	175,80,0
chr1	60131570	60165050	CYP2J2|0.113|95.8%	0.113	.	60131571	60165050	0,255,0
chr1	60228654	60312014	C1orf87|0.128|93.8%	0.128	.	60228655	60312014	0,255,0
chr1	61103518	61694617	NFIA|0.476|29.6%	0.476	.	61103519	61694617	175,80,0
chr1	61919304	61963683	TM2D1|0.418|36.1%	0.418	.	61919305	61963683	150,105,0
chr1	62433083	62450586	L1TD1|0.382|41.1%	0.382	.	62433084	62450586	125,130,0
chr1	62474424	62557671	KANK4|0.302|54.0%	0.302	.	62474425	62557671	100,155,0
chr1	62674562	62690061	USP1|0.391|39.8%	0.391	.	62674563	62690061	150,105,0
chr1	62692986	62926557	DOCK7|0.194|79.7%	0.194	.	62692987	62926557	50,205,0
chr1	63605885	63675464	ALG6|0.422|35.5%	0.422	.	63605886	63675464	150,105,0
chr1	63679032	63761453	ITGB3BP|0.187|81.7%	0.187	.	63679033	63761453	25,230,0
chr1	63831534	63898500	PGM1|0.872|5.2%	0.872	.	63831535	63898500	255,0,0
chr1	64012280	64419769	ROR1|0.869|5.4%	0.869	.	64012281	64419769	255,0,0
chr1	64442077	64505479	UBE2U|0.127|93.9%	0.127	.	64442078	64505479	0,255,0
chr1	64709062	64931329	CACHD1|0.650|15.5%	0.650	.	64709063	64931329	200,55,0
chr1	65071493	65204775	JAK1|0.953|2.5%	0.953	.	65071494	65204775	255,0,0
chr1	65658901	65670837	LEPROT|0.328|49.2%	0.328	.	65658902	65670837	125,130,0
chr1	66030784	66612850	PDE4B|0.826|7.0%	0.826	.	66030785	66612850	255,0,0
chr1	66771653	66986570	SGIP1|0.627|17.0%	0.627	.	66771654	66986570	200,55,0
chr1	67153226	67226890	MIER1|0.196|79.3%	0.196	.	67153227	67226890	50,205,0
chr1	67242266	67292668	SLC35D1|0.475|29.6%	0.475	.	67242267	67292668	175,80,0
chr1	67545634	67635171	IL12RB2|0.277|58.9%	0.277	.	67545635	67635171	100,155,0
chr1	67646080	67668711	SERBP1|0.686|13.5%	0.686	.	67646081	67668711	200,55,0
chr1	67923470	67926607	GADD45A|0.719|11.8%	0.719	.	67923471	67926607	200,55,0
chr1	67939736	68071730	GNG12|0.388|40.3%	0.388	.	67939737	68071730	125,130,0
chr1	68284232	68289902	DIRAS3|0.152|89.8%	0.152	.	68284233	68289902	25,230,0
chr1	68336739	68470854	GPR177|0.301|54.2%	0.301	.	68336740	68470854	100,155,0
chr1	68667102	68688230	RPE65|0.234|69.7%	0.234	.	68667103	68688230	75,180,0
chr1	68713526	68735353	DEPDC1|0.164|87.2%	0.164	.	68713527	68735353	25,230,0
chr1	69806668	70361755	LRRC7|0.485|28.7%	0.485	.	69806669	70361755	175,80,0
chr1	70383084	70443863	LRRC40|0.505|27.0%	0.505	.	70383085	70443863	175,80,0
chr1	70443952	70502757	SFRS11|0.624|17.3%	0.624	.	70443953	70502757	200,55,0
chr1	70500137	70592993	ANKRD13C|0.575|20.8%	0.575	.	70500138	70592993	175,80,0
chr1	70649542	70677840	CTH|0.333|48.4%	0.333	.	70649543	70677840	125,130,0
chr1	71090623	71286079	PTGER3|0.384|40.8%	0.384	.	71090624	71286079	125,130,0
chr1	71301562	71319333	ZRANB2|0.387|40.5%	0.387	.	71301563	71319333	125,130,0
chr1	71641212	72521005	NEGR1|0.240|67.9%	0.240	.	71641213	72521005	75,180,0
chr1	74943757	74971333	CRYZ|0.198|78.9%	0.198	.	74943758	74971333	50,205,0
chr1	74971427	75003896	TYW3|0.098|97.3%	0.098	.	74971428	75003896	0,255,0
chr1	75366706	75399806	LHX8|0.356|44.7%	0.356	.	75366707	75399806	125,130,0
chr1	75440403	75849389	SLC44A5|0.264|61.7%	0.264	.	75440404	75849389	75,180,0
chr1	75962869	76001771	ACADM|0.259|63.0%	0.259	.	75962870	76001771	75,180,0
chr1	76024473	76033688	RABGGTB|0.645|15.9%	0.645	.	76024474	76033688	200,55,0
chr1	76035154	76151511	MSH4|0.586|19.8%	0.586	.	76035155	76151511	200,55,0
chr1	76312991	76872874	ST6GALNAC3|0.377|41.8%	0.377	.	76312992	76872874	125,130,0
chr1	77105713	77302307	ST6GALNAC5|0.547|23.0%	0.547	.	77105714	77302307	175,80,0
chr1	77327253	77457720	PIGK|0.238|68.4%	0.238	.	77327254	77457720	75,180,0
chr1	77520249	77798238	AK5|0.376|41.9%	0.376	.	77520250	77798238	125,130,0
chr1	77802778	77921692	ZZZ3|0.659|14.9%	0.659	.	77802779	77921692	200,55,0
chr1	77934263	77998125	USP33|0.714|12.1%	0.714	.	77934264	77998125	200,55,0
chr1	78173190	78217365	FUBP1|0.641|16.1%	0.641	.	78173191	78217365	200,55,0
chr1	78243223	78255581	DNAJB4|0.652|15.4%	0.652	.	78243224	78255581	200,55,0
chr1	78284176	78375697	GIPC2|0.220|73.3%	0.220	.	78284177	78375697	50,205,0
chr1	78858675	78881072	IFI44L|0.147|90.5%	0.147	.	78858676	78881072	0,255,0
chr1	78888103	78902345	IFI44|0.091|97.7%	0.091	.	78888104	78902345	0,255,0
chr1	81544438	82232307	LPHN2|0.858|5.8%	0.858	.	81544439	82232307	255,0,0
chr1	84107644	84237421	TTLL7|0.298|54.7%	0.298	.	84107645	84237421	100,155,0
chr1	84316328	84476765	PRKACB|0.944|2.7%	0.944	.	84316329	84476765	255,0,0
chr1	84536632	84589067	SAMD13|0.102|97.0%	0.102	.	84536633	84589067	0,255,0
chr1	84636802	84653279	DNASE2B|0.315|51.4%	0.315	.	84636803	84653279	100,155,0
chr1	84717529	84735949	BXDC5|0.273|59.8%	0.273	.	84717530	84735949	100,155,0
chr1	84744561	84804463	SPATA1|0.183|82.8%	0.183	.	84744562	84804463	25,230,0
chr1	84792820	84812735	CTBS|0.167|86.6%	0.167	.	84792821	84812735	25,230,0
chr1	84881977	84928816	SSX2IP|0.269|60.6%	0.269	.	84881978	84928816	75,180,0
chr1	85052088	85104430	LPAR3|0.313|51.9%	0.313	.	85052089	85104430	100,155,0
chr1	85163854	85235384	MCOLN2|0.167|86.6%	0.167	.	85163855	85235384	25,230,0
chr1	85256352	85286757	MCOLN3|0.194|79.6%	0.194	.	85256353	85286757	50,205,0
chr1	85488226	85497943	C1orf52|0.239|68.3%	0.239	.	85488227	85497943	75,180,0
chr1	85556756	85703411	DDAH1|0.550|22.7%	0.550	.	85556757	85703411	175,80,0
chr1	85819040	85821974	CYR61|0.612|18.2%	0.612	.	85819041	85821974	200,55,0
chr1	85967503	86394709	COL24A1|0.248|65.8%	0.248	.	85967504	86394709	75,180,0
chr1	86581340	86634591	ODF2L|0.167|86.6%	0.167	.	86581341	86634591	25,230,0
chr1	86662412	86694826	CLCA2|0.267|61.1%	0.267	.	86662413	86694826	75,180,0
chr1	86706638	86738560	CLCA1|0.100|97.2%	0.100	.	86706639	86738560	0,255,0
chr1	86785346	86819025	CLCA4|0.222|72.8%	0.222	.	86785347	86819025	50,205,0
chr1	86872546	86893647	CLCA3|0.152|89.6%	0.152	.	86872547	86893647	25,230,0
chr1	86942852	86986455	SH3GLB1|0.197|78.9%	0.197	.	86942853	86986455	50,205,0
chr1	87152918	87407475	HS2ST1|0.811|7.8%	0.811	.	87152919	87407475	255,0,0
chr1	87566738	87587021	LMO4|0.519|25.6%	0.519	.	87566739	87587021	175,80,0
chr1	88922492	89074526	PKN2|0.585|19.9%	0.585	.	88922493	89074526	200,55,0
chr1	89090908	89129889	GTF2B|0.931|3.1%	0.931	.	89090909	89129889	255,0,0
chr1	89174043	89231224	CCBL2|0.135|92.6%	0.135	.	89174044	89231224	0,255,0
chr1	89244947	89261137	GBP3|0.127|94.0%	0.127	.	89244948	89261137	0,255,0
chr1	89290592	89303479	GBP1|0.563|21.6%	0.563	.	89290593	89303479	175,80,0
chr1	89370021	89414311	GBP7|0.077|98.7%	0.077	.	89370022	89414311	0,255,0
chr1	89763049	89836011	LRRC8B|0.707|12.4%	0.707	.	89763050	89836011	200,55,0
chr1	89871241	89953300	LRRC8C|0.563|21.6%	0.563	.	89871242	89953300	175,80,0
chr1	90059191	90174147	LRRC8D|0.385|40.8%	0.385	.	90059192	90174147	125,130,0
chr1	90230309	90266685	ZNF326|0.214|74.8%	0.214	.	90230310	90266685	50,205,0
chr1	90950166	90955382	BARHL2|0.720|11.7%	0.720	.	90950167	90955382	200,55,0
chr1	91153446	91260358	ZNF644|0.564|21.5%	0.564	.	91153447	91260358	175,80,0
chr1	91498911	91643014	HFM1|0.144|91.1%	0.144	.	91498912	91643014	0,255,0
chr1	91739011	91763899	CDC7|0.892|4.5%	0.892	.	91739012	91763899	255,0,0
chr1	91918487	92144147	TGFBR3|0.656|15.0%	0.656	.	91918488	92144147	200,55,0
chr1	92187515	92252571	BRDT|0.243|67.3%	0.243	.	92187516	92252571	75,180,0
chr1	92268145	92301672	ABHD7|0.258|63.4%	0.258	.	92268146	92301672	75,180,0
chr1	92318449	92385983	BTBD8|0.003|100.0%	0.003	.	92318450	92385983	0,255,0
chr1	92484544	92537154	GLMN|0.330|48.9%	0.330	.	92484545	92537154	125,130,0
chr1	92537192	92626317	RPAP2|0.185|82.3%	0.185	.	92537193	92626317	25,230,0
chr1	92712906	92725021	GFI1|0.439|33.6%	0.439	.	92712907	92725021	150,105,0
chr1	92746840	93030549	EVI5|0.394|39.4%	0.394	.	92746841	93030549	150,105,0
chr1	93317430	93375571	MTF2|0.908|3.9%	0.908	.	93317431	93375571	255,0,0
chr1	93390017	93418834	TMED5|0.360|44.2%	0.360	.	93390018	93418834	125,130,0
chr1	93418507	93516875	CCDC18|0.191|80.6%	0.191	.	93418508	93516875	25,230,0
chr1	93584065	93600732	DR1|0.429|34.7%	0.429	.	93584066	93600732	150,105,0
chr1	93799935	94085294	BCAR3|0.374|42.1%	0.374	.	93799936	94085294	125,130,0
chr1	94107852	94117323	DNTTIP2|0.493|28.0%	0.493	.	94107853	94117323	175,80,0
chr1	94125177	94147600	GCLM|0.301|54.2%	0.301	.	94125178	94147600	100,155,0
chr1	94230980	94359298	ABCA4|0.185|82.2%	0.185	.	94230981	94359298	25,230,0
chr1	94407051	94475895	ARHGAP29|0.166|86.7%	0.166	.	94407052	94475895	25,230,0
chr1	94656598	94756670	ABCD3|0.685|13.6%	0.685	.	94656599	94756670	200,55,0
chr1	95058522	95133389	SLC44A3|0.183|82.7%	0.183	.	95058523	95133389	25,230,0
chr1	95135096	95165294	CNN3|0.517|25.7%	0.517	.	95135097	95165294	175,80,0
chr1	95220866	95311095	ALG14|0.414|36.7%	0.414	.	95220867	95311095	150,105,0
chr1	95355571	95431462	TMEM56|0.022|99.9%	0.022	.	95355572	95431462	0,255,0
chr1	95472298	95485367	RWDD3|0.075|98.8%	0.075	.	95472299	95485367	0,255,0
chr1	96959926	97052937	PTBP2|0.843|6.4%	0.843	.	96959927	97052937	255,0,0
chr1	97315889	98159203	DPYD|0.423|35.5%	0.423	.	97315890	98159203	150,105,0
chr1	99884185	99932823	PALMD|0.775|9.2%	0.775	.	99884186	99932823	255,0,0
chr1	99946846	100003937	FRRS1|0.289|56.4%	0.289	.	99946847	100003937	100,155,0
chr1	100088227	100162167	AGL|0.525|25.0%	0.525	.	100088228	100162167	175,80,0
chr1	100208127	100261594	SLC35A3|0.380|41.4%	0.380	.	100208128	100261594	125,130,0
chr1	100276376	100321515	HIAT1|0.638|16.2%	0.638	.	100276377	100321515	200,55,0
chr1	100321691	100371099	SASS6|0.181|83.6%	0.181	.	100321692	100371099	25,230,0
chr1	100371293	100388632	CCDC76|0.265|61.5%	0.265	.	100371294	100388632	75,180,0
chr1	100386996	100416359	LRRC39|0.428|34.8%	0.428	.	100386997	100416359	150,105,0
chr1	100425071	100487997	DBT|0.439|33.6%	0.439	.	100425072	100487997	150,105,0
chr1	100504350	100529915	RTCD1|0.246|66.4%	0.246	.	100504351	100529915	75,180,0
chr1	100590610	100758420	CDC14A|0.854|5.9%	0.854	.	100590611	100758420	255,0,0
chr1	100776315	100780171	GPR88|0.804|8.0%	0.804	.	100776316	100780171	255,0,0
chr1	100957884	100977185	VCAM1|0.485|28.7%	0.485	.	100957885	100977185	175,80,0
chr1	101110530	101134142	EXTL2|0.603|18.7%	0.603	.	101110531	101134142	200,55,0
chr1	101134219	101217580	SLC30A7|0.403|38.1%	0.403	.	101134220	101217580	150,105,0
chr1	101227772	101263950	DPH5|0.596|19.2%	0.596	.	101227773	101263950	200,55,0
chr1	101475042	101479657	S1PR1|0.414|36.8%	0.414	.	101475043	101479657	150,105,0
chr1	102040720	102235136	OLFM3|0.375|42.0%	0.375	.	102040721	102235136	125,130,0
chr1	103114610	103346640	COL11A1|0.422|35.7%	0.422	.	103114611	103346640	150,105,0
chr1	107400823	107403439	PRMT6|0.366|43.1%	0.366	.	107400824	107403439	125,130,0
chr1	107484151	107827603	NTNG1|0.117|95.3%	0.117	.	107484152	107827603	0,255,0
chr1	107915306	108309068	VAV3|0.742|10.6%	0.742	.	107915307	108309068	200,55,0
chr1	108478971	108544497	SLC25A24|0.264|62.0%	0.264	.	108478972	108544497	75,180,0
chr1	108904233	108989045	FAM102B|0.320|50.6%	0.320	.	108904234	108989045	100,155,0
chr1	108992434	109019338	C1orf59|0.185|82.3%	0.185	.	108992435	109019338	25,230,0
chr1	109090807	109153662	STXBP3|0.412|37.1%	0.412	.	109090808	109153662	150,105,0
chr1	109219494	109274567	GPSM2|0.586|19.9%	0.586	.	109219495	109274567	200,55,0
chr1	109273652	109307634	CLCC1|0.226|71.6%	0.226	.	109273653	109307634	50,205,0
chr1	109408520	109420147	TAF13|0.681|13.8%	0.681	.	109408521	109420147	200,55,0
chr1	109558062	109582308	SARS|0.294|55.5%	0.294	.	109558063	109582308	100,155,0
chr1	109653714	109742086	SORT1|0.861|5.7%	0.861	.	109653715	109742086	255,0,0
chr1	109745996	109770589	PSMA5|0.979|1.3%	0.979	.	109745997	109770589	255,0,0
chr1	109810622	109826287	SYPL2|0.251|65.1%	0.251	.	109810623	109826287	75,180,0
chr1	109828083	109836949	ATXN7L2|0.341|47.0%	0.341	.	109828084	109836949	125,130,0
chr1	109838243	109844585	CYB561D1|0.373|42.2%	0.373	.	109838244	109844585	125,130,0
chr1	109850969	109853883	AMIGO1|0.368|42.9%	0.368	.	109850970	109853883	125,130,0
chr1	109892823	109938498	GNAI3|0.667|14.5%	0.667	.	109892824	109938498	200,55,0
chr1	109947412	109957228	GNAT2|0.563|21.6%	0.563	.	109947413	109957228	175,80,0
chr1	109963981	109976198	AMPD2|0.353|45.2%	0.353	.	109963982	109976198	125,130,0
chr1	110031964	110037890	GSTM1|0.084|98.3%	0.084	.	110031965	110037890	0,255,0
chr1	110078076	110085183	GSTM3|0.469|30.2%	0.469	.	110078077	110085183	150,105,0
chr1	110094224	110108093	EPS8L3|0.157|88.5%	0.157	.	110094225	110108093	25,230,0
chr1	110254979	110273884	CSF1|0.264|62.0%	0.264	.	110254980	110273884	75,180,0
chr1	110328830	110374500	AHCYL1|0.438|33.6%	0.438	.	110328831	110374500	150,105,0
chr1	110375721	110398784	FAM40A|0.240|68.1%	0.240	.	110375722	110398784	75,180,0
chr1	110456584	110458092	UBL4B|0.216|74.2%	0.216	.	110456585	110458092	50,205,0
chr1	110494630	110546347	SLC6A17|0.387|40.5%	0.387	.	110494631	110546347	125,130,0
chr1	110555587	110578188	KCNC4|0.634|16.6%	0.634	.	110555588	110578188	200,55,0
chr1	110678038	110690818	RBM15|0.460|31.2%	0.460	.	110678039	110690818	150,105,0
chr1	110707027	110735159	SLC16A4|0.159|88.1%	0.159	.	110707028	110735159	25,230,0
chr1	110745393	110752083	HBXIP|0.216|74.4%	0.216	.	110745394	110752083	50,205,0
chr1	110861395	110862983	KCNA10|0.287|56.7%	0.287	.	110861396	110862983	100,155,0
chr1	110937727	110975619	KCNA2|0.529|24.6%	0.529	.	110937728	110975619	175,80,0
chr1	111016609	111019178	KCNA3|0.393|39.5%	0.393	.	111016610	111019178	150,105,0
chr1	111217244	111244081	CD53|0.441|33.2%	0.441	.	111217245	111244081	150,105,0
chr1	111291335	111308089	C1orf103|0.133|92.9%	0.133	.	111291336	111308089	0,255,0
chr1	111461477	111484238	TMEM77|0.190|80.8%	0.190	.	111461478	111484238	25,230,0
chr1	111483771	111529247	CEPT1|0.258|63.3%	0.258	.	111483772	111529247	75,180,0
chr1	111531325	111548554	DENND2D|0.166|86.8%	0.166	.	111531326	111548554	25,230,0
chr1	111571803	111587583	CHI3L2|0.323|50.1%	0.323	.	111571804	111587583	100,155,0
chr1	111635006	111664707	CHIA|0.149|90.2%	0.149	.	111635007	111664707	0,255,0
chr1	111690770	111697156	C1orf88|0.116|95.4%	0.116	.	111690771	111697156	0,255,0
chr1	111758460	111771922	OVGP1|0.139|91.9%	0.139	.	111758461	111771922	0,255,0
chr1	111784035	111793353	WDR77|0.237|68.9%	0.237	.	111784036	111793353	75,180,0
chr1	111818013	111822654	C1orf162|0.090|97.8%	0.090	.	111818014	111822654	0,255,0
chr1	111886362	112057624	RAP1A|0.648|15.7%	0.648	.	111886363	112057624	200,55,0
chr1	112069892	112083545	C1orf183|0.181|83.4%	0.181	.	112069893	112083545	25,230,0
chr1	112099776	112111722	DDX20|0.310|52.4%	0.310	.	112099777	112111722	100,155,0
chr1	112114806	112333300	KCND3|0.449|32.3%	0.449	.	112114807	112333300	150,105,0
chr1	112740382	112803737	CTTNBP2NL|0.328|49.2%	0.328	.	112740383	112803737	125,130,0
chr1	112810685	112865431	WNT2B|0.100|97.2%	0.100	.	112810686	112865431	0,255,0
chr1	112867665	112963563	ST7L|0.388|40.2%	0.388	.	112867666	112963563	125,130,0
chr1	112963305	113015764	CAPZA1|0.785|8.8%	0.785	.	112963306	113015764	255,0,0
chr1	113018631	113044884	MOV10|0.345|46.4%	0.345	.	113018632	113044884	125,130,0
chr1	113054138	113059473	PPM1J|0.457|31.6%	0.457	.	113054139	113059473	150,105,0
chr1	113255996	113300498	SLC16A1|0.337|47.7%	0.337	.	113255997	113300498	125,130,0
chr1	113417353	113468865	LRIG2|0.217|73.9%	0.217	.	113417354	113468865	50,205,0
chr1	113734997	114030068	MAGI3|0.949|2.6%	0.949	.	113734998	114030068	255,0,0
chr1	114036376	114103621	PHTF1|0.256|64.0%	0.256	.	114036377	114103621	75,180,0
chr1	114105976	114156593	RSBN1|0.614|17.9%	0.614	.	114105977	114156593	200,55,0
chr1	114157962	114215857	PTPN22|0.230|70.7%	0.230	.	114157963	114215857	50,205,0
chr1	114203266	114321949	HIPK1|0.992|0.7%	0.992	.	114203267	114321949	255,0,0
chr1	114238892	114249346	AP4B1|0.288|56.6%	0.288	.	114238893	114249346	100,155,0
chr1	114249560	114258215	DCLRE1B|0.156|88.9%	0.156	.	114249561	114258215	25,230,0
chr1	114323552	114326399	OLFML3|0.715|12.0%	0.715	.	114323553	114326399	200,55,0
chr1	114433436	114498064	SYT6|0.848|6.2%	0.848	.	114433437	114498064	255,0,0
chr1	114736921	114855304	TRIM33|0.833|6.7%	0.833	.	114736922	114855304	255,0,0
chr1	114911707	114925788	BCAS2|0.272|60.0%	0.272	.	114911708	114925788	100,155,0
chr1	115017239	115039762	AMPD1|0.354|44.9%	0.354	.	115017240	115039762	125,130,0
chr1	115051107	115061038	NRAS|1.000|0.2%	1.000	.	115051108	115061038	255,0,0
chr1	115061060	115102147	CSDE1|0.700|12.8%	0.700	.	115061061	115102147	200,55,0
chr1	115198977	115339511	SYCP1|0.164|87.2%	0.164	.	115198978	115339511	25,230,0
chr1	115373937	115378464	TSHB|0.656|15.1%	0.656	.	115373938	115378464	200,55,0
chr1	115392154	115433638	TSPAN2|0.264|61.8%	0.264	.	115392155	115433638	75,180,0
chr1	115630059	115682380	NGF|0.246|66.6%	0.246	.	115630060	115682380	75,180,0
chr1	115986096	116042368	VANGL1|0.235|69.3%	0.235	.	115986097	116042368	75,180,0
chr1	116044146	116112929	CASQ2|0.215|74.6%	0.215	.	116044147	116112929	50,205,0
chr1	116180527	116188061	NHLH2|0.654|15.2%	0.654	.	116180528	116188061	200,55,0
chr1	116320641	116413548	SLC22A15|0.259|63.2%	0.259	.	116320642	116413548	75,180,0
chr1	116717404	116748917	ATP1A1|0.730|11.2%	0.730	.	116717405	116748917	200,55,0
chr1	116858957	116915184	CD58|0.236|69.1%	0.236	.	116858958	116915184	75,180,0
chr1	117098608	117113371	CD2|0.430|34.5%	0.430	.	117098609	117113371	150,105,0
chr1	117254206	117334495	PTGFRN|0.379|41.5%	0.379	.	117254207	117334495	125,130,0
chr1	117345904	117380690	IGSF2|0.211|75.7%	0.211	.	117345905	117380690	50,205,0
chr1	117404471	117447010	TTF2|0.646|15.8%	0.646	.	117404472	117447010	200,55,0
chr1	117455204	117466009	TRIM45|0.306|53.1%	0.306	.	117455205	117466009	100,155,0
chr1	117487731	117555076	VTCN1|0.241|67.6%	0.241	.	117487732	117555076	75,180,0
chr1	117711593	117870684	MAN1A2|0.540|23.6%	0.540	.	117711594	117870684	175,80,0
chr1	117950126	117972534	FAM46C|0.641|16.1%	0.641	.	117950127	117972534	200,55,0
chr1	118273913	118304572	WDR3|0.772|9.3%	0.772	.	118273914	118304572	255,0,0
chr1	119227188	119333702	TBX15|0.756|10.0%	0.756	.	119227189	119333702	255,0,0
chr1	119375361	119484818	WARS2|0.231|70.4%	0.231	.	119375362	119484818	50,205,0
chr1	119712924	119738274	HAO2|0.128|93.7%	0.128	.	119712925	119738274	0,255,0
chr1	119851348	119859204	HSD3B1|0.236|69.0%	0.236	.	119851349	119859204	75,180,0
chr1	119966850	119967261	ZNF697|0.375|41.9%	0.375	.	119966851	119967261	125,130,0
chr1	120056032	120088359	PHGDH|0.366|43.2%	0.366	.	120056033	120088359	125,130,0
chr1	120092527	120113041	HMGCS2|0.324|49.9%	0.324	.	120092528	120113041	125,130,0
chr1	120237678	120240641	ADAM30|0.082|98.5%	0.082	.	120237679	120240641	0,255,0
chr1	120255700	120413799	NOTCH2|0.965|1.9%	0.965	.	120255701	120413799	255,0,0
chr1	144124627	144128902	HFE2|0.798|8.3%	0.798	.	144124628	144128902	255,0,0
chr1	144149938	144153882	TXNIP|0.347|46.2%	0.347	.	144149939	144153882	125,130,0
chr1	144167592	144181744	POLR3GL|0.247|66.1%	0.247	.	144167593	144181744	75,180,0
chr1	144188515	144213026	LIX1L|0.499|27.4%	0.499	.	144188516	144213026	175,80,0
chr1	144218989	144222801	RBM8A|0.441|33.3%	0.441	.	144218990	144222801	150,105,0
chr1	144227739	144235088	PEX11B|0.426|35.1%	0.426	.	144227740	144235088	150,105,0
chr1	144236346	144255224	ITGA10|0.565|21.5%	0.565	.	144236347	144255224	175,80,0
chr1	144260572	144279883	ANKRD35|0.258|63.3%	0.258	.	144260573	144279883	75,180,0
chr1	144287344	144297903	PIAS3|0.775|9.2%	0.775	.	144287345	144297903	255,0,0
chr1	144297501	144300792	NUDT17|0.364|43.5%	0.364	.	144297502	144300792	125,130,0
chr1	144303962	144322294	POLR3C|0.446|32.7%	0.446	.	144303963	144322294	150,105,0
chr1	144407154	144426971	CD160|0.159|88.1%	0.159	.	144407155	144426971	25,230,0
chr1	144454619	144475431	PDZK1|0.393|39.5%	0.393	.	144454620	144475431	150,105,0
chr1	144787931	144791588	FAM108A3|0.264|61.9%	0.264	.	144787932	144791588	75,180,0
chr1	145093313	145110753	PRKAB2|0.740|10.7%	0.740	.	145093314	145110753	200,55,0
chr1	145124461	145163569	FMO5|0.099|97.2%	0.099	.	145124462	145163569	0,255,0
chr1	145180914	145234065	CHD1L|0.278|58.6%	0.278	.	145180915	145234065	100,155,0
chr1	145479805	145564641	BCL9|0.791|8.5%	0.791	.	145479806	145564641	255,0,0
chr1	145585793	145608988	ACP6|0.183|82.8%	0.183	.	145585794	145608988	25,230,0
chr1	145694955	145712108	GJA5|0.180|83.7%	0.180	.	145694956	145712108	25,230,0
chr1	146085034	146088691	FAM108A2|0.211|75.6%	0.211	.	146085035	146088691	50,205,0
chr1	148020911	148030695	FCGR1A|0.178|84.3%	0.178	.	148020912	148030695	25,230,0
chr1	148049906	148050538	HIST2H2BF|0.188|81.2%	0.188	.	148049907	148050538	25,230,0
chr1	148125109	148138968	BOLA1|0.186|81.8%	0.186	.	148125110	148138968	25,230,0
chr1	148125697	148126090	HIST2H2AB|0.955|2.4%	0.955	.	148125698	148126090	255,0,0
chr1	148141499	148156058	SV2A|0.896|4.4%	0.896	.	148141500	148156058	255,0,0
chr1	148161834	148166326	SF3B4|0.336|48.0%	0.336	.	148161835	148166326	125,130,0
chr1	148167167	148176876	MTMR11|0.187|81.6%	0.187	.	148167168	148176876	25,230,0
chr1	148178854	148249310	OTUD7B|0.235|69.3%	0.235	.	148178855	148249310	75,180,0
chr1	148305965	148384129	VPS45|0.260|62.8%	0.260	.	148305966	148384129	75,180,0
chr1	148387996	148398449	PLEKHO1|0.181|83.4%	0.181	.	148387997	148398449	25,230,0
chr1	148457478	148475084	ANP32E|0.769|9.4%	0.769	.	148457479	148475084	255,0,0
chr1	148502511	148508156	APH1A|0.174|85.2%	0.174	.	148502512	148508156	25,230,0
chr1	148507223	148519951	C1orf54|0.115|95.5%	0.115	.	148507224	148519951	0,255,0
chr1	148560641	148592292	PRPF3|0.817|7.5%	0.817	.	148560642	148592292	255,0,0
chr1	148726516	148746702	TARS2|0.272|60.0%	0.272	.	148726517	148746702	100,155,0
chr1	148747157	148752626	ECM1|0.246|66.5%	0.246	.	148747158	148752626	75,180,0
chr1	148788507	148800037	ADAMTSL4|0.188|81.4%	0.188	.	148788508	148800037	25,230,0
chr1	148813660	148818760	MCL1|0.547|23.0%	0.547	.	148813661	148818760	175,80,0
chr1	148885329	148936257	GOLPH3L|0.314|51.6%	0.314	.	148885330	148936257	100,155,0
chr1	148937159	148959976	HORMAD1|0.473|29.8%	0.473	.	148937160	148959976	175,80,0
chr1	149035310	149047436	CTSK|0.448|32.5%	0.448	.	149035311	149047436	150,105,0
chr1	149048809	149115815	ARNT|0.439|33.5%	0.439	.	149048810	149115815	150,105,0
chr1	149165511	149203837	SETDB1|0.225|71.9%	0.225	.	149165512	149203837	50,205,0
chr1	149204272	149214064	LASS2|0.340|47.2%	0.340	.	149204273	149214064	125,130,0
chr1	149221177	149234731	ANXA9|0.224|72.3%	0.224	.	149221178	149234731	50,205,0
chr1	149234172	149245957	FAM63A|0.138|92.1%	0.138	.	149234173	149245957	0,255,0
chr1	149247576	149274813	PRUNE|0.267|61.1%	0.267	.	149247577	149274813	75,180,0
chr1	149286839	149307593	C1orf56|0.143|91.3%	0.143	.	149286840	149307593	0,255,0
chr1	149290072	149298749	CDC42SE1|0.316|51.3%	0.316	.	149290073	149298749	100,155,0
chr1	149298502	149307593	MLLT11|0.220|73.1%	0.220	.	149298503	149307593	50,205,0
chr1	149370790	149385728	SEMA6C|0.259|63.1%	0.259	.	149370791	149385728	75,180,0
chr1	149395728	149398849	TNFAIP8L2|0.357|44.5%	0.357	.	149395729	149398849	125,130,0
chr1	149398848	149404960	LYSMD1|0.171|85.9%	0.171	.	149398849	149404960	25,230,0
chr1	149405140	149408238	SCNM1|0.197|79.0%	0.197	.	149405141	149408238	50,205,0
chr1	149409086	149415171	TMOD4|0.370|42.7%	0.370	.	149409087	149415171	125,130,0
chr1	149415561	149429290	VPS72|0.390|39.9%	0.390	.	149415562	149429290	150,105,0
chr1	149531036	149566815	PI4KB|0.651|15.5%	0.651	.	149531037	149566815	200,55,0
chr1	149579739	149586426	RFX5|0.219|73.6%	0.219	.	149579740	149586426	50,205,0
chr1	149638672	149641036	PSMB4|0.897|4.3%	0.897	.	149638673	149641036	255,0,0
chr1	149641823	149698565	POGZ|0.333|48.3%	0.333	.	149641824	149698565	125,130,0
chr1	149750496	149777789	CGN|0.245|66.7%	0.245	.	149750497	149777789	75,180,0
chr1	149779404	149822683	TUFT1|0.560|21.9%	0.560	.	149779405	149822683	175,80,0
chr1	149851181	149938183	SNX27|0.240|67.9%	0.240	.	149851182	149938183	75,180,0
chr1	149941453	149955914	TNRC4|0.715|12.0%	0.715	.	149941454	149955914	200,55,0
chr1	149998748	150002664	MRPL9|0.418|36.1%	0.418	.	149998749	150002664	150,105,0
chr1	150002235	150010429	OAZ3|0.336|47.9%	0.336	.	150002236	150010429	125,130,0
chr1	150010673	150030516	TDRKH|0.181|83.3%	0.181	.	150010674	150030516	25,230,0
chr1	150039388	150044506	LINGO4|0.212|75.3%	0.212	.	150039389	150044506	50,205,0
chr1	150045172	150070972	RORC|0.698|12.8%	0.698	.	150045173	150070972	200,55,0
chr1	150081602	150092797	THEM5|0.127|93.9%	0.127	.	150081603	150092797	0,255,0
chr1	150222010	150233338	S100A10|0.637|16.3%	0.637	.	150222011	150233338	200,55,0
chr1	150323241	150328165	TCHHL1|0.086|98.1%	0.086	.	150323242	150328165	0,255,0
chr1	150587837	150599106	FLG2|0.195|79.5%	0.195	.	150587838	150599106	50,205,0
chr1	150648342	150653363	CRNN|0.268|60.8%	0.268	.	150648343	150653363	75,180,0
chr1	150852910	150853198	LCE3B|0.104|96.7%	0.104	.	150852911	150853198	0,255,0
chr1	151117421	151124136	SMCP|0.133|92.9%	0.133	.	151117422	151124136	0,255,0
chr1	151223180	151224913	SPRR1A|0.174|85.3%	0.174	.	151223181	151224913	25,230,0
chr1	151240846	151242955	SPRR3|0.055|99.5%	0.055	.	151240847	151242955	0,255,0
chr1	151442542	151444220	LELP1|0.252|64.9%	0.252	.	151442543	151444220	75,180,0
chr1	151596953	151600126	S100A9|0.508|26.5%	0.508	.	151596954	151600126	175,80,0
chr1	151612804	151614699	S100A12|0.042|99.7%	0.042	.	151612805	151614699	0,255,0
chr1	151629131	151630173	S100A8|0.360|44.2%	0.360	.	151629132	151630173	125,130,0
chr1	151776246	151780865	S100A5|0.134|92.8%	0.134	.	151776247	151780865	0,255,0
chr1	151782712	151789236	S100A4|0.396|39.1%	0.396	.	151782713	151789236	150,105,0
chr1	151786448	151788358	S100A3|0.179|83.9%	0.179	.	151786449	151788358	25,230,0
chr1	151800219	151806990	S100A2|0.274|59.6%	0.274	.	151800220	151806990	100,155,0
chr1	151845985	151852183	S100A16|0.205|77.1%	0.205	.	151845986	151852183	50,205,0
chr1	151857898	151873192	S100A13|0.204|77.3%	0.204	.	151857899	151873192	50,205,0
chr1	151867172	151871137	S100A1|0.389|40.1%	0.389	.	151867173	151871137	125,130,0
chr1	151873148	151885402	C1orf77|0.416|36.4%	0.416	.	151873149	151885402	150,105,0
chr1	151897823	151900929	SNAPIN|0.354|44.9%	0.354	.	151897824	151900929	125,130,0
chr1	151917736	151933087	NPR1|0.352|45.4%	0.352	.	151917737	151933087	125,130,0
chr1	151967166	152013179	INTS3|0.564|21.6%	0.564	.	151967167	152013179	175,80,0
chr1	152013453	152019257	SLC27A3|0.126|94.1%	0.126	.	152013454	152019257	0,255,0
chr1	152043828	152162075	GATAD2B|0.793|8.4%	0.793	.	152043829	152162075	255,0,0
chr1	152186774	152197725	CRTC2|0.345|46.5%	0.345	.	152186775	152197725	125,130,0
chr1	152207002	152213463	CREB3L4|0.107|96.4%	0.107	.	152207003	152213463	0,255,0
chr1	152229861	152231245	RPS27|0.397|38.9%	0.397	.	152229862	152231245	150,105,0
chr1	152394403	152431233	TPM3|0.658|15.0%	0.658	.	152394404	152431233	200,55,0
chr1	152459278	152510019	UBAP2L|0.222|72.6%	0.222	.	152459279	152510019	50,205,0
chr1	152511662	152514973	HAX1|0.237|68.8%	0.237	.	152511663	152514973	75,180,0
chr1	152560215	152564425	AQP10|0.191|80.4%	0.191	.	152560216	152564425	25,230,0
chr1	152564653	152590403	ATP8B2|0.456|31.6%	0.456	.	152564654	152590403	150,105,0
chr1	152644292	152706812	IL6R|0.209|76.0%	0.209	.	152644293	152706812	50,205,0
chr1	152718580	152741213	SHE|0.143|91.3%	0.143	.	152718581	152741213	0,255,0
chr1	152741318	152787247	TDRD10|0.249|65.6%	0.249	.	152741319	152787247	75,180,0
chr1	152787674	152797744	UBE2Q1|0.547|23.1%	0.547	.	152787675	152797744	175,80,0
chr1	152806880	152818975	CHRNB2|0.307|52.9%	0.307	.	152806881	152818975	100,155,0
chr1	152821161	152867098	ADAR|0.210|76.0%	0.210	.	152821162	152867098	50,205,0
chr1	152946540	153109378	KCNN3|0.292|55.8%	0.292	.	152946541	153109378	100,155,0
chr1	153163834	153176108	PMVK|0.239|68.2%	0.239	.	153163835	153176108	75,180,0
chr1	153183175	153195221	PBXIP1|0.155|89.0%	0.155	.	153183176	153195221	25,230,0
chr1	153196126	153201136	PYGO2|0.243|67.2%	0.243	.	153196127	153201136	75,180,0
chr1	153201397	153213476	SHC1|0.782|8.9%	0.782	.	153201398	153213476	255,0,0
chr1	153222440	153232211	FLAD1|0.203|77.6%	0.203	.	153222441	153232211	50,205,0
chr1	153241735	153257622	ZBTB7B|0.431|34.5%	0.431	.	153241736	153257622	150,105,0
chr1	153257626	153272881	DCST2|0.324|50.0%	0.324	.	153257627	153272881	125,130,0
chr1	153290385	153301876	ADAM15|0.187|81.7%	0.187	.	153290386	153301876	25,230,0
chr1	153317971	153326628	EFNA3|0.495|27.8%	0.495	.	153317972	153326628	175,80,0
chr1	153366559	153373956	EFNA1|0.202|77.7%	0.202	.	153366560	153373956	50,205,0
chr1	153374443	153377951	RAG1AP1|0.220|73.1%	0.220	.	153374444	153377951	50,205,0
chr1	153378990	153379695	DPM3|0.102|97.0%	0.102	.	153378991	153379695	0,255,0
chr1	153408508	153412428	KRTCAP2|0.378|41.6%	0.378	.	153408509	153412428	125,130,0
chr1	153412969	153424069	TRIM46|0.633|16.6%	0.633	.	153412970	153424069	200,55,0
chr1	153424923	153429330	MUC1|0.064|99.3%	0.064	.	153424924	153429330	0,255,0
chr1	153432004	153444314	THBS3|0.299|54.4%	0.299	.	153432005	153444314	100,155,0
chr1	153445113	153450246	MTX1|0.373|42.3%	0.373	.	153445114	153450246	125,130,0
chr1	153470866	153481112	GBA|0.171|85.8%	0.171	.	153470867	153481112	25,230,0
chr1	153483620	153491898	C1orf2|0.281|57.7%	0.281	.	153483621	153491898	100,155,0
chr1	153492396	153498819	SCAMP3|0.300|54.3%	0.300	.	153492397	153498819	100,155,0
chr1	153499283	153509905	CLK2|0.437|33.7%	0.437	.	153499284	153509905	150,105,0
chr1	153513997	153526262	HCN3|0.234|69.7%	0.234	.	153513998	153526262	75,180,0
chr1	153526253	153537843	PKLR|0.871|5.3%	0.871	.	153526254	153537843	255,0,0
chr1	153545330	153557080	FDPS|0.307|53.0%	0.307	.	153545331	153557080	100,155,0
chr1	153557310	153567529	RUSC1|0.265|61.6%	0.265	.	153557311	153567529	75,180,0
chr1	153571676	153798948	ASH1L|0.422|35.5%	0.422	.	153571677	153798948	150,105,0
chr1	153925472	153975425	DAP3|0.391|39.8%	0.391	.	153925473	153975425	150,105,0
chr1	153986131	154093710	GON4L|0.237|68.9%	0.237	.	153986132	154093710	75,180,0
chr1	154095923	154121461	SYT11|0.575|20.8%	0.575	.	154095924	154121461	175,80,0
chr1	154134224	154147801	RIT1|0.205|77.1%	0.205	.	154134225	154147801	50,205,0
chr1	154149459	154170814	KIAA0907|0.499|27.5%	0.499	.	154149460	154170814	175,80,0
chr1	154178104	154179340	RXFP4|0.196|79.3%	0.196	.	154178105	154179340	50,205,0
chr1	154183269	154226488	ARHGEF2|0.338|47.6%	0.338	.	154183270	154226488	125,130,0
chr1	154245462	154257382	SSR2|0.552|22.6%	0.552	.	154245463	154257382	175,80,0
chr1	154297589	154306917	RAB25|0.300|54.4%	0.300	.	154297590	154306917	100,155,0
chr1	154318992	154376502	LMNA|0.643|16.0%	0.643	.	154318993	154376502	200,55,0
chr1	154386433	154414167	SEMA4A|0.798|8.2%	0.798	.	154386434	154414167	255,0,0
chr1	154430522	154449210	SLC25A44|0.376|41.8%	0.376	.	154430523	154449210	125,130,0
chr1	154479830	154484471	PAQR6|0.128|93.8%	0.128	.	154479831	154484471	0,255,0
chr1	154485640	154519240	SMG5|0.350|45.8%	0.350	.	154485641	154519240	125,130,0
chr1	154514765	154532087	C1orf85|0.148|90.3%	0.148	.	154514766	154532087	0,255,0
chr1	154535184	154535604	VHLL|0.181|83.2%	0.181	.	154535185	154535604	25,230,0
chr1	154545375	154604261	CCT3|0.923|3.4%	0.923	.	154545376	154604261	255,0,0
chr1	154573726	154583410	C1orf182|0.217|74.1%	0.217	.	154573727	154583410	50,205,0
chr1	154605626	154621635	RHBG|0.104|96.8%	0.104	.	154605627	154621635	0,255,0
chr1	154640674	154665995	C1orf61|0.073|98.9%	0.073	.	154640675	154665995	0,255,0
chr1	154700145	154737153	MEF2D|0.848|6.2%	0.848	.	154700146	154737153	255,0,0
chr1	154761821	154809020	IQGAP3|0.364|43.4%	0.364	.	154761822	154809020	125,130,0
chr1	154828177	154830715	APOA1BP|0.530|24.4%	0.530	.	154828178	154830715	175,80,0
chr1	154830907	154837894	GPATCH4|0.121|94.8%	0.121	.	154830908	154837894	0,255,0
chr1	154855709	154862141	HAPLN2|0.518|25.6%	0.518	.	154855710	154862141	175,80,0
chr1	154878356	154895939	BCAN|0.366|43.2%	0.366	.	154878357	154895939	125,130,0
chr1	154905181	154913813	NES|0.153|89.6%	0.153	.	154905182	154913813	25,230,0
chr1	154936033	154942232	CRABP2|0.776|9.1%	0.776	.	154936034	154942232	255,0,0
chr1	154959018	154965215	ISG20L2|0.205|77.3%	0.205	.	154959019	154965215	50,205,0
chr1	154964901	154973365	C1orf66|0.238|68.6%	0.238	.	154964902	154973365	75,180,0
chr1	155003897	155037226	PRCC|0.412|37.0%	0.412	.	155003898	155037226	150,105,0
chr1	155042658	155053250	SH2D2A|0.305|53.2%	0.305	.	155042659	155053250	100,155,0
chr1	155052165	155118266	NTRK1|0.365|43.3%	0.365	.	155052166	155118266	125,130,0
chr1	155077288	155095290	INSRR|0.743|10.5%	0.743	.	155077289	155095290	200,55,0
chr1	155130135	155152850	PEAR1|0.231|70.4%	0.231	.	155130136	155152850	50,205,0
chr1	155171256	155281786	ARHGEF11|0.383|41.1%	0.383	.	155171257	155281786	125,130,0
chr1	155361256	155374801	ETV3|0.227|71.4%	0.227	.	155361257	155374801	50,205,0
chr1	155810162	155834494	FCRL4|0.109|96.1%	0.109	.	155810163	155834494	0,255,0
chr1	155982144	156013546	FCRL2|0.269|60.6%	0.269	.	155982145	156013546	75,180,0
chr1	156014988	156056515	FCRL1|0.152|89.6%	0.152	.	156014989	156056515	25,230,0
chr1	156067329	156078175	CD5L|0.113|95.9%	0.113	.	156067330	156078175	0,255,0
chr1	156229686	156336676	KIRREL|0.406|37.7%	0.406	.	156229687	156336676	150,105,0
chr1	156416360	156422838	CD1D|0.139|92.1%	0.139	.	156416361	156422838	0,255,0
chr1	156526186	156531188	CD1C|0.105|96.7%	0.105	.	156526187	156531188	0,255,0
chr1	156564363	156567945	CD1B|0.125|94.1%	0.125	.	156564364	156567945	0,255,0
chr1	156590163	156593967	CD1E|0.241|67.7%	0.241	.	156590164	156593967	75,180,0
chr1	156783541	156784519	OR6Y1|0.255|64.0%	0.255	.	156783542	156784519	75,180,0
chr1	156842852	156843794	OR10Z1|0.182|83.0%	0.182	.	156842853	156843794	25,230,0
chr1	156847019	156923130	SPTA1|0.280|57.9%	0.280	.	156847020	156923130	100,155,0
chr1	156953581	156954577	OR6K3|0.187|81.6%	0.187	.	156953582	156954577	25,230,0
chr1	157002157	157003096	OR6N1|0.157|88.5%	0.157	.	157002158	157003096	25,230,0
chr1	157067784	157085928	MNDA|0.163|87.3%	0.163	.	157067785	157085928	25,230,0
chr1	157167965	157213468	PYHIN1|0.089|97.9%	0.089	.	157167966	157213468	0,255,0
chr1	157236381	157291569	IFI16|0.246|66.3%	0.246	.	157236382	157291569	75,180,0
chr1	157298664	157313180	AIM2|0.139|91.9%	0.139	.	157298665	157313180	0,255,0
chr1	157408039	157439556	CADM3|0.330|48.9%	0.330	.	157408040	157439556	125,130,0
chr1	157439720	157442914	DARC|0.127|93.9%	0.127	.	157439721	157442914	0,255,0
chr1	157526127	157544638	FCER1A|0.072|99.0%	0.072	.	157526128	157544638	0,255,0
chr1	157824239	157825284	APCS|0.156|88.8%	0.156	.	157824240	157825284	25,230,0
chr1	157948703	157951003	CRP|0.106|96.6%	0.106	.	157948704	157951003	0,255,0
chr1	158017345	158018957	DUSP23|0.302|54.0%	0.302	.	158017346	158018957	100,155,0
chr1	158063102	158073903	SLAMF8|0.239|68.2%	0.239	.	158063103	158073903	75,180,0
chr1	158108775	158136579	CCDC19|0.215|74.5%	0.215	.	158108776	158136579	50,205,0
chr1	158154520	158161908	TAGLN2|0.383|40.9%	0.383	.	158154521	158161908	125,130,0
chr1	158163452	158182010	IGSF9|0.371|42.5%	0.371	.	158163453	158182010	125,130,0
chr1	158187910	158190668	SLAMF9|0.066|99.2%	0.066	.	158187911	158190668	0,255,0
chr1	158261366	158268405	PIGM|0.185|82.1%	0.185	.	158261367	158268405	25,230,0
chr1	158274656	158306585	KCNJ10|0.296|55.1%	0.296	.	158274657	158306585	100,155,0
chr1	158317983	158325836	KCNJ9|0.562|21.8%	0.562	.	158317984	158325836	175,80,0
chr1	158327753	158335103	IGSF8|0.305|53.2%	0.305	.	158327754	158335103	100,155,0
chr1	158349929	158379996	ATP1A2|0.556|22.2%	0.556	.	158349930	158379996	175,80,0
chr1	158387975	158423390	ATP1A4|0.206|77.0%	0.206	.	158387976	158423390	50,205,0
chr1	158426988	158438298	CASQ1|0.575|20.7%	0.575	.	158426989	158438298	175,80,0
chr1	158441748	158451790	PEA15|0.402|38.2%	0.402	.	158441749	158451790	150,105,0
chr1	158452128	158498915	WDR42A|0.357|44.5%	0.357	.	158452129	158498915	125,130,0
chr1	158513230	158521555	PEX19|0.463|30.9%	0.463	.	158513231	158521555	150,105,0
chr1	158525000	158579978	COPA|0.233|69.9%	0.233	.	158525001	158579978	75,180,0
chr1	158579686	158595366	NCSTN|0.664|14.6%	0.664	.	158579687	158595366	200,55,0
chr1	158603497	158609222	NHLH1|0.443|33.0%	0.443	.	158603498	158609222	150,105,0
chr1	158636987	158665088	VANGL2|0.684|13.6%	0.684	.	158636988	158665088	200,55,0
chr1	158721445	158759676	SLAMF6|0.065|99.2%	0.065	.	158721446	158759676	0,255,0
chr1	158782418	158815918	CD84|0.132|93.2%	0.132	.	158782419	158815918	0,255,0
chr1	158846512	158883493	SLAMF1|0.182|83.1%	0.182	.	158846513	158883493	25,230,0
chr1	158915161	158948217	CD48|0.140|91.8%	0.140	.	158915162	158948217	0,255,0
chr1	158975700	158991224	SLAMF7|0.087|98.0%	0.087	.	158975701	158991224	0,255,0
chr1	159066622	159099316	CD244|0.075|98.8%	0.075	.	159066623	159099316	0,255,0
chr1	159112955	159121673	ITLN1|0.152|89.6%	0.152	.	159112956	159121673	25,230,0
chr1	159181439	159209863	ITLN2|0.065|99.2%	0.065	.	159181440	159209863	0,255,0
chr1	159232608	159275358	F11R|0.183|82.7%	0.183	.	159232609	159275358	25,230,0
chr1	159275664	159282391	USF1|0.418|36.0%	0.418	.	159275665	159282391	150,105,0
chr1	159283355	159306384	ARHGAP30|0.121|94.9%	0.121	.	159283356	159306384	0,255,0
chr1	159308119	159325966	PVRL4|0.254|64.2%	0.254	.	159308120	159325966	75,180,0
chr1	159334777	159336758	KLHDC9|0.216|74.2%	0.216	.	159334778	159336758	50,205,0
chr1	159336970	159354490	PFDN2|0.748|10.3%	0.748	.	159336971	159354490	200,55,0
chr1	159354514	159368826	NIT1|0.366|43.1%	0.366	.	159354515	159368826	125,130,0
chr1	159357390	159369102	DEDD|0.526|24.9%	0.526	.	159357391	159369102	175,80,0
chr1	159390172	159395269	UFC1|0.481|29.1%	0.481	.	159390173	159395269	175,80,0
chr1	159395877	159402137	USP21|0.458|31.5%	0.458	.	159395878	159402137	150,105,0
chr1	159402823	159407632	PPOX|0.301|54.2%	0.301	.	159402824	159407632	100,155,0
chr1	159407724	159413938	B4GALT3|0.389|40.1%	0.389	.	159407725	159413938	125,130,0
chr1	159426162	159435469	ADAMTS4|0.161|87.8%	0.161	.	159426163	159435469	25,230,0
chr1	159435728	159450806	NDUFS2|0.393|39.5%	0.393	.	159435729	159450806	150,105,0
chr1	159451692	159457113	FCER1G|0.200|78.2%	0.200	.	159451693	159457113	50,205,0
chr1	159458706	159460042	APOA2|0.688|13.3%	0.688	.	159458707	159460042	200,55,0
chr1	159462456	159467032	TOMM40L|0.540|23.5%	0.540	.	159462457	159467032	175,80,0
chr1	159466079	159474624	NR1I3|0.466|30.6%	0.466	.	159466080	159474624	150,105,0
chr1	159541150	159546377	MPZ|0.716|11.9%	0.716	.	159541151	159546377	200,55,0
chr1	159601144	159604288	C1orf192|0.082|98.4%	0.082	.	159601145	159604288	0,255,0
chr1	159859609	159867782	FCGR3B|0.028|99.8%	0.028	.	159859610	159867782	0,255,0
chr1	159943385	159950765	FCRLA|0.204|77.4%	0.204	.	159943386	159950765	50,205,0
chr1	159986204	159993573	DUSP12|0.248|65.7%	0.248	.	159986205	159993573	75,180,0
chr1	160002707	160195476	ATF6|0.367|43.0%	0.367	.	160002708	160195476	125,130,0
chr1	160219605	160260268	OLFML2B|0.404|37.9%	0.404	.	160219606	160260268	150,105,0
chr1	160306204	160604852	NOS1AP|0.477|29.5%	0.477	.	160306205	160604852	175,80,0
chr1	160631679	160648552	SH2D1B|0.224|72.1%	0.224	.	160631680	160648552	50,205,0
chr1	160734278	160760468	UHMK1|0.380|41.3%	0.380	.	160734279	160760468	125,130,0
chr1	160797946	160836250	UAP1|0.449|32.3%	0.449	.	160797947	160836250	150,105,0
chr1	160868851	161016861	DDR2|0.838|6.5%	0.838	.	160868852	161016861	255,0,0
chr1	161305558	161313216	RGS4|0.261|62.6%	0.261	.	161305559	161313216	75,180,0
chr1	161378723	161454008	RGS5|0.155|89.0%	0.155	.	161378724	161454008	25,230,0
chr1	161558346	161592178	NUF2|0.422|35.6%	0.422	.	161558347	161592178	150,105,0
chr1	162795683	163082933	PBX1|0.812|7.7%	0.812	.	162795684	163082933	255,0,0
chr1	163437728	163592576	LMX1A|0.459|31.4%	0.459	.	163437729	163592576	150,105,0
chr1	163636974	163681054	RXRG|0.695|13.1%	0.695	.	163636975	163681054	200,55,0
chr1	163779867	163799822	LRRC52|0.217|74.1%	0.217	.	163779868	163799822	50,205,0
chr1	163867073	163897357	MGST3|0.151|89.9%	0.151	.	163867074	163897357	25,230,0
chr1	163898072	163934524	ALDH9A1|0.099|97.2%	0.099	.	163898073	163934524	0,255,0
chr1	163963166	164004750	TMCO1|0.334|48.2%	0.334	.	163963167	164004750	125,130,0
chr1	164063513	164143959	UCK2|0.478|29.4%	0.478	.	164063514	164143959	175,80,0
chr1	165075347	165090334	POGK|0.280|58.0%	0.280	.	165075348	165090334	100,155,0
chr1	165092376	165112103	TADA1L|0.377|41.7%	0.377	.	165092377	165112103	125,130,0
chr1	165224974	165258071	MAEL|0.190|80.6%	0.190	.	165224975	165258071	25,230,0
chr1	165288705	165326492	GPA33|0.190|80.6%	0.190	.	165288706	165326492	25,230,0
chr1	165456743	165663206	POU2F1|0.972|1.6%	0.972	.	165456744	165663206	255,0,0
chr1	165776876	165789684	CREG1|0.614|17.9%	0.614	.	165776877	165789684	200,55,0
chr1	165865953	165942109	RCSD1|0.409|37.4%	0.409	.	165865954	165942109	150,105,0
chr1	165957825	166026682	MPZL1|0.165|87.0%	0.165	.	165957826	166026682	25,230,0
chr1	166153929	166172902	BRP44|0.349|45.9%	0.349	.	166153930	166172902	125,130,0
chr1	166414794	166437976	TIPRL|0.261|62.6%	0.261	.	166414795	166437976	75,180,0
chr1	166516901	166550286	TBX19|0.508|26.6%	0.508	.	166516902	166550286	175,80,0
chr1	166931330	166965052	DPT|0.234|69.6%	0.234	.	166931331	166965052	75,180,0
chr1	167341558	167368584	ATP1B1|0.474|29.7%	0.474	.	167341559	167368584	175,80,0
chr1	167368398	167603810	NME7|0.819|7.4%	0.819	.	167368399	167603810	255,0,0
chr1	167603817	167632402	BLZF1|0.353|45.2%	0.353	.	167603818	167632402	125,130,0
chr1	167630731	167663294	C1orf114|0.266|61.4%	0.266	.	167630732	167663294	75,180,0
chr1	167699770	167721865	SLC19A2|0.387|40.4%	0.387	.	167699771	167721865	125,130,0
chr1	167824660	167866004	SELP|0.125|94.3%	0.125	.	167824661	167866004	0,255,0
chr1	167926433	167947461	SELL|0.330|48.9%	0.330	.	167926434	167947461	125,130,0
chr1	167958405	167969831	SELE|0.161|87.7%	0.161	.	167958406	167969831	25,230,0
chr1	168028293	168030731	C1orf156|0.211|75.5%	0.211	.	168028294	168030731	50,205,0
chr1	168088838	168129670	SCYL3|0.273|59.8%	0.273	.	168088839	168129670	100,155,0
chr1	168157090	168310503	KIFAP3|0.434|34.0%	0.434	.	168157091	168310503	150,105,0
chr1	168767893	168789208	SCYL1BP1|0.188|81.3%	0.188	.	168767894	168789208	25,230,0
chr1	168899936	168975165	PRRX1|0.847|6.2%	0.847	.	168899937	168975165	255,0,0
chr1	169171259	169250025	C1orf129|0.111|96.0%	0.111	.	169171260	169250025	0,255,0
chr1	169326659	169353583	FMO3|0.157|88.6%	0.157	.	169326660	169353583	25,230,0
chr1	169421011	169446648	FMO2|0.204|77.3%	0.204	.	169421012	169446648	50,205,0
chr1	169484270	169521737	FMO1|0.548|22.9%	0.548	.	169484271	169521737	175,80,0
chr1	169549996	169577846	FMO4|0.177|84.6%	0.177	.	169549997	169577846	25,230,0
chr1	169721289	169829273	BAT2D1|0.736|10.9%	0.736	.	169721290	169829273	200,55,0
chr1	169871181	169888434	MYOC|0.635|16.4%	0.635	.	169871182	169888434	200,55,0
chr1	169935922	169977837	VAMP4|0.750|10.2%	0.750	.	169935923	169977837	200,55,0
chr1	170077260	170648480	DNM3|0.398|38.8%	0.398	.	170077261	170648480	150,105,0
chr1	170677219	170679853	PIGC|0.423|35.4%	0.423	.	170677220	170679853	150,105,0
chr1	170768111	170847594	C1orf9|0.125|94.3%	0.125	.	170768112	170847594	0,255,0
chr1	170894776	170902637	FASLG|0.736|10.9%	0.736	.	170894777	170902637	200,55,0
chr1	171275722	171286726	TNFSF18|0.266|61.4%	0.266	.	171275723	171286726	75,180,0
chr1	171419493	171443094	TNFSF4|0.349|45.9%	0.349	.	171419494	171443094	125,130,0
chr1	171736226	171838856	SLC9A11|0.085|98.2%	0.085	.	171736227	171838856	0,255,0
chr1	171844097	171905624	ANKRD45|0.220|73.3%	0.220	.	171844098	171905624	50,205,0
chr1	171950702	172022446	KLHL20|0.300|54.4%	0.300	.	171950703	172022446	100,155,0
chr1	172035310	172060083	CENPL|0.190|80.7%	0.190	.	172035311	172060083	25,230,0
chr1	172103842	172122397	ZBTB37|0.224|72.1%	0.224	.	172103843	172122397	50,205,0
chr1	172139561	172153096	SERPINC1|0.481|29.1%	0.481	.	172139562	172153096	175,80,0
chr1	172166974	172228833	RC3H1|0.446|32.7%	0.446	.	172166975	172228833	150,105,0
chr1	173249750	173259184	MRPS14|0.199|78.6%	0.199	.	173249751	173259184	50,205,0
chr1	173558557	173979529	TNR|0.234|69.6%	0.234	.	173558558	173979529	75,180,0
chr1	174698929	175078591	PAPPA2|0.424|35.3%	0.424	.	174698930	175078591	150,105,0
chr1	175093369	175400647	ASTN1|0.219|73.5%	0.219	.	175093370	175400647	50,205,0
chr1	175407153	175518178	FAM5B|0.353|45.2%	0.353	.	175407154	175518178	125,130,0
chr1	176164545	176258345	SEC16B|0.507|26.7%	0.507	.	176164546	176258345	175,80,0
chr1	176330252	176710178	RASAL2|0.735|11.0%	0.735	.	176330253	176710178	200,55,0
chr1	176960922	177153766	RALGPS2|0.233|69.9%	0.233	.	176960923	177153766	75,180,0
chr1	177085293	177106838	ANGPTL1|0.268|60.7%	0.268	.	177085294	177106838	75,180,0
chr1	177261653	177312320	FAM20B|0.482|28.9%	0.482	.	177261654	177312320	175,80,0
chr1	177317734	177333653	TOR3A|0.132|93.2%	0.132	.	177317735	177333653	0,255,0
chr1	177335084	177465155	ABL2|0.871|5.3%	0.871	.	177335085	177465155	255,0,0
chr1	177529639	177591075	SOAT1|0.171|85.8%	0.171	.	177529640	177591075	25,230,0
chr1	177601477	177790491	C1orf125|0.149|90.1%	0.149	.	177601478	177790491	0,255,0
chr1	177786298	177811691	NPHS2|0.387|40.4%	0.387	.	177786299	177811691	125,130,0
chr1	177827370	177927028	TDRD5|0.155|89.1%	0.155	.	177827371	177927028	25,230,0
chr1	178080576	178113557	TOR1AIP2|0.147|90.4%	0.147	.	178080577	178113557	0,255,0
chr1	178117799	178157206	TOR1AIP1|0.158|88.3%	0.158	.	178117800	178157206	25,230,0
chr1	178190530	178350637	CEP350|0.525|25.0%	0.525	.	178190531	178350637	175,80,0
chr1	178390590	178447290	QSOX1|0.201|78.1%	0.201	.	178390591	178447290	50,205,0
chr1	178466064	178510811	LHX4|0.435|33.9%	0.435	.	178466065	178510811	150,105,0
chr1	178524001	178738639	ACBD6|0.524|25.1%	0.524	.	178524002	178738639	175,80,0
chr1	178867762	179122106	XPR1|0.479|29.3%	0.479	.	178867763	179122106	175,80,0
chr1	179208800	179258669	STX6|0.202|77.9%	0.202	.	179208801	179258669	50,205,0
chr1	179269761	179292310	MR1|0.156|88.9%	0.156	.	179269762	179292310	25,230,0
chr1	179324470	179326595	IER5|0.155|89.0%	0.155	.	179324471	179326595	25,230,0
chr1	179648917	180037339	CACNA1E|0.626|17.2%	0.626	.	179648918	180037339	200,55,0
chr1	180617461	180627964	GLUL|0.422|35.6%	0.422	.	180617462	180627964	150,105,0
chr1	180809394	180825001	RNASEL|0.124|94.4%	0.124	.	180809395	180825001	0,255,0
chr1	180882414	180911877	RGS8|0.722|11.6%	0.722	.	180882415	180911877	200,55,0
chr1	181025526	181066142	NPL|0.406|37.7%	0.406	.	181025527	181066142	150,105,0
chr1	181259217	181381350	LAMC1|0.273|59.7%	0.273	.	181259218	181381350	100,155,0
chr1	181421796	181479158	LAMC2|0.176|84.7%	0.176	.	181421797	181479158	25,230,0
chr1	181484000	181654360	NMNAT2|0.613|18.0%	0.613	.	181484001	181654360	200,55,0
chr1	181708256	181789948	SMG7|0.267|61.1%	0.267	.	181708257	181789948	75,180,0
chr1	181791320	181826634	NCF2|0.212|75.4%	0.212	.	181791321	181826634	50,205,0
chr1	181871830	182164289	RGL1|0.364|43.5%	0.364	.	181871831	182164289	125,130,0
chr1	181882052	181889071	APOBEC4|0.181|83.3%	0.181	.	181882053	181889071	25,230,0
chr1	182171588	182273486	GLT25D2|0.215|74.5%	0.215	.	182171589	182273486	50,205,0
chr1	182622772	182864778	C1orf21|0.353|45.3%	0.353	.	182622773	182864778	125,130,0
chr1	182926259	182990670	EDEM3|0.825|7.1%	0.825	.	182926260	182990670	255,0,0
chr1	183026788	183210305	FAM129A|0.539|23.6%	0.539	.	183026789	183210305	175,80,0
chr1	183353836	183392661	C1orf25|0.650|15.5%	0.650	.	183353837	183392661	200,55,0
chr1	183392834	183527535	C1orf26|0.114|95.7%	0.114	.	183392835	183527535	0,255,0
chr1	183532146	183553091	IVNS1ABP|0.377|41.7%	0.377	.	183532147	183553091	125,130,0
chr1	183970305	184426708	HMCN1|0.202|77.8%	0.202	.	183970306	184426708	50,205,0
chr1	184547410	184611383	TPR|0.933|3.1%	0.933	.	184547411	184611383	255,0,0
chr1	184611623	184657122	C1orf27|0.463|30.9%	0.463	.	184611624	184657122	150,105,0
chr1	184679346	184696868	PDC|0.274|59.6%	0.274	.	184679347	184696868	100,155,0
chr1	184907591	184916179	PTGS2|0.803|8.1%	0.803	.	184907592	184916179	255,0,0
chr1	185064654	185224726	PLA2G4A|0.228|71.2%	0.228	.	185064655	185224726	50,205,0
chr1	188333419	188713382	FAM5C|0.892|4.5%	0.892	.	188333420	188713382	255,0,0
chr1	190394214	190421566	RGS18|0.351|45.6%	0.351	.	190394215	190421566	125,130,0
chr1	190811479	190815782	RGS1|0.769|9.4%	0.769	.	190811480	190815782	255,0,0
chr1	190871868	190896013	RGS13|0.719|11.8%	0.719	.	190871869	190896013	200,55,0
chr1	191044793	191048026	RGS2|0.316|51.2%	0.316	.	191044794	191048026	100,155,0
chr1	191251511	191295751	UCHL5|0.303|53.7%	0.303	.	191251512	191295751	100,155,0
chr1	191295375	191327530	TROVE2|0.185|82.2%	0.185	.	191295376	191327530	25,230,0
chr1	191357541	191487679	CDC73|0.372|42.3%	0.372	.	191357542	191487679	125,130,0
chr1	191414824	191422365	B3GALT2|0.371|42.5%	0.371	.	191414825	191422365	125,130,0
chr1	194461535	194844122	KCNT2|0.649|15.6%	0.649	.	194461536	194844122	200,55,0
chr1	195123834	195154386	CFHR4|0.139|92.0%	0.139	.	195123835	195154386	0,255,0
chr1	195274943	195303020	F13B|0.217|74.0%	0.217	.	195274944	195303020	50,205,0
chr1	195319884	195382287	ASPM|0.413|36.9%	0.413	.	195319885	195382287	150,105,0
chr1	195504030	195714207	CRB1|0.411|37.2%	0.411	.	195504031	195714207	150,105,0
chr1	195788007	196011078	DENND1B|0.102|97.0%	0.102	.	195788008	196011078	0,255,0
chr1	196138399	196143110	C1orf53|0.137|92.3%	0.137	.	196138400	196143110	0,255,0
chr1	196148243	196168344	LHX9|0.804|8.0%	0.804	.	196148244	196168344	255,0,0
chr1	196392743	196558173	NEK7|0.340|47.3%	0.340	.	196392744	196558173	125,130,0
chr1	196758974	196776698	ATP6V1G3|0.181|83.5%	0.181	.	196758975	196776698	25,230,0
chr1	196874423	196993168	PTPRC|0.249|65.7%	0.249	.	196874424	196993168	75,180,0
chr1	198263392	198413171	NR5A2|0.891|4.6%	0.891	.	198263393	198413171	255,0,0
chr1	198642052	198645789	ZNF281|0.911|3.8%	0.911	.	198642053	198645789	255,0,0
chr1	198787929	198856485	KIF14|0.141|91.7%	0.141	.	198787930	198856485	0,255,0
chr1	198859665	198905749	DDX59|0.117|95.4%	0.117	.	198859666	198905749	0,255,0
chr1	198975308	199096452	CAMSAP1L1|0.303|53.6%	0.303	.	198975309	199096452	100,155,0
chr1	199108705	199109929	GPR25|0.502|27.2%	0.502	.	199108706	199109929	175,80,0
chr1	199205142	199259451	KIF21B|0.758|9.9%	0.758	.	199205143	199259451	255,0,0
chr1	199449164	199464292	IGFN1|0.213|75.1%	0.213	.	199449165	199464292	50,205,0
chr1	199594758	199613431	TNNT2|0.392|39.7%	0.392	.	199594759	199613431	150,105,0
chr1	199616592	199635353	LAD1|0.188|81.4%	0.188	.	199616593	199635353	25,230,0
chr1	199639518	199665617	TNNI1|0.297|54.9%	0.297	.	199639519	199665617	100,155,0
chr1	199719280	199745207	CSRP1|0.386|40.6%	0.386	.	199719281	199745207	125,130,0
chr1	199859223	200062720	NAV1|0.280|57.9%	0.280	.	199859224	200062720	100,155,0
chr1	200064910	200120045	IPO9|0.953|2.4%	0.953	.	200064911	200120045	255,0,0
chr1	200124654	200128053	SHISA4|0.283|57.5%	0.283	.	200124655	200128053	100,155,0
chr1	200130351	200182339	LMOD1|0.363|43.7%	0.363	.	200130352	200182339	125,130,0
chr1	200191270	200206410	TIMM17A|0.563|21.7%	0.563	.	200191271	200206410	175,80,0
chr1	200218388	200241898	RNPEP|0.292|55.8%	0.292	.	200218389	200241898	100,155,0
chr1	200243695	200251760	ELF3|0.239|68.3%	0.239	.	200243696	200251760	75,180,0
chr1	200368599	200380489	ARL8A|0.161|87.7%	0.161	.	200368600	200380489	25,230,0
chr1	200382763	200397332	PTPN7|0.372|42.3%	0.372	.	200382764	200397332	125,130,0
chr1	200567408	200577707	UBE2T|0.262|62.5%	0.262	.	200567409	200577707	75,180,0
chr1	200584458	200824320	PPP1R12B|0.503|27.1%	0.503	.	200584459	200824320	175,80,0
chr1	200826346	200946168	SYT2|0.367|43.0%	0.367	.	200826347	200946168	125,130,0
chr1	200963155	201045186	JARID1B|0.747|10.3%	0.747	.	200963156	201045186	200,55,0
chr1	201114710	201124886	RABIF|0.249|65.6%	0.249	.	201114711	201124886	75,180,0
chr1	201126852	201164387	KLHL12|0.346|46.3%	0.346	.	201126853	201164387	125,130,0
chr1	201176576	201194040	ADIPOR1|0.409|37.4%	0.409	.	201176577	201194040	150,105,0
chr1	201197626	201203027	CYB5R1|0.474|29.7%	0.474	.	201197627	201203027	175,80,0
chr1	201262248	201314487	PPFIA4|0.275|59.2%	0.275	.	201262249	201314487	100,155,0
chr1	201318879	201322000	MYOG|0.820|7.3%	0.820	.	201318880	201322000	255,0,0
chr1	201326404	201403156	ADORA1|0.242|67.4%	0.242	.	201326405	201403156	75,180,0
chr1	201403561	201411565	MYBPH|0.165|87.0%	0.165	.	201403562	201411565	25,230,0
chr1	201414681	201422545	CHI3L1|0.257|63.5%	0.257	.	201414682	201422545	75,180,0
chr1	201441599	201465422	CHIT1|0.193|79.9%	0.193	.	201441600	201465422	50,205,0
chr1	201541286	201545348	BTG2|0.630|16.9%	0.630	.	201541287	201545348	200,55,0
chr1	201576375	201586912	FMOD|0.416|36.4%	0.416	.	201576376	201586912	150,105,0
chr1	201711505	201727098	PRELP|0.758|9.9%	0.758	.	201711506	201727098	255,0,0
chr1	201729893	201744700	OPTC|0.156|88.9%	0.156	.	201729894	201744700	25,230,0
chr1	201862311	201984201	ATP2B4|0.509|26.5%	0.509	.	201862312	201984201	175,80,0
chr1	202308865	202363490	SOX13|0.357|44.5%	0.357	.	202308866	202363490	125,130,0
chr1	202366813	202387754	ETNK2|0.153|89.4%	0.153	.	202366814	202387754	25,230,0
chr1	202390570	202402088	REN|0.179|83.9%	0.179	.	202390571	202402088	25,230,0
chr1	202426092	202432251	KISS1|0.100|97.2%	0.100	.	202426093	202432251	0,255,0
chr1	202433910	202449843	GOLT1A|0.202|77.8%	0.202	.	202433911	202449843	50,205,0
chr1	202454604	202595667	PLEKHA6|0.312|52.0%	0.312	.	202454605	202595667	100,155,0
chr1	202639143	202647542	PPP1R15B|0.279|58.3%	0.279	.	202639144	202647542	100,155,0
chr1	202658392	202726097	PIK3C2B|0.376|41.8%	0.376	.	202658393	202726097	125,130,0
chr1	202752133	202862753	MDM4|0.842|6.4%	0.842	.	202752134	202862753	255,0,0
chr1	202852920	202921220	LRRN2|0.195|79.4%	0.195	.	202852921	202921220	50,205,0
chr1	203064445	203258573	NFASC|0.354|44.9%	0.354	.	203064446	203258573	125,130,0
chr1	203278962	203313759	CNTN2|0.467|30.4%	0.467	.	203278963	203313759	150,105,0
chr1	203463660	203509094	TMCC2|0.340|47.3%	0.340	.	203463661	203509094	125,130,0
chr1	203537815	203557506	NUAK2|0.203|77.6%	0.203	.	203537816	203557506	50,205,0
chr1	203572270	203592789	KLHDC8A|0.260|62.9%	0.260	.	203572271	203592789	75,180,0
chr1	203617128	203685682	LEMD1|0.216|74.3%	0.216	.	203617129	203685682	50,205,0
chr1	203740349	203768544	PCTK3|0.420|35.9%	0.420	.	203740350	203768544	150,105,0
chr1	203804784	203837960	MFSD4|0.297|54.8%	0.297	.	203804785	203837960	100,155,0
chr1	203851859	203868623	ELK4|0.979|1.3%	0.979	.	203851860	203868623	255,0,0
chr1	203893603	203916253	SLC45A3|0.687|13.4%	0.687	.	203893604	203916253	200,55,0
chr1	203953731	203985920	NUCKS1|0.865|5.6%	0.865	.	203953732	203985920	255,0,0
chr1	204004300	204011200	RAB7L1|0.265|61.5%	0.265	.	204004301	204011200	75,180,0
chr1	204024846	204048821	SLC41A1|0.488|28.4%	0.488	.	204024847	204048821	175,80,0
chr1	204148798	204179211	SLC26A9|0.275|59.3%	0.275	.	204148799	204179211	100,155,0
chr1	204390566	204398262	AVPR1B|0.174|85.3%	0.174	.	204390567	204398262	25,230,0
chr1	204405494	204455270	C1orf186|0.246|66.6%	0.246	.	204405495	204455270	75,180,0
chr1	204582819	204704406	SRGAP2|0.409|37.4%	0.409	.	204582820	204704406	150,105,0
chr1	204710418	204736845	IKBKE|0.574|20.8%	0.574	.	204710419	204736845	175,80,0
chr1	204831599	204852527	LGTN|0.346|46.3%	0.346	.	204831600	204852527	125,130,0
chr1	204866730	204924381	DYRK3|0.293|55.7%	0.293	.	204866731	204924381	100,155,0
chr1	204924911	204974249	MAPKAPK2|0.524|25.2%	0.524	.	204924912	204974249	175,80,0
chr1	205007570	205012462	IL10|0.491|28.1%	0.491	.	205007571	205012462	175,80,0
chr1	205038837	205082948	IL19|0.077|98.7%	0.077	.	205038838	205082948	0,255,0
chr1	205105321	205109191	IL20|0.249|65.5%	0.249	.	205105322	205109191	75,180,0
chr1	205137411	205157788	IL24|0.144|91.1%	0.144	.	205137412	205157788	0,255,0
chr1	205168494	205186430	PIGR|0.167|86.5%	0.167	.	205168495	205186430	25,230,0
chr1	205198132	205210117	FCAMR|0.104|96.8%	0.104	.	205198133	205210117	0,255,0
chr1	205258488	205272724	C1orf116|0.102|96.9%	0.102	.	205258489	205272724	0,255,0
chr1	205283816	205292948	YOD1|0.235|69.3%	0.235	.	205283817	205292948	75,180,0
chr1	205293242	205320991	PFKFB2|0.360|44.1%	0.360	.	205293243	205320991	125,130,0
chr1	205328834	205339961	C4BPB|0.138|92.2%	0.138	.	205328835	205339961	0,255,0
chr1	205344229	205384929	C4BPA|0.132|93.0%	0.132	.	205344230	205384929	0,255,0
chr1	205561487	205600934	CD55|0.209|76.1%	0.209	.	205561488	205600934	50,205,0
chr1	205694292	205729859	CR2|0.234|69.7%	0.234	.	205694293	205729859	75,180,0
chr1	205736095	205881732	CR1|0.164|87.1%	0.164	.	205736096	205881732	25,230,0
chr1	205992024	206035481	CD46|0.166|86.8%	0.166	.	205992025	206035481	25,230,0
chr1	206116941	206151306	CD34|0.097|97.4%	0.097	.	206116942	206151306	0,255,0
chr1	206262216	206484288	PLXNA2|0.486|28.5%	0.486	.	206262217	206484288	175,80,0
chr1	207823667	207853906	CAMK1G|0.494|27.9%	0.494	.	207823668	207853906	175,80,0
chr1	207854842	207892443	LAMB3|0.188|81.5%	0.188	.	207854843	207892443	25,230,0
chr1	207926132	207974918	HSD11B1|0.443|32.9%	0.443	.	207926133	207974918	150,105,0
chr1	207996021	208022288	TRAF3IP3|0.337|47.8%	0.337	.	207996022	208022288	125,130,0
chr1	208022283	208024527	C1orf74|0.219|73.5%	0.219	.	208022284	208024527	50,205,0
chr1	208027884	208046102	IRF6|0.772|9.3%	0.772	.	208027885	208046102	255,0,0
chr1	208067955	208097531	C1orf107|0.442|33.1%	0.442	.	208067956	208097531	150,105,0
chr1	208178160	208404259	SYT14|0.245|66.8%	0.245	.	208178161	208404259	75,180,0
chr1	208472817	208483059	SERTAD4|0.244|67.1%	0.244	.	208472818	208483059	75,180,0
chr1	208568919	208916261	HHAT|0.178|84.1%	0.178	.	208568920	208916261	25,230,0
chr1	208923177	209374080	KCNH1|0.633|16.7%	0.633	.	208923178	209374080	200,55,0
chr1	209499525	209556200	RCOR3|0.619|17.6%	0.619	.	209499526	209556200	200,55,0
chr1	209566579	209614905	TRAF5|0.162|87.6%	0.162	.	209566580	209614905	25,230,0
chr1	209815005	209818722	SLC30A1|0.504|27.0%	0.504	.	209815006	209818722	175,80,0
chr1	209902737	209915583	NEK2|0.872|5.3%	0.872	.	209902738	209915583	255,0,0
chr1	209984951	210070737	LPGAT1|0.317|51.0%	0.317	.	209984952	210070737	100,155,0
chr1	210181312	210275507	INTS7|0.520|25.5%	0.520	.	210181313	210275507	175,80,0
chr1	210275753	210344809	DTL|0.757|10.0%	0.757	.	210275754	210344809	255,0,0
chr1	210525501	210601827	PPP2R5A|0.729|11.3%	0.729	.	210525502	210601827	200,55,0
chr1	210672902	210686343	NENF|0.230|70.5%	0.230	.	210672903	210686343	50,205,0
chr1	210805319	210860740	ATF3|0.528|24.7%	0.528	.	210805320	210860740	175,80,0
chr1	210926382	210939950	BATF3|0.440|33.4%	0.440	.	210926383	210939950	150,105,0
chr1	210966117	211031762	NSL1|0.236|69.2%	0.236	.	210966118	211031762	75,180,0
chr1	211031807	211056590	TATDN3|0.136|92.4%	0.136	.	211031808	211056590	0,255,0
chr1	211098219	211135378	FLVCR1|0.181|83.3%	0.181	.	211098220	211135378	25,230,0
chr1	211232146	211255791	ANGEL2|0.170|86.0%	0.170	.	211232147	211255791	25,230,0
chr1	211291210	211513430	RPS6KC1|0.209|76.0%	0.209	.	211291211	211513430	50,205,0
chr1	212228482	212281219	PROX1|0.610|18.2%	0.610	.	212228483	212281219	200,55,0
chr1	212521198	212577096	SMYD2|0.337|47.7%	0.337	.	212521199	212577096	125,130,0
chr1	212597713	212791574	PTPN14|0.344|46.7%	0.344	.	212597714	212791574	125,130,0
chr1	212843154	212904535	CENPF|0.844|6.3%	0.844	.	212843155	212904535	255,0,0
chr1	213245507	213477059	KCNK2|0.206|76.9%	0.206	.	213245508	213477059	50,205,0
chr1	213807357	213861770	KCTD3|0.542|23.4%	0.542	.	213807358	213861770	175,80,0
chr1	215670456	215871032	GPATCH2|0.430|34.6%	0.430	.	215670457	215871032	150,105,0
chr1	215871288	216107107	SPATA17|0.095|97.5%	0.095	.	215871289	216107107	0,255,0
chr1	216525251	216577948	RRP15|0.478|29.4%	0.478	.	216525252	216577948	175,80,0
chr1	216586490	216681596	TGFB2|0.717|11.9%	0.717	.	216586491	216681596	200,55,0
chr1	217413839	217452830	LYPLAL1|0.174|85.3%	0.174	.	217413840	217452830	25,230,0
chr1	218153470	218168616	SLC30A10|0.203|77.6%	0.203	.	218153471	218168616	50,205,0
chr1	218208566	218286623	EPRS|0.824|7.1%	0.824	.	218208567	218286623	255,0,0
chr1	218297446	218329814	BPNT1|0.295|55.2%	0.295	.	218297447	218329814	100,155,0
chr1	218334066	218388003	IARS2|0.547|23.0%	0.547	.	218334067	218388003	175,80,0
chr1	218388257	218512419	RAB3GAP2|0.632|16.8%	0.632	.	218388258	218512419	200,55,0
chr1	218768190	218904421	MARK1|0.570|21.1%	0.570	.	218768191	218904421	175,80,0
chr1	218930166	218939116	C1orf115|0.219|73.5%	0.219	.	218930167	218939116	50,205,0
chr1	218988233	219024207	MOSC2|0.233|69.9%	0.233	.	218988234	219024207	75,180,0
chr1	219026877	219054352	MOSC1|0.516|25.9%	0.516	.	219026878	219054352	175,80,0
chr1	219119365	219125018	HLX|0.324|50.0%	0.324	.	219119366	219125018	125,130,0
chr1	219941388	219982084	DUSP10|0.758|9.9%	0.758	.	219941389	219982084	255,0,0
chr1	220786451	220829878	TAF1A|0.130|93.4%	0.130	.	220786452	220829878	0,255,0
chr1	220858066	220907974	MIA3|0.130|93.4%	0.130	.	220858067	220907974	0,255,0
chr1	220952528	220972732	C1orf58|0.311|52.3%	0.311	.	220952529	220972732	100,155,0
chr1	221112235	221245958	DISP1|0.263|62.1%	0.263	.	221112236	221245958	75,180,0
chr1	221350206	221383247	TLR5|0.148|90.3%	0.148	.	221350207	221383247	0,255,0
chr1	221633390	221635435	C1orf65|0.189|81.0%	0.189	.	221633391	221635435	25,230,0
chr1	221966876	222030168	CAPN2|0.332|48.7%	0.332	.	221966877	222030168	125,130,0
chr1	222034218	222100297	TP53BP2|0.534|24.1%	0.534	.	222034219	222100297	175,80,0
chr1	222437550	222447763	DEGS1|0.209|76.2%	0.209	.	222437551	222447763	50,205,0
chr1	222481661	222584507	NVL|0.189|81.1%	0.189	.	222481662	222584507	25,230,0
chr1	222611182	222633777	CNIH4|0.746|10.4%	0.746	.	222611183	222633777	200,55,0
chr1	222639727	222688624	WDR26|0.914|3.7%	0.914	.	222639728	222688624	255,0,0
chr1	223655827	223683142	LBR|0.646|15.8%	0.646	.	223655828	223683142	200,55,0
chr1	223741156	223907468	ENAH|0.970|1.7%	0.970	.	223741157	223907468	255,0,0
chr1	224064458	224099884	EPHX1|0.226|71.7%	0.226	.	224064459	224099884	50,205,0
chr1	224099862	224136671	TMEM63A|0.150|89.9%	0.150	.	224099863	224136671	25,230,0
chr1	224140605	224143469	LEFTY1|0.579|20.5%	0.579	.	224140606	224143469	175,80,0
chr1	224190926	224195543	LEFTY2|0.607|18.5%	0.607	.	224190927	224195543	200,55,0
chr1	224399004	224441046	ACBD3|0.384|40.9%	0.384	.	224399005	224441046	125,130,0
chr1	224485480	224564193	LIN9|0.625|17.2%	0.625	.	224485481	224564193	200,55,0
chr1	224615783	224662399	PARP1|0.915|3.7%	0.915	.	224615784	224662399	255,0,0
chr1	224886015	224993647	ITPKB|0.193|80.0%	0.193	.	224886016	224993647	50,205,0
chr1	225124895	225150429	PSEN2|0.741|10.6%	0.741	.	225124896	225150429	200,55,0
chr1	225151859	225241869	CABC1|0.229|70.9%	0.229	.	225151860	225241869	50,205,0
chr1	225244189	225572449	CDC42BPA|0.442|33.2%	0.442	.	225244190	225572449	150,105,0
chr1	225817866	225910753	ZNF678|0.325|49.8%	0.325	.	225817867	225910753	125,130,0
chr1	225985548	225989735	JMJD4|0.227|71.4%	0.227	.	225985549	225989735	50,205,0
chr1	226261374	226315584	WNT3A|0.245|66.6%	0.245	.	226261375	226315584	75,180,0
chr1	226355051	226357647	C1orf35|0.220|73.1%	0.220	.	226355052	226357647	50,205,0
chr1	226361002	226363627	MRPL55|0.108|96.4%	0.108	.	226361003	226363627	0,255,0
chr1	226394285	226403308	GUK1|0.732|11.1%	0.732	.	226394286	226403308	200,55,0
chr1	226420138	226436581	C1orf69|0.284|57.3%	0.284	.	226420139	226436581	100,155,0
chr1	226462483	226633198	OBSCN|0.294|55.4%	0.294	.	226462484	226633198	100,155,0
chr1	226648003	226661140	TRIM11|0.724|11.5%	0.724	.	226648004	226661140	200,55,0
chr1	226662258	226670988	TRIM17|0.191|80.4%	0.191	.	226662259	226670988	25,230,0
chr1	226679168	226679649	HIST3H3|0.715|12.0%	0.715	.	226679169	226679649	200,55,0
chr1	226712430	226712882	HIST3H2BB|0.899|4.2%	0.899	.	226712431	226712882	255,0,0
chr1	226937490	226949032	RHOU|0.519|25.6%	0.519	.	226937491	226949032	175,80,0
chr1	227473503	227508261	RAB4A|0.340|47.2%	0.340	.	227473504	227508261	125,130,0
chr1	227523380	227545358	C1orf96|0.322|50.2%	0.322	.	227523381	227545358	100,155,0
chr1	227633614	227636468	ACTA1|0.893|4.5%	0.893	.	227633615	227636468	255,0,0
chr1	227643666	227710711	NUP133|0.673|14.3%	0.673	.	227643667	227710711	200,55,0
chr1	227718952	227761065	ABCB10|0.352|45.4%	0.352	.	227718953	227761065	125,130,0
chr1	227795480	227828417	TAF5L|0.432|34.3%	0.432	.	227795481	227828417	150,105,0
chr1	228269578	228484488	GALNT2|0.323|50.1%	0.323	.	228269579	228484488	100,155,0
chr1	228524014	228628098	PGBD5|0.355|44.8%	0.355	.	228524015	228628098	125,130,0
chr1	228844860	228896351	COG2|0.235|69.3%	0.235	.	228844861	228896351	75,180,0
chr1	228904896	228916564	AGT|0.563|21.6%	0.563	.	228904897	228916564	175,80,0
chr1	228949752	229004372	CAPN9|0.145|91.0%	0.145	.	228949753	229004372	0,255,0
chr1	229039498	229070913	C1orf198|0.342|47.0%	0.342	.	229039499	229070913	125,130,0
chr1	229108612	229181207	TTC13|0.343|46.9%	0.343	.	229108613	229181207	125,130,0
chr1	229181445	229203094	ARV1|0.187|81.8%	0.187	.	229181446	229203094	25,230,0
chr1	229221557	229242608	FAM89A|0.254|64.3%	0.254	.	229221558	229242608	75,180,0
chr1	229365296	229423937	TRIM67|0.332|48.6%	0.332	.	229365297	229423937	125,130,0
chr1	229443582	229480153	GNPAT|0.539|23.7%	0.539	.	229443583	229480153	175,80,0
chr1	229535121	229540221	EXOC8|0.436|33.8%	0.436	.	229535122	229540221	150,105,0
chr1	229540304	229556611	C1orf124|0.375|41.9%	0.375	.	229540305	229556611	125,130,0
chr1	229568053	229627413	EGLN1|0.768|9.5%	0.768	.	229568054	229627413	255,0,0
chr1	229731021	229768890	TSNAX|0.121|94.8%	0.121	.	229731022	229768890	0,255,0
chr1	229829183	230243637	DISC1|0.174|85.2%	0.174	.	229829184	230243637	25,230,0
chr1	230600333	230763927	SIPA1L2|0.327|49.4%	0.327	.	230600334	230763927	125,130,0
chr1	231152992	231180842	C1orf57|0.184|82.4%	0.184	.	231152993	231180842	25,230,0
chr1	231186504	231498082	PCNXL2|0.186|82.0%	0.186	.	231186505	231498082	25,230,0
chr1	232107446	232526872	SLC35F3|0.233|69.9%	0.233	.	232107447	232526872	75,180,0
chr1	232575835	232586416	C1orf31|0.130|93.5%	0.130	.	232575836	232586416	0,255,0
chr1	232593681	232681472	TARBP1|0.205|77.2%	0.205	.	232593682	232681472	50,205,0
chr1	232806637	232811894	IRF2BP2|0.852|6.0%	0.852	.	232806638	232811894	255,0,0
chr1	233558375	233574463	GGPS1|0.322|50.2%	0.322	.	233558376	233574463	100,155,0
chr1	233597350	233678901	TBCE|0.209|76.2%	0.209	.	233597351	233678901	50,205,0
chr1	233679889	233734404	B3GALNT2|0.163|87.4%	0.163	.	233679890	233734404	25,230,0
chr1	233777609	233880677	GNG4|0.682|13.8%	0.682	.	233777610	233880677	200,55,0
chr1	233890963	234096843	LYST|0.276|58.9%	0.276	.	233890964	234096843	100,155,0
chr1	234372496	234440790	GPR137B|0.404|38.0%	0.404	.	234372497	234440790	150,105,0
chr1	234447083	234511908	ERO1LB|0.241|67.6%	0.241	.	234447084	234511908	75,180,0
chr1	234624302	234714631	EDARADD|0.216|74.2%	0.216	.	234624303	234714631	50,205,0
chr1	234748187	234779619	LGALS8|0.505|26.9%	0.505	.	234748188	234779619	175,80,0
chr1	234780593	234834437	HEATR1|0.179|84.0%	0.179	.	234780594	234834437	25,230,0
chr1	234916421	234993863	ACTN2|0.781|9.0%	0.781	.	234916422	234993863	255,0,0
chr1	235025340	235130585	MTR|0.717|11.9%	0.717	.	235025341	235130585	200,55,0
chr1	235272127	236063911	RYR2|0.421|35.7%	0.421	.	235272128	236063911	150,105,0
chr1	236112332	236120558	ZP4|0.248|65.9%	0.248	.	236112333	236120558	75,180,0
chr1	238719497	238842085	GREM2|0.303|53.7%	0.303	.	238719498	238842085	100,155,0
chr1	239005437	239587153	RGS7|0.929|3.2%	0.929	.	239005438	239587153	255,0,0
chr1	239727525	239749677	FH|0.280|58.1%	0.280	.	239727526	239749677	100,155,0
chr1	239762056	239825566	KMO|0.136|92.4%	0.136	.	239762057	239825566	0,255,0
chr1	239823074	239870324	OPN3|0.282|57.6%	0.282	.	239823075	239870324	100,155,0
chr1	239882202	240031580	WDR64|0.348|46.0%	0.348	.	239882203	240031580	125,130,0
chr1	240078157	240119670	EXO1|0.531|24.4%	0.531	.	240078158	240119670	175,80,0
chr1	240318311	240754621	PLD5|0.299|54.5%	0.299	.	240318312	240754621	100,155,0
chr1	241485942	241730011	SDCCAG8|0.225|71.8%	0.225	.	241485943	241730011	50,205,0
chr1	241718157	242080053	AKT3|0.675|14.2%	0.675	.	241718158	242080053	200,55,0
chr1	242281183	242287397	ZNF238|0.929|3.2%	0.929	.	242281184	242287397	255,0,0
chr1	242638419	242682036	ADSS|0.744|10.5%	0.744	.	242638420	242682036	200,55,0
chr1	243080224	243094450	HNRNPU|0.574|20.8%	0.574	.	243080225	243094450	175,80,0
chr1	243385349	243933051	KIF26B|0.468|30.3%	0.468	.	243385350	243933051	150,105,0
chr1	243979266	244737237	SMYD3|0.322|50.2%	0.322	.	243979267	244737237	100,155,0
chr1	244770494	244796186	TFB2M|0.102|96.9%	0.102	.	244770495	244796186	0,255,0
chr1	244954000	244998060	SCCPDH|0.422|35.6%	0.422	.	244954001	244998060	150,105,0
chr1	245385813	245401941	ZNF124|0.174|85.3%	0.174	.	245385814	245401941	25,230,0
chr1	245530245	245561668	ZNF496|0.359|44.3%	0.359	.	245530246	245561668	125,130,0
chr1	245646097	245679027	NLRP3|0.465|30.7%	0.465	.	245646098	245679027	150,105,0
chr1	246087123	246110063	TRIM58|0.216|74.2%	0.216	.	246087124	246110063	50,205,0
chr1	247110827	247119907	ZNF692|0.179|83.9%	0.179	.	247110828	247119907	25,230,0
chr2	28813	36385	FAM110C|0.193|79.8%	0.193	.	28814	36385	50,205,0
chr2	208148	254810	SH3YL1|0.407|37.6%	0.407	.	208149	254810	150,105,0
chr2	254895	268278	ACP1|0.378|41.6%	0.378	.	254896	268278	125,130,0
chr2	657974	667439	TMEM18|0.244|66.9%	0.244	.	657975	667439	75,180,0
chr2	1396241	1525502	TPO|0.312|51.9%	0.312	.	1396242	1525502	100,155,0
chr2	1771893	2314052	MYT1L|0.393|39.5%	0.393	.	1771894	2314052	150,105,0
chr2	3362452	3467864	TTC15|0.164|87.2%	0.164	.	3362453	3467864	25,230,0
chr2	3480697	3502306	ADI1|0.345|46.5%	0.345	.	3480698	3502306	125,130,0
chr2	3683659	3728136	ALLC|0.196|79.2%	0.196	.	3683660	3728136	50,205,0
chr2	5750249	5758967	SOX11|0.466|30.6%	0.466	.	5750250	5758967	150,105,0
chr2	6905903	6923387	CMPK2|0.155|89.1%	0.155	.	6905904	6923387	25,230,0
chr2	6935246	6955814	RSAD2|0.279|58.3%	0.279	.	6935247	6955814	100,155,0
chr2	6974973	7101761	RNF144A|0.247|66.1%	0.247	.	6974974	7101761	75,180,0
chr2	8914151	9061327	MBOAT2|0.272|60.0%	0.272	.	8914152	9061327	100,155,0
chr2	9461054	9481094	ITGB1BP1|0.558|22.1%	0.558	.	9461055	9481094	175,80,0
chr2	9481243	9530678	CPSF3|0.281|57.8%	0.281	.	9481244	9530678	100,155,0
chr2	9532115	9546201	IAH1|0.255|64.1%	0.255	.	9532116	9546201	75,180,0
chr2	9641551	9688557	YWHAQ|0.982|1.2%	0.982	.	9641552	9688557	255,0,0
chr2	9890886	9991994	TAF1B|0.324|50.0%	0.324	.	9890887	9991994	125,130,0
chr2	10001256	10059856	GRHL1|0.304|53.5%	0.304	.	10001257	10059856	100,155,0
chr2	10100426	10112414	KLF11|0.203|77.5%	0.203	.	10100427	10112414	50,205,0
chr2	10179905	10188996	RRM2|0.982|1.2%	0.982	.	10179906	10188996	255,0,0
chr2	10360490	10485193	HPCAL1|0.325|49.8%	0.325	.	10360491	10485193	125,130,0
chr2	10628344	10747549	NOL10|0.412|37.1%	0.412	.	10628345	10747549	150,105,0
chr2	10779225	10842679	ATP6V1C2|0.224|72.1%	0.224	.	10779226	10842679	50,205,0
chr2	10840969	10895554	PDIA6|0.308|52.8%	0.308	.	10840970	10895554	100,155,0
chr2	11212990	11236447	PQLC3|0.301|54.1%	0.301	.	11212991	11236447	100,155,0
chr2	11237337	11402162	ROCK2|0.729|11.2%	0.729	.	11237338	11402162	200,55,0
chr2	11715755	11727876	NTSR2|0.246|66.5%	0.246	.	11715756	11727876	75,180,0
chr2	11781928	11884982	LPIN1|0.195|79.5%	0.195	.	11781929	11884982	50,205,0
chr2	12774465	12800311	TRIB2|0.340|47.3%	0.340	.	12774466	12800311	125,130,0
chr2	14690274	14699871	FAM84A|0.237|68.7%	0.237	.	14690275	14699871	75,180,0
chr2	15648752	15688676	DDX1|0.490|28.1%	0.490	.	15648753	15688676	175,80,0
chr2	15998133	16004579	MYCN|0.989|0.9%	0.989	.	15998134	16004579	255,0,0
chr2	17583873	17701766	VSNL1|0.499|27.5%	0.499	.	17583874	17701766	175,80,0
chr2	17798657	17829460	GEN1|0.180|83.7%	0.180	.	17798658	17829460	25,230,0
chr2	17922594	17977705	KCNS3|0.650|15.5%	0.650	.	17922595	17977705	200,55,0
chr2	19959884	19965228	TTC32|0.086|98.2%	0.086	.	19959885	19965228	0,255,0
chr2	19973511	20053373	WDR35|0.237|68.8%	0.237	.	19973512	20053373	75,180,0
chr2	20055352	20075936	MATN3|0.194|79.6%	0.194	.	20055353	20075936	50,205,0
chr2	20095893	20114926	LAPTM4A|0.523|25.2%	0.523	.	20095894	20114926	175,80,0
chr2	20264040	20288675	SDC1|0.136|92.5%	0.136	.	20264041	20288675	0,255,0
chr2	20311933	20413944	PUM2|0.738|10.8%	0.738	.	20311934	20413944	200,55,0
chr2	20681044	20714345	HS1BP3|0.210|75.8%	0.210	.	20681045	20714345	50,205,0
chr2	20729904	20734731	GDF7|0.154|89.2%	0.154	.	20729905	20734731	25,230,0
chr2	20747283	20886355	C2orf43|0.234|69.7%	0.234	.	20747284	20886355	75,180,0
chr2	21077805	21120450	APOB|0.512|26.2%	0.512	.	21077806	21120450	175,80,0
chr2	24105720	24123735	C2orf44|0.315|51.4%	0.315	.	24105721	24123735	100,155,0
chr2	24126105	24140055	FKBP1B|0.716|11.9%	0.716	.	24126106	24140055	200,55,0
chr2	24153808	24161232	TP53I3|0.370|42.6%	0.370	.	24153809	24161232	125,130,0
chr2	24191182	24199851	PFN4|0.190|80.8%	0.190	.	24191183	24199851	25,230,0
chr2	24279236	24437087	ITSN2|0.391|39.8%	0.391	.	24279237	24437087	150,105,0
chr2	24568304	24847075	NCOA1|0.972|1.6%	0.972	.	24568305	24847075	255,0,0
chr2	24869517	24898749	CENPO|0.168|86.4%	0.168	.	24869518	24898749	25,230,0
chr2	24895544	24995559	ADCY3|0.477|29.5%	0.477	.	24895545	24995559	175,80,0
chr2	25237225	25245276	POMC|0.559|22.0%	0.559	.	25237226	25245276	175,80,0
chr2	25309349	25418963	DNMT3A|0.843|6.4%	0.843	.	25309350	25418963	255,0,0
chr2	25453615	25750007	DTNB|0.686|13.5%	0.686	.	25453616	25750007	200,55,0
chr2	25814064	25954839	ASXL2|0.401|38.5%	0.401	.	25814065	25954839	150,105,0
chr2	26002958	26059122	KIF3C|0.380|41.3%	0.380	.	26002959	26059122	125,130,0
chr2	26267008	26321098	HADHA|0.133|92.9%	0.133	.	26267009	26321098	0,255,0
chr2	26321119	26366836	HADHB|0.181|83.5%	0.181	.	26321120	26366836	25,230,0
chr2	26384544	26423189	GPR113|0.129|93.6%	0.129	.	26384545	26423189	0,255,0
chr2	26478287	26533082	C2orf39|0.157|88.4%	0.157	.	26478288	26533082	25,230,0
chr2	26533574	26635070	OTOF|0.627|17.0%	0.627	.	26533575	26635070	200,55,0
chr2	26769122	26806207	KCNK3|0.320|50.5%	0.320	.	26769123	26806207	100,155,0
chr2	26840645	26857603	C2orf18|0.264|61.7%	0.264	.	26840646	26857603	75,180,0
chr2	26862385	26870961	CENPA|0.725|11.5%	0.725	.	26862386	26870961	200,55,0
chr2	26924466	27024572	DPYSL5|0.696|13.0%	0.696	.	26924467	27024572	200,55,0
chr2	27047028	27103590	MAPRE3|0.891|4.6%	0.891	.	27047029	27103590	255,0,0
chr2	27127994	27146985	AGBL5|0.368|42.9%	0.368	.	27127995	27146985	125,130,0
chr2	27155033	27162767	EMILIN1|0.388|40.3%	0.388	.	27155034	27162767	125,130,0
chr2	27163114	27177123	KHK|0.207|76.7%	0.207	.	27163115	27177123	50,205,0
chr2	27175260	27195487	CGREF1|0.121|94.8%	0.121	.	27175261	27195487	0,255,0
chr2	27200160	27207182	ABHD1|0.066|99.2%	0.066	.	27200161	27207182	0,255,0
chr2	27207130	27211046	PREB|0.398|38.8%	0.398	.	27207131	27211046	150,105,0
chr2	27225375	27229882	TCF23|0.587|19.7%	0.587	.	27225376	27229882	200,55,0
chr2	27275962	27288575	SLC5A6|0.350|45.7%	0.350	.	27275963	27288575	125,130,0
chr2	27288402	27293550	C2orf28|0.120|94.9%	0.120	.	27288403	27293550	0,255,0
chr2	27293761	27320158	CAD|0.758|9.9%	0.758	.	27293762	27320158	255,0,0
chr2	27330974	27339631	SLC30A3|0.501|27.2%	0.501	.	27330975	27339631	175,80,0
chr2	27351792	27357871	DNAJC5G|0.087|98.1%	0.087	.	27351793	27357871	0,255,0
chr2	27358933	27383811	TRIM54|0.227|71.3%	0.227	.	27358934	27383811	50,205,0
chr2	27383768	27384634	UCN|0.202|77.9%	0.202	.	27383769	27384634	50,205,0
chr2	27385863	27402051	MPV17|0.213|75.1%	0.213	.	27385864	27402051	50,205,0
chr2	27402219	27433372	GTF3C2|0.607|18.5%	0.607	.	27402220	27433372	200,55,0
chr2	27440722	27446828	EIF2B4|0.768|9.4%	0.768	.	27440723	27446828	255,0,0
chr2	27446892	27453498	SNX17|0.487|28.4%	0.487	.	27446893	27453498	175,80,0
chr2	27453605	27457097	ZNF513|0.544|23.3%	0.544	.	27453606	27457097	175,80,0
chr2	27457565	27486000	PPM1G|0.998|0.3%	0.998	.	27457566	27486000	255,0,0
chr2	27504160	27518630	NRBP1|0.220|73.1%	0.220	.	27504161	27518630	50,205,0
chr2	27518766	27520668	KRTCAP3|0.289|56.5%	0.289	.	27518767	27520668	100,155,0
chr2	27520744	27566144	IFT172|0.369|42.7%	0.369	.	27520745	27566144	125,130,0
chr2	27568254	27571590	FNDC4|0.404|38.0%	0.404	.	27568255	27571590	150,105,0
chr2	27573209	27600052	GCKR|0.415|36.5%	0.415	.	27573210	27600052	150,105,0
chr2	27702009	27705383	CCDC121|0.038|99.7%	0.038	.	27702010	27705383	0,255,0
chr2	27705028	27727215	GPN1|0.168|86.3%	0.168	.	27705029	27727215	25,230,0
chr2	27727182	27740011	SUPT7L|0.222|72.6%	0.222	.	27727183	27740011	50,205,0
chr2	27739841	27771347	SLC4A1AP|0.190|80.9%	0.190	.	27739842	27771347	25,230,0
chr2	27848087	27856112	MRPL33|0.141|91.7%	0.141	.	27848088	27856112	0,255,0
chr2	27857769	27966727	RBKS|0.192|80.1%	0.192	.	27857770	27966727	25,230,0
chr2	27966985	28415272	BRE|0.257|63.6%	0.257	.	27966986	28415272	75,180,0
chr2	28469172	28493683	FOSL2|0.851|6.1%	0.851	.	28469173	28493683	255,0,0
chr2	28572484	28720117	PLB1|0.207|76.7%	0.207	.	28572485	28720117	50,205,0
chr2	28887188	28926981	SPDYA|0.128|93.7%	0.128	.	28887189	28926981	0,255,0
chr2	29174074	29266008	CLIP4|0.265|61.5%	0.265	.	29174075	29266008	75,180,0
chr2	29269143	29997029	ALK|0.338|47.5%	0.338	.	29269144	29997029	125,130,0
chr2	30223310	30236903	YPEL5|0.465|30.7%	0.465	.	30223311	30236903	150,105,0
chr2	30986837	31215096	GALNT14|0.138|92.2%	0.138	.	30986838	31215096	0,255,0
chr2	31310706	31344764	EHD3|0.267|61.0%	0.267	.	31310707	31344764	75,180,0
chr2	31410691	31491115	XDH|0.441|33.3%	0.441	.	31410692	31491115	150,105,0
chr2	31601053	31659640	SRD5A2|0.113|95.8%	0.113	.	31601054	31659640	0,255,0
chr2	32102475	32118366	DPY30|0.531|24.3%	0.531	.	32102476	32118366	175,80,0
chr2	32244436	32302672	SLC30A6|0.491|28.1%	0.491	.	32244437	32302672	175,80,0
chr2	32303026	32344427	NLRC4|0.209|76.2%	0.209	.	32303027	32344427	50,205,0
chr2	32356482	32385158	YIPF4|0.352|45.4%	0.352	.	32356483	32385158	125,130,0
chr2	32435599	32697467	BIRC6|0.334|48.2%	0.334	.	32435600	32697467	125,130,0
chr2	32706632	32899620	TTC27|0.150|90.1%	0.150	.	32706633	32899620	0,255,0
chr2	33025542	33478080	LTBP1|0.598|19.0%	0.598	.	33025543	33478080	200,55,0
chr2	33662231	33677866	FAM98A|0.791|8.6%	0.791	.	33662232	33677866	255,0,0
chr2	36629011	36678836	FEZ2|0.165|86.9%	0.165	.	36629012	36678836	25,230,0
chr2	36928975	37047119	STRN|0.270|60.5%	0.270	.	36928976	37047119	75,180,0
chr2	37061656	37164989	HEATR5B|0.345|46.5%	0.345	.	37061657	37164989	125,130,0
chr2	37165097	37179891	CCDC75|0.123|94.5%	0.123	.	37165098	37179891	0,255,0
chr2	37248466	37277245	SULT6B1|0.166|86.8%	0.166	.	37248467	37277245	25,230,0
chr2	37282286	37312248	CEBPZ|0.851|6.0%	0.851	.	37282287	37312248	255,0,0
chr2	37312277	37329805	C2orf56|0.305|53.2%	0.305	.	37312278	37329805	100,155,0
chr2	37331148	37398541	PRKD3|0.292|55.9%	0.292	.	37331149	37398541	100,155,0
chr2	37425240	37453968	QPCT|0.429|34.6%	0.429	.	37425241	37453968	150,105,0
chr2	37724246	37752830	CDC42EP3|0.211|75.6%	0.211	.	37724247	37752830	50,205,0
chr2	38148249	38156796	CYP1B1|0.194|79.7%	0.194	.	38148250	38156796	50,205,0
chr2	38642623	38683675	HNRPLL|0.596|19.1%	0.596	.	38642624	38683675	200,55,0
chr2	38746742	38815029	GALM|0.240|67.9%	0.240	.	38746743	38815029	75,180,0
chr2	38824246	38832005	SFRS7|0.799|8.2%	0.799	.	38824247	38832005	255,0,0
chr2	38832179	38862611	GEMIN6|0.228|71.0%	0.228	.	38832180	38862611	50,205,0
chr2	38878381	38956525	DHX57|0.289|56.4%	0.289	.	38878382	38956525	100,155,0
chr2	39066330	39201696	SOS1|0.770|9.4%	0.770	.	39066331	39201696	255,0,0
chr2	39259191	39310177	CDKL4|0.174|85.4%	0.174	.	39259192	39310177	25,230,0
chr2	39329929	39517797	MAP4K3|0.607|18.5%	0.607	.	39329930	39517797	200,55,0
chr2	39746562	39798605	TMEM178|0.394|39.3%	0.394	.	39746563	39798605	150,105,0
chr2	39816950	39859886	THUMPD2|0.190|80.6%	0.190	.	39816951	39859886	25,230,0
chr2	40192789	40691697	SLC8A1|0.478|29.3%	0.478	.	40192790	40691697	175,80,0
chr2	42249996	42413192	EML4|0.294|55.5%	0.294	.	42249997	42413192	100,155,0
chr2	42522660	42574741	KCNG3|0.321|50.4%	0.321	.	42522661	42574741	100,155,0
chr2	42575212	42837591	MTA3|0.833|6.7%	0.833	.	42575213	42837591	255,0,0
chr2	42843124	42844905	OXER1|0.226|71.5%	0.226	.	42843125	42844905	50,205,0
chr2	42847137	42873245	HAAO|0.346|46.3%	0.346	.	42847138	42873245	125,130,0
chr2	43311478	43676689	THADA|0.181|83.5%	0.181	.	43311479	43676689	25,230,0
chr2	43717942	43848629	PLEKHH2|0.210|75.8%	0.210	.	43717943	43848629	50,205,0
chr2	43854691	43890645	DYNC2LI1|0.123|94.6%	0.123	.	43854692	43890645	0,255,0
chr2	43893114	43919508	ABCG5|0.183|82.8%	0.183	.	43893115	43919508	25,230,0
chr2	43919606	43959108	ABCG8|0.229|70.8%	0.229	.	43919607	43959108	50,205,0
chr2	43968390	44076648	LRPPRC|0.324|50.0%	0.324	.	43968391	44076648	125,130,0
chr2	44249503	44325029	PPM1B|0.999|0.2%	0.999	.	44249504	44325029	255,0,0
chr2	44356106	44401464	SLC3A1|0.245|66.8%	0.245	.	44356107	44401464	75,180,0
chr2	44399405	44442449	PREPL|0.472|29.9%	0.472	.	44399406	44442449	175,80,0
chr2	44442592	44853233	C2orf34|0.226|71.5%	0.226	.	44442593	44853233	50,205,0
chr2	45022540	45025894	SIX3|0.898|4.3%	0.898	.	45022541	45025894	255,0,0
chr2	45085853	45090046	SIX2|0.902|4.1%	0.902	.	45085854	45090046	255,0,0
chr2	45469323	45691907	SRBD1|0.283|57.5%	0.283	.	45469324	45691907	100,155,0
chr2	45732546	46268632	PRKCE|0.904|4.0%	0.904	.	45732547	46268632	255,0,0
chr2	46378066	46467339	EPAS1|0.353|45.1%	0.353	.	46378067	46467339	125,130,0
chr2	46592493	46623200	ATP6V1E2|0.243|67.4%	0.243	.	46592494	46623200	75,180,0
chr2	46623370	46665331	RHOQ|0.197|79.0%	0.197	.	46623371	46665331	50,205,0
chr2	46661917	46697755	PIGF|0.647|15.8%	0.647	.	46661918	46697755	200,55,0
chr2	46697811	46705689	CRIPT|0.253|64.4%	0.253	.	46697812	46705689	75,180,0
chr2	46996799	47156780	TTC7A|0.260|63.0%	0.260	.	46996800	47156780	75,180,0
chr2	47483766	47593877	MSH2|0.996|0.5%	0.996	.	47483767	47593877	255,0,0
chr2	47601439	47651002	KCNK12|0.482|29.0%	0.482	.	47601440	47651002	175,80,0
chr2	47863724	47887588	MSH6|0.971|1.7%	0.971	.	47863725	47887588	255,0,0
chr2	47869964	47986436	FBXO11|0.590|19.5%	0.590	.	47869965	47986436	200,55,0
chr2	48395298	48459938	FOXN2|0.686|13.5%	0.686	.	48395299	48459938	200,55,0
chr2	48767424	48836373	LHCGR|0.223|72.5%	0.223	.	48767425	48836373	50,205,0
chr2	49042901	49235138	FSHR|0.161|87.9%	0.161	.	49042902	49235138	25,230,0
chr2	53613313	53940801	ASB3|0.237|68.8%	0.237	.	53613314	53940801	75,180,0
chr2	53848432	53855791	CHAC2|0.183|82.7%	0.183	.	53848433	53855791	25,230,0
chr2	53867690	53899437	C2orf30|0.471|30.0%	0.471	.	53867691	53899437	175,80,0
chr2	53933553	53940630	GPR75|0.380|41.3%	0.380	.	53933554	53940630	125,130,0
chr2	53944707	54051481	PSME4|0.711|12.2%	0.711	.	53944708	54051481	200,55,0
chr2	54195913	54385937	ACYP2|0.310|52.4%	0.310	.	54195914	54385937	100,155,0
chr2	54335559	54336792	TSPYL6|0.101|97.1%	0.101	.	54335560	54336792	0,255,0
chr2	54536957	54752086	SPTBN1|0.386|40.6%	0.386	.	54536958	54752086	125,130,0
chr2	55052828	55131468	RTN4|0.506|26.8%	0.506	.	55052829	55131468	175,80,0
chr2	55256288	55313203	C2orf63|0.172|85.6%	0.172	.	55256289	55313203	25,230,0
chr2	55317234	55349888	MTIF2|0.339|47.4%	0.339	.	55317235	55349888	125,130,0
chr2	55368481	55500467	CCDC88A|0.319|50.8%	0.319	.	55368482	55500467	100,155,0
chr2	55600285	55625719	CCDC104|0.150|90.1%	0.150	.	55600286	55625719	0,255,0
chr2	55629017	55698262	SMEK2|0.855|5.9%	0.855	.	55629018	55698262	255,0,0
chr2	55715970	55774476	PNPT1|0.351|45.6%	0.351	.	55715971	55774476	125,130,0
chr2	55946606	56004436	EFEMP1|0.273|59.8%	0.273	.	55946607	56004436	100,155,0
chr2	56264761	56466813	CCDC85A|0.207|76.7%	0.207	.	56264762	56466813	50,205,0
chr2	58127223	58240505	VRK2|0.224|72.2%	0.224	.	58127224	58240505	50,205,0
chr2	58239881	58322018	FANCL|0.386|40.7%	0.386	.	58239882	58322018	125,130,0
chr2	60836886	60879600	PAPOLG|0.517|25.8%	0.517	.	60836887	60879600	175,80,0
chr2	60962255	61003682	REL|0.841|6.4%	0.841	.	60962256	61003682	255,0,0
chr2	61022607	61098712	PUS10|0.384|40.8%	0.384	.	61022608	61098712	125,130,0
chr2	61097863	61129895	PEX13|0.327|49.4%	0.327	.	61097864	61129895	125,130,0
chr2	61146571	61218670	KIAA1841|0.254|64.2%	0.254	.	61146572	61218670	75,180,0
chr2	61258056	61269564	AHSA2|0.122|94.7%	0.122	.	61258057	61269564	0,255,0
chr2	61268094	61551353	USP34|0.806|7.9%	0.806	.	61268095	61551353	255,0,0
chr2	61558487	61618922	XPO1|0.995|0.5%	0.995	.	61558488	61618922	255,0,0
chr2	62754489	63127123	EHBP1|0.333|48.3%	0.333	.	62754490	63127123	125,130,0
chr2	63130695	63138475	OTX1|0.247|66.1%	0.247	.	63130696	63138475	75,180,0
chr2	63669595	63687832	MDH1|0.284|57.2%	0.284	.	63669596	63687832	100,155,0
chr2	63921601	63972196	UGP2|0.962|2.1%	0.962	.	63921602	63972196	255,0,0
chr2	63973170	64099718	VPS54|0.345|46.5%	0.345	.	63973171	64099718	125,130,0
chr2	64173498	64225037	PELI1|0.817|7.5%	0.817	.	64173499	64225037	255,0,0
chr2	64604968	64673635	AFTPH|0.548|22.9%	0.548	.	64604969	64673635	175,80,0
chr2	64712259	64734550	SERTAD2|0.770|9.3%	0.770	.	64712260	64734550	255,0,0
chr2	65070097	65104501	SLC1A4|0.228|71.1%	0.228	.	65070098	65104501	50,205,0
chr2	65136998	65167618	CEP68|0.126|94.1%	0.126	.	65136999	65167618	0,255,0
chr2	65167492	65210744	RAB1A|0.683|13.7%	0.683	.	65167493	65210744	200,55,0
chr2	65391491	65512815	SPRED2|0.568|21.2%	0.568	.	65391492	65512815	175,80,0
chr2	66516035	66653395	MEIS1|0.821|7.3%	0.821	.	66516036	66653395	255,0,0
chr2	68364806	68400523	CNRIP1|0.615|17.9%	0.615	.	68364807	68400523	200,55,0
chr2	68445825	68478088	PLEK|0.441|33.3%	0.441	.	68445826	68478088	150,105,0
chr2	68614254	68736498	PROKR1|0.211|75.6%	0.211	.	68614255	68736498	50,205,0
chr2	68815470	68907469	ARHGAP25|0.780|9.0%	0.780	.	68815471	68907469	255,0,0
chr2	68946116	68952153	BMP10|0.299|54.5%	0.299	.	68946117	68952153	100,155,0
chr2	69025870	69033606	GKN2|0.163|87.3%	0.163	.	69025871	69033606	25,230,0
chr2	69405906	69467886	GFPT1|0.717|11.9%	0.717	.	69405907	69467886	200,55,0
chr2	69542035	69724353	AAK1|0.177|84.5%	0.177	.	69542036	69724353	25,230,0
chr2	69822609	69907095	ANXA4|0.291|56.0%	0.291	.	69822610	69907095	100,155,0
chr2	69995706	70023581	MXD1|0.913|3.7%	0.913	.	69995707	70023581	255,0,0
chr2	70040724	70042901	ASPRV1|0.277|58.8%	0.277	.	70040725	70042901	100,155,0
chr2	70292319	70329251	TIA1|0.860|5.7%	0.860	.	70292320	70329251	255,0,0
chr2	70338759	70360418	PCYOX1|0.178|84.1%	0.178	.	70338760	70360418	25,230,0
chr2	70527923	70634613	TGFA|0.618|17.6%	0.618	.	70527924	70634613	200,55,0
chr2	70742772	70848837	ADD2|0.611|18.2%	0.611	.	70742773	70848837	200,55,0
chr2	70847747	70871283	FIGLA|0.255|64.1%	0.255	.	70847748	70871283	75,180,0
chr2	70889289	70901240	CLEC4F|0.111|96.0%	0.111	.	70889290	70901240	0,255,0
chr2	70910854	70916460	CD207|0.091|97.7%	0.091	.	70910855	70916460	0,255,0
chr2	70981227	71014081	VAX2|0.279|58.2%	0.279	.	70981228	71014081	100,155,0
chr2	71016505	71046068	ATP6V1B1|0.270|60.5%	0.270	.	71016506	71046068	75,180,0
chr2	71059082	71065977	ANKRD53|0.139|92.0%	0.139	.	71059083	71065977	0,255,0
chr2	71066577	71075509	TEX261|0.362|43.9%	0.362	.	71066578	71075509	125,130,0
chr2	71148954	71159279	NAGK|0.164|87.2%	0.164	.	71148955	71159279	25,230,0
chr2	71190321	71210875	MCEE|0.142|91.4%	0.142	.	71190322	71210875	0,255,0
chr2	71210951	71230738	MPHOSPH10|0.549|22.8%	0.549	.	71210952	71230738	175,80,0
chr2	71357230	71515699	ZNF638|0.555|22.3%	0.555	.	71357231	71515699	175,80,0
chr2	71534267	71767398	DYSF|0.279|58.3%	0.279	.	71534268	71767398	100,155,0
chr2	72968055	72972794	SPR|0.261|62.7%	0.261	.	72968056	72972794	75,180,0
chr2	72996896	73015528	EMX1|0.461|31.2%	0.461	.	72996897	73015528	150,105,0
chr2	73022672	73152473	SFXN5|0.279|58.2%	0.279	.	73022673	73152473	100,155,0
chr2	73154018	73193654	RAB11FIP5|0.380|41.4%	0.380	.	73154019	73193654	125,130,0
chr2	73294873	73307863	SMYD5|0.373|42.3%	0.373	.	73294874	73307863	125,130,0
chr2	73308643	73313864	C2orf7|0.521|25.4%	0.521	.	73308644	73313864	175,80,0
chr2	73335307	73351551	FBXO41|0.390|40.0%	0.390	.	73335308	73351551	150,105,0
chr2	73371565	73374181	EGR4|0.573|20.9%	0.573	.	73371566	73374181	175,80,0
chr2	73466393	73690554	ALMS1|0.146|90.6%	0.146	.	73466394	73690554	0,255,0
chr2	73810508	73818035	TPRKB|0.338|47.6%	0.338	.	73810509	73818035	125,130,0
chr2	73842840	73860730	DUSP11|0.283|57.4%	0.283	.	73842841	73860730	100,155,0
chr2	73909593	73954268	STAMBP|0.295|55.2%	0.295	.	73909594	73954268	100,155,0
chr2	73973600	74000500	ACTG2|0.886|4.8%	0.886	.	73973601	74000500	255,0,0
chr2	74007460	74039596	DGUOK|0.140|91.7%	0.140	.	74007461	74039596	0,255,0
chr2	74216035	74228547	BOLA3|0.355|44.8%	0.355	.	74216036	74228547	125,130,0
chr2	74279197	74295933	MTHFD2|0.582|20.2%	0.582	.	74279198	74295933	175,80,0
chr2	74441789	74472722	DCTN1|0.592|19.4%	0.592	.	74441790	74472722	200,55,0
chr2	74502363	74506389	WDR54|0.243|67.3%	0.243	.	74502364	74506389	75,180,0
chr2	74506496	74522568	RTKN|0.264|61.9%	0.264	.	74506497	74522568	75,180,0
chr2	74554736	74563631	CCDC142|0.196|79.3%	0.196	.	74554737	74563631	50,205,0
chr2	74563717	74575194	TTC31|0.152|89.7%	0.152	.	74563718	74575194	25,230,0
chr2	74585699	74588329	PCGF1|0.456|31.7%	0.456	.	74585700	74588329	150,105,0
chr2	74595118	74597396	TLX2|0.314|51.5%	0.314	.	74595119	74597396	100,155,0
chr2	74598765	74606971	DQX1|0.355|44.9%	0.355	.	74598766	74606971	125,130,0
chr2	74607283	74610482	AUP1|0.450|32.2%	0.450	.	74607284	74610482	150,105,0
chr2	74610039	74614191	HTRA2|0.760|9.8%	0.760	.	74610040	74614191	255,0,0
chr2	74613238	74634596	LOXL3|0.442|33.2%	0.442	.	74613239	74634596	150,105,0
chr2	74638526	74728672	C2orf65|0.301|54.2%	0.301	.	74638527	74728672	100,155,0
chr2	74734900	74762693	SEMA4F|0.156|88.7%	0.156	.	74734901	74762693	25,230,0
chr2	74913289	74973994	HK2|0.669|14.4%	0.669	.	74913290	74973994	200,55,0
chr2	75039282	75050366	POLE4|0.448|32.5%	0.448	.	75039283	75050366	150,105,0
chr2	75129950	75280122	TACR1|0.294|55.4%	0.294	.	75129951	75280122	100,155,0
chr2	75727416	75751387	MRPL19|0.190|80.9%	0.190	.	75727417	75751387	25,230,0
chr2	75742801	75791830	C2orf3|0.157|88.6%	0.157	.	75742802	75791830	25,230,0
chr2	76828352	77603010	LRRTM4|0.347|46.2%	0.347	.	76828353	77603010	125,130,0
chr2	79106333	79109138	REG3G|0.149|90.2%	0.149	.	79106334	79109138	0,255,0
chr2	79165658	79168627	REG1B|0.187|81.8%	0.187	.	79165659	79168627	25,230,0
chr2	79237639	79240387	REG3A|0.267|60.9%	0.267	.	79237640	79240387	75,180,0
chr2	79265864	80729416	CTNNA2|0.476|29.5%	0.476	.	79265865	80729416	175,80,0
chr2	80382513	80385385	LRRTM1|0.613|18.0%	0.613	.	80382514	80385385	200,55,0
chr2	84504164	84540097	SUCLG1|0.267|61.0%	0.267	.	84504165	84540097	75,180,0
chr2	85051726	85140106	KCMF1|0.227|71.3%	0.227	.	85051727	85140106	50,205,0
chr2	85214244	85391012	TCF7L1|0.786|8.7%	0.786	.	85214245	85391012	255,0,0
chr2	85398657	85409059	TGOLN2|0.122|94.6%	0.122	.	85398658	85409059	0,255,0
chr2	85475381	85499066	CAPG|0.246|66.4%	0.246	.	85475382	85499066	75,180,0
chr2	85619798	85625912	MAT2A|0.815|7.6%	0.815	.	85619799	85625912	255,0,0
chr2	85629717	85642090	GGCX|0.241|67.8%	0.241	.	85629718	85642090	75,180,0
chr2	85658226	85662665	VAMP8|0.404|38.0%	0.404	.	85658227	85662665	150,105,0
chr2	85665041	85674020	VAMP5|0.031|99.8%	0.031	.	85665042	85674020	0,255,0
chr2	85676347	85678342	RNF181|0.349|45.9%	0.349	.	85676348	85678342	125,130,0
chr2	85679181	85683332	TMEM150|0.484|28.8%	0.484	.	85679182	85683332	175,80,0
chr2	85696725	85729917	USP39|0.470|30.1%	0.470	.	85696726	85729917	150,105,0
chr2	85737953	85749375	SFTPB|0.313|51.7%	0.313	.	85737954	85749375	100,155,0
chr2	85834527	85868696	ATOH8|0.625|17.2%	0.625	.	85834528	85868696	200,55,0
chr2	85919777	85969668	ST3GAL5|0.198|78.7%	0.198	.	85919778	85969668	50,205,0
chr2	86106961	86186789	POLR1A|0.336|48.0%	0.336	.	86106962	86186789	125,130,0
chr2	86186848	86222791	PTCD3|0.111|96.0%	0.111	.	86186849	86222791	0,255,0
chr2	86224565	86276404	IMMT|0.548|22.9%	0.548	.	86224566	86276404	175,80,0
chr2	86294632	86418288	REEP1|0.505|26.9%	0.505	.	86294633	86418288	175,80,0
chr2	86521434	86573350	JMJD1A|0.462|31.1%	0.462	.	86521435	86573350	150,105,0
chr2	86584063	86801756	RNF103|0.887|4.7%	0.887	.	86584064	86801756	255,0,0
chr2	86584063	86801756	VPS24|0.310|52.4%	0.310	.	86584064	86801756	100,155,0
chr2	86800947	86855943	RMND5A|0.422|35.6%	0.422	.	86800948	86855943	150,105,0
chr2	86865239	86889030	CD8A|0.165|86.9%	0.165	.	86865240	86889030	25,230,0
chr2	86895972	86942558	CD8B|0.162|87.7%	0.162	.	86895973	86942558	25,230,0
chr2	88250949	88267261	THNSL2|0.243|67.1%	0.243	.	88250950	88267261	75,180,0
chr2	88637375	88708209	EIF2AK3|0.358|44.4%	0.358	.	88637376	88708209	125,130,0
chr2	88772290	88831567	RPIA|0.656|15.0%	0.656	.	88772291	88831567	200,55,0
chr2	94900958	94906295	TEKT4|0.192|80.1%	0.192	.	94900959	94906295	25,230,0
chr2	95055155	95083462	MAL|0.285|57.1%	0.285	.	95055156	95083462	100,155,0
chr2	95116679	95151481	MRPS5|0.112|95.9%	0.112	.	95116680	95151481	0,255,0
chr2	95177126	95188990	ZNF514|0.288|56.7%	0.288	.	95177127	95188990	100,155,0
chr2	95194909	95213792	ZNF2|0.277|58.9%	0.277	.	95194910	95213792	100,155,0
chr2	95303927	95320781	PROM2|0.212|75.3%	0.212	.	95303928	95320781	50,205,0
chr2	95326798	95415551	KCNIP3|0.248|66.0%	0.248	.	95326799	95415551	75,180,0
chr2	95432202	95442605	FAHD2A|0.200|78.4%	0.200	.	95432203	95442605	50,205,0
chr2	96153315	96167902	ASTL|0.156|88.9%	0.156	.	96153316	96167902	25,230,0
chr2	96172643	96174906	DUSP2|0.391|39.7%	0.391	.	96172644	96174906	150,105,0
chr2	96214323	96238283	STARD7|0.396|39.1%	0.396	.	96214324	96238283	150,105,0
chr2	96280040	96295459	TMEM127|0.166|86.7%	0.166	.	96280041	96295459	25,230,0
chr2	96295610	96303619	CIAO1|0.372|42.4%	0.372	.	96295611	96303619	125,130,0
chr2	96365210	96405001	NCAPH|0.673|14.3%	0.673	.	96365211	96405001	200,55,0
chr2	96566184	96582097	ARID5A|0.185|82.4%	0.185	.	96566185	96582097	25,230,0
chr2	96622665	96667810	KIAA1310|0.243|67.1%	0.243	.	96622666	96667810	75,180,0
chr2	96735395	96769528	LMAN2L|0.314|51.5%	0.314	.	96735396	96769528	100,155,0
chr2	96790365	96841351	CNNM4|0.244|67.0%	0.244	.	96790366	96841351	75,180,0
chr2	96845717	96864848	CNNM3|0.350|45.7%	0.350	.	96845718	96864848	125,130,0
chr2	96867378	96873485	ANKRD23|0.231|70.4%	0.231	.	96867379	96873485	50,205,0
chr2	96889200	96899462	SEMA4C|0.613|18.0%	0.613	.	96889201	96899462	200,55,0
chr2	97638862	97646893	ACTR1B|0.393|39.5%	0.393	.	97638863	97646893	150,105,0
chr2	97696462	97722755	ZAP70|0.499|27.5%	0.499	.	97696463	97722755	175,80,0
chr2	98329049	98381496	CNGA3|0.449|32.3%	0.449	.	98329050	98381496	150,105,0
chr2	98427748	98573695	INPP4A|0.395|39.2%	0.395	.	98427749	98573695	150,105,0
chr2	98591471	98601410	UNC50|0.204|77.4%	0.204	.	98591472	98601410	50,205,0
chr2	98776740	98919116	C2orf55|0.281|57.8%	0.281	.	98776741	98919116	100,155,0
chr2	99137849	99146043	LIPT1|0.230|70.7%	0.230	.	99137850	99146043	50,205,0
chr2	99152159	99163945	MITD1|0.263|62.0%	0.263	.	99152160	99163945	75,180,0
chr2	99301920	99323597	TXNDC9|0.535|23.9%	0.535	.	99301921	99323597	175,80,0
chr2	99320265	99383160	EIF5B|0.958|2.2%	0.958	.	99320266	99383160	255,0,0
chr2	99383369	99472912	REV1|0.366|43.2%	0.366	.	99383370	99472912	125,130,0
chr2	99530149	100125469	AFF3|0.818|7.4%	0.818	.	99530150	100125469	255,0,0
chr2	100256185	100305627	LONRF2|0.149|90.1%	0.149	.	100256186	100305627	0,255,0
chr2	100374761	100400550	CHST10|0.196|79.3%	0.196	.	100374762	100400550	50,205,0
chr2	100453375	100466174	NMS|0.155|89.0%	0.155	.	100453376	100466174	25,230,0
chr2	100534203	100559633	PDCL3|0.181|83.4%	0.181	.	100534204	100559633	25,230,0
chr2	100803044	100979719	NPAS2|0.333|48.4%	0.333	.	100803045	100979719	125,130,0
chr2	100990122	101134278	TBC1D8|0.253|64.4%	0.253	.	100990123	101134278	75,180,0
chr2	101235809	101253208	C2orf29|0.526|24.9%	0.526	.	101235810	101253208	175,80,0
chr2	101258984	101291584	RNF149|0.184|82.4%	0.184	.	101258985	101291584	25,230,0
chr2	101331654	101370489	CREG2|0.184|82.4%	0.184	.	101331655	101370489	25,230,0
chr2	101680919	101877583	MAP4K4|0.560|21.9%	0.560	.	101680920	101877583	175,80,0
chr2	101974737	102011312	IL1R2|0.699|12.8%	0.699	.	101974738	102011312	200,55,0
chr2	102053267	102162766	IL1R1|0.326|49.6%	0.326	.	102053268	102162766	125,130,0
chr2	102169864	102222243	IL1RL2|0.183|82.7%	0.183	.	102169865	102222243	25,230,0
chr2	102294393	102334929	IL1RL1|0.229|70.9%	0.229	.	102294394	102334929	50,205,0
chr2	102294420	102381650	IL18R1|0.214|74.8%	0.214	.	102294421	102381650	50,205,0
chr2	102401685	102435457	IL18RAP|0.177|84.5%	0.177	.	102401686	102435457	25,230,0
chr2	102456193	102516862	SLC9A4|0.230|70.7%	0.230	.	102456194	102516862	50,205,0
chr2	102602597	102694239	SLC9A2|0.583|20.2%	0.583	.	102602598	102694239	175,80,0
chr2	102719798	102800311	TMEM182|0.425|35.2%	0.425	.	102719799	102800311	150,105,0
chr2	105020937	105082849	MRPS9|0.382|41.1%	0.382	.	105020938	105082849	125,130,0
chr2	105249973	105312561	TGFBRAP1|0.153|89.4%	0.153	.	105249974	105312561	25,230,0
chr2	105320420	105331653	C2orf49|0.408|37.5%	0.408	.	105320421	105331653	150,105,0
chr2	105340600	105421392	FHL2|0.571|21.0%	0.571	.	105340601	105421392	175,80,0
chr2	106076190	106177227	UXS1|0.294|55.4%	0.294	.	106076191	106177227	100,155,0
chr2	107969410	107996873	SLC5A7|0.412|37.1%	0.412	.	107969411	107996873	150,105,0
chr2	108432062	108492286	GCC2|0.230|70.5%	0.230	.	108432063	108492286	50,205,0
chr2	108702368	108768699	RANBP2|0.938|2.9%	0.938	.	108702369	108768699	255,0,0
chr2	108877358	108972260	EDAR|0.297|54.9%	0.297	.	108877359	108972260	100,155,0
chr2	109657668	109729072	SEPT10|0.547|23.1%	0.547	.	109657669	109729072	175,80,0
chr2	109729199	109733852	ANKRD57|0.228|71.2%	0.228	.	109729200	109733852	50,205,0
chr2	110237194	110319908	NPHP1|0.197|79.0%	0.197	.	110237195	110319908	50,205,0
chr2	111594961	111642493	BCL2L11|0.279|58.3%	0.279	.	111594962	111642493	100,155,0
chr2	112372661	112503415	MERTK|0.199|78.6%	0.199	.	112372662	112503415	50,205,0
chr2	112529284	112591101	TMEM87B|0.202|77.8%	0.202	.	112529285	112591101	50,205,0
chr2	112612432	112662262	FBLN7|0.357|44.5%	0.357	.	112612433	112662262	125,130,0
chr2	112749641	112814111	ZC3H6|0.527|24.9%	0.527	.	112749642	112814111	175,80,0
chr2	112956213	113006689	TTL|0.331|48.7%	0.331	.	112956214	113006689	125,130,0
chr2	113016083	113051879	POLR1B|0.492|28.0%	0.492	.	113016084	113051879	175,80,0
chr2	113058506	113063323	CHCHD5|0.116|95.5%	0.116	.	113058507	113063323	0,255,0
chr2	113119997	113137869	SLC20A1|0.812|7.7%	0.812	.	113119998	113137869	255,0,0
chr2	113210400	113238675	CKAP2L|0.101|97.1%	0.101	.	113210401	113238675	0,255,0
chr2	113247965	113259442	IL1A|0.104|96.8%	0.104	.	113247966	113259442	0,255,0
chr2	113303807	113310827	IL1B|0.151|89.9%	0.151	.	113303808	113310827	25,230,0
chr2	113387016	113392927	IL1F7|0.089|97.9%	0.089	.	113387017	113392927	0,255,0
chr2	113452076	113459698	IL1F9|0.104|96.8%	0.104	.	113452077	113459698	0,255,0
chr2	113479508	113482597	IL1F6|0.136|92.4%	0.136	.	113479509	113482597	0,255,0
chr2	113496138	113526911	IL1F8|0.107|96.4%	0.107	.	113496139	113526911	0,255,0
chr2	113532685	113538787	IL1F5|0.245|66.7%	0.245	.	113532686	113538787	75,180,0
chr2	113585163	113608063	IL1RN|0.179|84.0%	0.179	.	113585164	113608063	25,230,0
chr2	113648030	113677148	PSD4|0.145|91.0%	0.145	.	113648031	113677148	0,255,0
chr2	113690044	113752958	PAX8|0.838|6.5%	0.838	.	113690045	113752958	255,0,0
chr2	114188399	114230870	SLC35F5|0.346|46.3%	0.346	.	114188400	114230870	125,130,0
chr2	114364006	114432635	ACTR3|0.674|14.3%	0.674	.	114364007	114432635	200,55,0
chr2	114916345	116319798	DPP10|0.435|33.8%	0.435	.	114916346	116319798	150,105,0
chr2	118288724	118306423	DDX18|0.868|5.5%	0.868	.	118288725	118306423	255,0,0
chr2	118389523	118488179	CCDC93|0.163|87.4%	0.163	.	118389524	118488179	25,230,0
chr2	118562519	118584066	INSIG2|0.342|47.0%	0.342	.	118562520	118584066	125,130,0
chr2	119416214	119468706	MARCO|0.127|93.9%	0.127	.	119416215	119468706	0,255,0
chr2	119630288	119632941	C1QL2|0.237|68.9%	0.237	.	119630289	119632941	75,180,0
chr2	119697853	119739698	STEAP3|0.329|49.1%	0.329	.	119697854	119739698	125,130,0
chr2	119840973	119846592	DBI|0.033|99.8%	0.033	.	119840974	119846592	0,255,0
chr2	119903946	119912566	TMEM37|0.214|74.8%	0.214	.	119903947	119912566	50,205,0
chr2	119913890	119998537	SCTR|0.144|91.1%	0.144	.	119913891	119998537	0,255,0
chr2	120153212	120160553	TMEM177|0.308|52.8%	0.308	.	120153213	120160553	100,155,0
chr2	120233676	120451507	PTPN4|0.281|57.7%	0.281	.	120233677	120451507	100,155,0
chr2	120487138	120653164	EPB41L5|0.283|57.5%	0.283	.	120487139	120653164	100,155,0
chr2	120726883	120768755	RALB|0.474|29.8%	0.474	.	120726884	120768755	175,80,0
chr2	120820188	120825853	INHBB|0.410|37.3%	0.410	.	120820189	120825853	150,105,0
chr2	121695002	121759248	TFCP2L1|0.220|73.2%	0.220	.	121695003	121759248	50,205,0
chr2	121811824	122123509	CLASP1|0.384|40.8%	0.384	.	121811825	122123509	125,130,0
chr2	122201026	122210959	MKI67IP|0.441|33.2%	0.441	.	122201027	122210959	150,105,0
chr2	122229590	122241899	TSN|0.684|13.6%	0.684	.	122229591	122241899	200,55,0
chr2	124499333	125389382	CNTNAP5|0.375|41.9%	0.375	.	124499334	125389382	125,130,0
chr2	127522072	127581334	BIN1|0.334|48.2%	0.334	.	127522073	127581334	125,130,0
chr2	127657887	127694124	CYP27C1|0.208|76.3%	0.208	.	127657888	127694124	50,205,0
chr2	127731335	127768222	ERCC3|0.797|8.3%	0.797	.	127731336	127768222	255,0,0
chr2	127772775	127862511	MAP3K2|0.651|15.5%	0.651	.	127772776	127862511	200,55,0
chr2	127892486	127903286	PROC|0.547|23.0%	0.547	.	127892487	127903286	175,80,0
chr2	127954859	128000932	IWS1|0.383|41.1%	0.383	.	127954860	128000932	125,130,0
chr2	128112470	128155830	LIMS2|0.464|30.9%	0.464	.	128112471	128155830	150,105,0
chr2	128120038	128129024	GPR17|0.307|52.9%	0.307	.	128120039	128129024	100,155,0
chr2	128175066	128177855	SFT2D3|0.300|54.4%	0.300	.	128175067	128177855	100,155,0
chr2	128178279	128285215	WDR33|0.268|60.8%	0.268	.	128178280	128285215	75,180,0
chr2	128320709	128332174	POLR2D|0.516|25.8%	0.516	.	128320710	128332174	175,80,0
chr2	128335673	128359966	AMMECR1L|0.504|27.0%	0.504	.	128335674	128359966	175,80,0
chr2	128415261	128502164	SAP130|0.210|75.8%	0.210	.	128415262	128502164	50,205,0
chr2	128565254	128665444	UGCGL1|0.572|20.9%	0.572	.	128565255	128665444	175,80,0
chr2	130812285	130816392	CCDC115|0.195|79.4%	0.195	.	130812286	130816392	50,205,0
chr2	130816919	130820667	IMP4|0.259|63.0%	0.259	.	130816920	130820667	75,180,0
chr2	130830087	130849446	PTPN18|0.154|89.3%	0.154	.	130830088	130849446	25,230,0
chr2	131578889	131827752	PLEKHB2|0.267|61.1%	0.267	.	131578890	131827752	75,180,0
chr2	132890616	133120602	GPR39|0.182|83.1%	0.182	.	132890617	133120602	25,230,0
chr2	133118806	133145622	LYPD1|0.310|52.5%	0.310	.	133118807	133145622	100,155,0
chr2	134594222	134928662	MGAT5|0.181|83.3%	0.181	.	134594223	134928662	25,230,0
chr2	134930030	135193040	TMEM163|0.389|40.2%	0.389	.	134930031	135193040	125,130,0
chr2	135312586	135376074	ACMSD|0.256|63.9%	0.256	.	135312587	135376074	75,180,0
chr2	135392862	135431056	CCNT2|0.903|4.1%	0.903	.	135392863	135431056	255,0,0
chr2	135438742	135498718	YSK4|0.162|87.6%	0.162	.	135438743	135498718	25,230,0
chr2	135526322	135644048	RAB3GAP1|0.465|30.7%	0.465	.	135526323	135644048	150,105,0
chr2	135636499	136005276	ZRANB3|0.108|96.3%	0.108	.	135636500	136005276	0,255,0
chr2	136005540	136199308	R3HDM1|0.545|23.2%	0.545	.	136005541	136199308	175,80,0
chr2	136261884	136311220	LCT|0.191|80.3%	0.191	.	136261885	136311220	25,230,0
chr2	136313673	136350481	MCM6|0.979|1.4%	0.979	.	136313674	136350481	255,0,0
chr2	136380723	136459692	DARS|0.643|16.0%	0.643	.	136380724	136459692	200,55,0
chr2	136588388	136592205	CXCR4|0.896|4.4%	0.896	.	136588389	136592205	255,0,0
chr2	139144811	139254388	NXPH2|0.493|27.9%	0.493	.	139144812	139254388	175,80,0
chr2	140705467	142604768	LRP1B|0.649|15.6%	0.649	.	140705468	142604768	200,55,0
chr2	143351536	143516309	KYNU|0.130|93.5%	0.130	.	143351537	143516309	0,255,0
chr2	144419790	144806499	GTDC1|0.235|69.3%	0.235	.	144419791	144806499	75,180,0
chr2	144862054	144994386	ZEB2|0.861|5.7%	0.861	.	144862055	144994386	255,0,0
chr2	148318654	148404863	ACVR2A|0.766|9.6%	0.766	.	148318655	148404863	255,0,0
chr2	148408201	148495606	ORC4L|0.842|6.4%	0.842	.	148408202	148495606	255,0,0
chr2	148495049	148987512	MBD5|0.566|21.4%	0.566	.	148495050	148987512	175,80,0
chr2	149119037	149261600	EPC2|0.269|60.6%	0.269	.	149119038	149261600	75,180,0
chr2	149894744	150038383	LYPD6|0.442|33.2%	0.442	.	149894745	150038383	150,105,0
chr2	151032954	151052427	RND3|0.530|24.4%	0.530	.	151032955	151052427	175,80,0
chr2	151814155	151826623	RBM43|0.094|97.6%	0.094	.	151814156	151826623	0,255,0
chr2	151835230	151854664	NMI|0.814|7.6%	0.814	.	151835231	151854664	255,0,0
chr2	151922350	151944803	TNFAIP6|0.729|11.3%	0.729	.	151922351	151944803	200,55,0
chr2	151974673	152042109	RIF1|0.637|16.3%	0.637	.	151974674	152042109	200,55,0
chr2	152050095	152299247	NEB|0.243|67.2%	0.243	.	152050096	152299247	75,180,0
chr2	152365725	152393255	ARL5A|0.238|68.5%	0.238	.	152365726	152393255	75,180,0
chr2	152402388	152663771	CACNB4|0.292|55.8%	0.292	.	152402389	152663771	100,155,0
chr2	152683352	152740752	STAM2|0.599|18.9%	0.599	.	152683353	152740752	200,55,0
chr2	153283372	153325669	ARL6IP6|0.171|85.9%	0.171	.	153283373	153325669	25,230,0
chr2	154436671	155018734	GALNT13|0.388|40.4%	0.388	.	154436672	155018734	125,130,0
chr2	155263338	155421260	KCNJ3|0.339|47.4%	0.339	.	155263339	155421260	125,130,0
chr2	156889193	156907106	NR4A2|0.664|14.7%	0.664	.	156889194	156907106	200,55,0
chr2	157000210	157178493	GPD2|0.537|23.8%	0.537	.	157000211	157178493	175,80,0
chr2	157822355	157876162	GALNT5|0.484|28.8%	0.484	.	157822356	157876162	175,80,0
chr2	157883371	157892392	ERMN|0.169|86.2%	0.169	.	157883372	157892392	25,230,0
chr2	158097151	158193645	ACVR1C|0.826|7.0%	0.826	.	158097152	158193645	255,0,0
chr2	158301206	158440598	ACVR1|0.994|0.6%	0.994	.	158301207	158440598	255,0,0
chr2	158559936	158700724	UPP2|0.205|77.2%	0.205	.	158559937	158700724	50,205,0
chr2	159021721	159246184	PKP4|0.732|11.1%	0.732	.	159021722	159246184	200,55,0
chr2	159533391	159797412	TANC1|0.313|51.9%	0.313	.	159533392	159797412	100,155,0
chr2	159800557	159851482	WDSUB1|0.462|31.0%	0.462	.	159800558	159851482	150,105,0
chr2	159883735	160181326	BAZ2B|0.395|39.2%	0.395	.	159883736	160181326	150,105,0
chr2	160333609	160469508	LY75|0.159|88.1%	0.159	.	160333610	160469508	25,230,0
chr2	160333609	160469508	CD302|0.386|40.6%	0.386	.	160333610	160469508	125,130,0
chr2	160506257	160627367	PLA2R1|0.239|68.3%	0.239	.	160506258	160627367	75,180,0
chr2	160664427	160765061	ITGB6|0.570|21.1%	0.570	.	160664428	160765061	175,80,0
chr2	160838760	161058551	RBMS1|0.913|3.7%	0.913	.	160838761	161058551	255,0,0
chr2	161701711	161800978	TANK|0.412|37.0%	0.412	.	161701712	161800978	150,105,0
chr2	161872794	161976474	PSMD14|0.969|1.8%	0.969	.	161872795	161976474	255,0,0
chr2	161980865	161989819	TBR1|0.882|4.9%	0.882	.	161980866	161989819	255,0,0
chr2	162189090	162542069	SLC4A10|0.785|8.8%	0.785	.	162189091	162542069	255,0,0
chr2	162557004	162639298	DPP4|0.390|40.0%	0.390	.	162557005	162639298	150,105,0
chr2	162708660	162717003	GCG|0.327|49.4%	0.327	.	162708661	162717003	125,130,0
chr2	162735447	162808291	FAP|0.499|27.5%	0.499	.	162735448	162808291	175,80,0
chr2	162831835	162883285	IFIH1|0.623|17.4%	0.623	.	162831836	162883285	200,55,0
chr2	162936162	163403274	KCNH7|0.527|24.8%	0.527	.	162936163	163403274	175,80,0
chr2	164158151	164300768	FIGN|0.573|20.9%	0.573	.	164158152	164300768	175,80,0
chr2	165057578	165186606	GRB14|0.788|8.7%	0.788	.	165057579	165186606	255,0,0
chr2	165249501	165406781	COBLL1|0.662|14.8%	0.662	.	165249502	165406781	200,55,0
chr2	165463057	165520281	SLC38A11|0.203|77.6%	0.203	.	165463058	165520281	50,205,0
chr2	165652277	165768823	SCN3A|0.615|17.9%	0.615	.	165652278	165768823	200,55,0
chr2	165804157	165957064	SCN2A|0.663|14.7%	0.663	.	165804158	165957064	200,55,0
chr2	166312558	166359049	GALNT3|0.332|48.6%	0.332	.	166312559	166359049	125,130,0
chr2	166438699	166524256	TTC21B|0.226|71.6%	0.226	.	166438700	166524256	50,205,0
chr2	166553915	166638395	SCN1A|0.363|43.7%	0.363	.	166553916	166638395	125,130,0
chr2	166968328	167051724	SCN7A|0.158|88.4%	0.158	.	166968329	167051724	25,230,0
chr2	168518776	168812365	STK39|0.431|34.4%	0.431	.	168518777	168812365	150,105,0
chr2	169021004	169339398	LASS6|0.593|19.4%	0.593	.	169021005	169339398	200,55,0
chr2	169367352	169429810	NOSTRIN|0.407|37.5%	0.407	.	169367353	169429810	150,105,0
chr2	169435647	169455190	SPC25|0.526|24.9%	0.526	.	169435648	169455190	175,80,0
chr2	169465995	169474755	G6PC2|0.213|75.1%	0.213	.	169465996	169474755	50,205,0
chr2	169487693	169596079	ABCB11|0.210|75.9%	0.210	.	169487694	169596079	50,205,0
chr2	169629544	169660923	DHRS9|0.272|60.0%	0.272	.	169629545	169660923	100,155,0
chr2	169691864	169927368	LRP2|0.701|12.7%	0.701	.	169691865	169927368	200,55,0
chr2	170074457	170091018	KBTBD10|0.826|7.0%	0.826	.	170074458	170091018	255,0,0
chr2	170094514	170138568	FASTKD1|0.275|59.2%	0.275	.	170094515	170138568	100,155,0
chr2	170149095	170202491	PPIG|0.656|15.1%	0.656	.	170149096	170202491	200,55,0
chr2	170363626	170376820	SSB|0.974|1.5%	0.974	.	170363627	170376820	255,0,0
chr2	170374836	170389681	METTL5|0.427|35.0%	0.427	.	170374837	170389681	150,105,0
chr2	170392213	170648887	UBR3|0.431|34.4%	0.431	.	170392214	170648887	150,105,0
chr2	170742900	171219237	MYO3B|0.279|58.3%	0.279	.	170742901	171219237	100,155,0
chr2	171280106	171282743	SP5|0.616|17.8%	0.616	.	171280107	171282743	200,55,0
chr2	171381445	171425900	GAD1|0.957|2.3%	0.957	.	171381446	171425900	255,0,0
chr2	171493956	171531878	GORASP2|0.388|40.2%	0.388	.	171493957	171531878	125,130,0
chr2	171556815	171725289	TLK1|0.466|30.6%	0.466	.	171556816	171725289	150,105,0
chr2	171888542	171998865	METTL8|0.276|58.9%	0.276	.	171888543	171998865	100,155,0
chr2	171999070	172049806	C2orf37|0.105|96.6%	0.105	.	171999071	172049806	0,255,0
chr2	172087002	172122883	CYBRD1|0.184|82.6%	0.184	.	172087003	172122883	25,230,0
chr2	172252224	172313176	DYNC1I2|0.333|48.5%	0.333	.	172252225	172313176	125,130,0
chr2	172349126	172459000	SLC25A12|0.412|37.0%	0.412	.	172349127	172459000	150,105,0
chr2	172487203	172556845	HAT1|0.941|2.8%	0.941	.	172487204	172556845	255,0,0
chr2	172657714	172662651	DLX1|0.248|65.8%	0.248	.	172657715	172662651	75,180,0
chr2	172672412	172675724	DLX2|0.877|5.0%	0.877	.	172672413	172675724	255,0,0
chr2	173000391	173079427	ITGA6|0.613|18.0%	0.613	.	173000392	173079427	200,55,0
chr2	173129024	173172108	PDK1|0.347|46.2%	0.347	.	173129025	173172108	125,130,0
chr2	173308770	173625867	RAPGEF4|0.233|69.8%	0.233	.	173308771	173625867	75,180,0
chr2	173927806	173941965	CDCA7|0.480|29.1%	0.480	.	173927807	173941965	175,80,0
chr2	174481504	174538676	SP3|0.944|2.7%	0.944	.	174481505	174538676	255,0,0
chr2	174645420	174821611	OLA1|0.659|14.9%	0.659	.	174645421	174821611	200,55,0
chr2	175004620	175060068	GPR155|0.215|74.5%	0.215	.	175004621	175060068	50,205,0
chr2	175132548	175255873	WIPF1|0.761|9.8%	0.761	.	175132549	175255873	255,0,0
chr2	175320570	175337427	CHRNA1|0.190|80.8%	0.190	.	175320571	175337427	25,230,0
chr2	175372336	175578361	CHN1|0.382|41.1%	0.382	.	175372337	175578361	125,130,0
chr2	175645223	175741180	ATF2|0.888|4.7%	0.888	.	175645224	175741180	255,0,0
chr2	175749236	175754736	ATP5G3|0.345|46.5%	0.345	.	175749237	175754736	125,130,0
chr2	176496895	176584128	KIAA1715|0.169|86.1%	0.169	.	176496896	176584128	25,230,0
chr2	176653080	176656936	EVX2|0.473|29.8%	0.473	.	176653081	176656936	175,80,0
chr2	176665777	176668912	HOXD13|0.826|7.0%	0.826	.	176665778	176668912	255,0,0
chr2	176672703	176674167	HOXD12|0.869|5.4%	0.869	.	176672704	176674167	255,0,0
chr2	176689737	176692915	HOXD10|0.620|17.5%	0.620	.	176689738	176692915	200,55,0
chr2	176702713	176704977	HOXD8|0.298|54.6%	0.298	.	176702714	176704977	100,155,0
chr2	176724358	176726197	HOXD4|0.632|16.7%	0.632	.	176724359	176726197	200,55,0
chr2	176733864	176746072	HOXD3|0.392|39.6%	0.392	.	176733865	176746072	150,105,0
chr2	176761552	176763881	HOXD1|0.338|47.6%	0.338	.	176761553	176763881	125,130,0
chr2	176842382	176910997	MTX2|0.289|56.3%	0.289	.	176842383	176910997	100,155,0
chr2	177785667	177796931	HNRNPA3|0.466|30.6%	0.466	.	177785668	177796931	150,105,0
chr2	177803758	177837550	NFE2L2|0.642|16.0%	0.642	.	177803759	177837550	200,55,0
chr2	178196224	178681312	PDE11A|0.325|49.7%	0.325	.	178196225	178681312	125,130,0
chr2	178685427	178702626	RBM45|0.188|81.3%	0.188	.	178685428	178702626	25,230,0
chr2	178767453	178969119	OSBPL6|0.319|50.9%	0.319	.	178767454	178969119	100,155,0
chr2	179004395	179024110	PRKRA|0.543|23.4%	0.543	.	179004396	179024110	175,80,0
chr2	179024408	179034363	DFNB59|0.434|34.0%	0.434	.	179024409	179034363	150,105,0
chr2	179038266	179051568	FKBP7|0.150|89.9%	0.150	.	179038267	179051568	25,230,0
chr2	179681775	179837491	SESTD1|0.395|39.3%	0.395	.	179681776	179837491	150,105,0
chr2	181553344	181636413	UBE2E3|0.227|71.3%	0.227	.	181553345	181636413	50,205,0
chr2	182029863	182110711	ITGA4|0.448|32.3%	0.448	.	182029864	182110711	150,105,0
chr2	182109643	182230079	CERKL|0.404|38.0%	0.404	.	182109644	182230079	150,105,0
chr2	182249439	182253626	NEUROD1|0.966|1.9%	0.966	.	182249440	182253626	255,0,0
chr2	182464926	182503710	SSFA2|0.251|64.9%	0.251	.	182464927	182503710	75,180,0
chr2	182558839	182704370	PPP1R1C|0.459|31.3%	0.459	.	182558840	182704370	150,105,0
chr2	182715427	183095710	PDE1A|0.303|53.8%	0.303	.	182715428	183095710	100,155,0
chr2	183289243	183361787	DNAJC10|0.569|21.2%	0.569	.	183289244	183361787	175,80,0
chr2	183406981	183439743	FRZB|0.353|45.0%	0.353	.	183406982	183439743	125,130,0
chr2	183497856	183611831	NCKAP1|0.584|20.1%	0.584	.	183497857	183611831	175,80,0
chr2	183651534	183672965	DUSP19|0.202|77.9%	0.202	.	183651535	183672965	50,205,0
chr2	183690486	183734650	NUP35|0.870|5.4%	0.870	.	183690487	183734650	255,0,0
chr2	185171931	185512457	ZNF804A|0.399|38.7%	0.399	.	185171932	185512457	150,105,0
chr2	187059129	187082330	ZC3H15|0.804|8.0%	0.804	.	187059130	187082330	255,0,0
chr2	187163044	187253872	ITGAV|0.716|11.9%	0.716	.	187163045	187253872	200,55,0
chr2	187400451	187422142	ZSWIM2|0.214|74.8%	0.214	.	187400452	187422142	50,205,0
chr2	187916098	188021432	CALCRL|0.429|34.7%	0.429	.	187916099	188021432	150,105,0
chr2	188864640	189168898	GULP1|0.518|25.7%	0.518	.	188864641	189168898	175,80,0
chr2	189547343	189585717	COL3A1|0.994|0.6%	0.994	.	189547344	189585717	255,0,0
chr2	189604885	189752850	COL5A2|0.537|23.8%	0.537	.	189604886	189752850	175,80,0
chr2	190014403	190048509	WDR75|0.482|29.0%	0.482	.	190014404	190048509	175,80,0
chr2	190133562	190153858	SLC40A1|0.383|41.0%	0.383	.	190133563	190153858	125,130,0
chr2	190234390	190243800	ASNSD1|0.125|94.3%	0.125	.	190234391	190243800	0,255,0
chr2	190249674	190319615	ANKAR|0.335|48.1%	0.335	.	190249675	190319615	125,130,0
chr2	190343294	190357342	ORMDL1|0.525|25.0%	0.525	.	190343295	190357342	175,80,0
chr2	190357354	190450599	PMS1|0.231|70.3%	0.231	.	190357355	190450599	50,205,0
chr2	190628673	190635700	MSTN|0.854|5.9%	0.854	.	190628674	190635700	255,0,0
chr2	190776891	190917164	HIBCH|0.177|84.6%	0.177	.	190776892	190917164	25,230,0
chr2	190916662	190944555	INPP1|0.237|68.7%	0.237	.	190916663	190944555	75,180,0
chr2	191453841	191538517	GLS|0.226|71.7%	0.226	.	191453842	191538517	50,205,0
chr2	191542120	191587181	STAT1|0.909|3.8%	0.909	.	191542121	191587181	255,0,0
chr2	191602546	191724561	STAT4|0.886|4.8%	0.886	.	191602547	191724561	255,0,0
chr2	191818374	191998360	MYO1B|0.262|62.4%	0.262	.	191818375	191998360	75,180,0
chr2	192251106	192261496	OBFC2A|0.294|55.5%	0.294	.	192251107	192261496	100,155,0
chr2	192407294	192420226	SDPR|0.343|46.8%	0.343	.	192407295	192420226	125,130,0
chr2	192522013	192767904	TMEFF2|0.466|30.6%	0.466	.	192522014	192767904	150,105,0
chr2	196229715	196310671	SLC39A10|0.821|7.2%	0.821	.	196229716	196310671	255,0,0
chr2	196709912	196749472	STK17B|0.343|46.7%	0.343	.	196709913	196749472	125,130,0
chr2	196772221	197165580	HECW2|0.526|24.9%	0.526	.	196772222	197165580	175,80,0
chr2	197212600	197305775	CCDC150|0.270|60.4%	0.270	.	197212601	197305775	75,180,0
chr2	197336916	197372628	GTF3C3|0.481|29.0%	0.481	.	197336917	197372628	175,80,0
chr2	197566546	197883756	ANKRD44|0.435|33.9%	0.435	.	197566547	197883756	150,105,0
chr2	197964944	198008048	SF3B1|0.992|0.8%	0.992	.	197964945	198008048	255,0,0
chr2	198026461	198048096	COQ10B|0.217|74.0%	0.217	.	198026462	198048096	50,205,0
chr2	198088549	198125750	MOBKL3|0.349|45.9%	0.349	.	198088550	198125750	125,130,0
chr2	198278331	198281358	MARS2|0.167|86.7%	0.167	.	198278332	198281358	25,230,0
chr2	198299855	198359183	BOLL|0.297|54.8%	0.297	.	198299856	198359183	100,155,0
chr2	198656723	198721293	PLCL1|0.515|26.0%	0.515	.	198656724	198721293	175,80,0
chr2	200501882	200528468	C2orf60|0.230|70.6%	0.230	.	200501883	200528468	50,205,0
chr2	200528284	200537093	C2orf47|0.072|98.9%	0.072	.	200528285	200537093	0,255,0
chr2	201099134	201156742	SGOL2|0.117|95.3%	0.117	.	201099135	201156742	0,255,0
chr2	201158975	201244460	AOX1|0.252|64.6%	0.252	.	201158976	201244460	75,180,0
chr2	201416163	201437667	CLK1|0.537|23.8%	0.537	.	201416164	201437667	175,80,0
chr2	201462339	201476898	NIF3L1|0.107|96.4%	0.107	.	201462340	201476898	0,255,0
chr2	201483139	201536655	ORC2L|0.952|2.5%	0.952	.	201483140	201536655	255,0,0
chr2	201552031	201644637	FAM126B|0.229|70.7%	0.229	.	201552032	201644637	50,205,0
chr2	201689134	201737246	CFLAR|0.196|79.1%	0.196	.	201689135	201737246	50,205,0
chr2	201755865	201802355	CASP10|0.214|74.9%	0.214	.	201755866	201802355	50,205,0
chr2	201806410	201860679	CASP8|0.364|43.5%	0.364	.	201806411	201860679	125,130,0
chr2	201861238	201930346	ALS2CR12|0.052|99.5%	0.052	.	201861239	201930346	0,255,0
chr2	201950175	202024499	TRAK2|0.674|14.2%	0.674	.	201950176	202024499	200,55,0
chr2	202193151	202216485	ALS2CR4|0.161|87.9%	0.161	.	202193152	202216485	25,230,0
chr2	202217837	202271662	MPP4|0.894|4.5%	0.894	.	202217838	202271662	255,0,0
chr2	202363428	202468518	PFTK2|0.249|65.6%	0.249	.	202363429	202468518	75,180,0
chr2	202607554	202611405	FZD7|0.852|6.0%	0.852	.	202607555	202611405	255,0,0
chr2	202949915	203140719	BMPR2|0.878|5.0%	0.878	.	202949916	203140719	255,0,0
chr2	203485222	203559305	ALS2CR8|0.311|52.1%	0.311	.	203485223	203559305	100,155,0
chr2	203811418	203878808	CYP20A1|0.278|58.5%	0.278	.	203811419	203878808	100,155,0
chr2	203901247	204005134	ABI2|0.555|22.3%	0.555	.	203901248	204005134	175,80,0
chr2	204006785	204108303	RAPH1|0.350|45.8%	0.350	.	204006786	204108303	125,130,0
chr2	204440753	204446928	CTLA4|0.662|14.7%	0.662	.	204440754	204446928	200,55,0
chr2	204509715	204534541	ICOS|0.137|92.3%	0.137	.	204509716	204534541	0,255,0
chr2	205118760	206193131	PARD3B|0.581|20.3%	0.581	.	205118761	206193131	175,80,0
chr2	206255468	206371099	NRP2|0.394|39.3%	0.394	.	206255469	206371099	150,105,0
chr2	206696079	206732432	NDUFS1|0.199|78.6%	0.199	.	206696080	206732432	50,205,0
chr2	206748072	206791016	GPR1|0.467|30.5%	0.467	.	206748073	206791016	150,105,0
chr2	207016612	207191124	ADAM23|0.603|18.7%	0.603	.	207016613	207191124	200,55,0
chr2	207310731	207338295	MDH1B|0.226|71.7%	0.226	.	207310732	207338295	50,205,0
chr2	207338555	207365478	FASTKD2|0.108|96.2%	0.108	.	207338556	207365478	0,255,0
chr2	207512522	207542443	CPO|0.175|85.0%	0.175	.	207512523	207542443	25,230,0
chr2	207653773	207738859	KLF7|0.720|11.7%	0.720	.	207653774	207738859	200,55,0
chr2	208102916	208171806	CREB1|0.992|0.7%	0.992	.	208102917	208171806	255,0,0
chr2	208185085	208198276	FAM119A|0.242|67.4%	0.242	.	208185086	208198276	75,180,0
chr2	208284508	208327434	CCNYL1|0.614|18.0%	0.614	.	208284509	208327434	200,55,0
chr2	208335576	208342388	FZD5|0.735|11.0%	0.735	.	208335577	208342388	200,55,0
chr2	208701107	208702872	CRYGC|0.209|76.3%	0.209	.	208701108	208702872	50,205,0
chr2	208733708	208736542	CRYGA|0.262|62.3%	0.262	.	208733709	208736542	75,180,0
chr2	208809198	208828051	IDH1|0.852|5.9%	0.852	.	208809199	208828051	255,0,0
chr2	208839235	208931720	PIP5K3|0.462|31.1%	0.462	.	208839236	208931720	150,105,0
chr2	208979800	209067469	PTH2R|0.290|56.3%	0.290	.	208979801	209067469	100,155,0
chr2	209997015	210307087	MAP2|0.424|35.4%	0.424	.	209997016	210307087	150,105,0
chr2	210344961	210369516	C2orf21|0.651|15.4%	0.651	.	210344962	210369516	200,55,0
chr2	210593691	210744296	C2orf67|0.311|52.3%	0.311	.	210593692	210744296	100,155,0
chr2	210760962	210798405	ACADL|0.135|92.7%	0.135	.	210760963	210798405	0,255,0
chr2	210863112	210888140	MYL1|0.600|18.9%	0.600	.	210863113	210888140	200,55,0
chr2	211004222	211049676	LANCL1|0.340|47.2%	0.340	.	211004223	211049676	125,130,0
chr2	211129582	211252074	CPS1|0.690|13.2%	0.690	.	211129583	211252074	200,55,0
chr2	211948690	213111810	ERBB4|0.993|0.7%	0.993	.	211948691	213111810	255,0,0
chr2	213572673	213724578	IKZF2|0.904|4.0%	0.904	.	213572674	213724578	255,0,0
chr2	213857360	214983284	SPAG16|0.156|88.7%	0.156	.	213857361	214983284	25,230,0
chr2	215301521	215382673	BARD1|0.800|8.2%	0.800	.	215301522	215382673	255,0,0
chr2	215504521	215711396	ABCA12|0.255|64.0%	0.255	.	215504522	215711396	75,180,0
chr2	215885075	215922731	ATIC|0.883|4.9%	0.883	.	215885076	215922731	255,0,0
chr2	215933425	216009036	FN1|0.949|2.5%	0.949	.	215933426	216009036	255,0,0
chr2	216515558	216586591	MREG|0.221|72.9%	0.221	.	216515559	216586591	50,205,0
chr2	216611379	216654777	PECR|0.195|79.6%	0.195	.	216611380	216654777	50,205,0
chr2	216675716	216779248	XRCC5|0.995|0.6%	0.995	.	216675717	216779248	255,0,0
chr2	216830833	216944995	MARCH4|0.291|56.1%	0.291	.	216830834	216944995	100,155,0
chr2	216985440	217056021	SMARCAL1|0.142|91.5%	0.142	.	216985441	217056021	0,255,0
chr2	217071764	217074428	RPL37A|0.929|3.2%	0.929	.	217071765	217074428	255,0,0
chr2	217206371	217237404	IGFBP2|0.858|5.8%	0.858	.	217206372	217237404	255,0,0
chr2	217245073	217268516	IGFBP5|0.700|12.7%	0.700	.	217245074	217268516	200,55,0
chr2	218372756	218517041	TNS1|0.519|25.6%	0.519	.	218372757	218517041	175,80,0
chr2	218607955	218663548	RUFY4|0.079|98.6%	0.079	.	218607956	218663548	0,255,0
chr2	218698990	218710220	IL8RB|0.283|57.5%	0.283	.	218698991	218710220	100,155,0
chr2	218735814	218739961	IL8RA|0.136|92.5%	0.136	.	218735815	218739961	0,255,0
chr2	218790118	218827324	ARPC2|0.528|24.6%	0.528	.	218790119	218827324	175,80,0
chr2	218837098	218843137	AAMP|0.556|22.2%	0.556	.	218837099	218843137	175,80,0
chr2	218843358	218919756	PNKD|0.552|22.6%	0.552	.	218843359	218919756	175,80,0
chr2	218847160	218865524	TMBIM1|0.307|53.0%	0.307	.	218847161	218865524	100,155,0
chr2	218954995	218969860	SLC11A1|0.221|72.9%	0.221	.	218954996	218969860	50,205,0
chr2	218972721	218978907	CTDSP1|0.435|33.9%	0.435	.	218972722	218978907	150,105,0
chr2	218992088	219026262	VIL1|0.417|36.2%	0.417	.	218992089	219026262	150,105,0
chr2	219023217	219141327	USP37|0.390|40.0%	0.390	.	219023218	219141327	150,105,0
chr2	219141841	219167243	RQCD1|0.470|30.2%	0.470	.	219141842	219167243	150,105,0
chr2	219180865	219210140	PLCD4|0.460|31.2%	0.460	.	219180866	219210140	150,105,0
chr2	219210882	219231844	ZNF142|0.254|64.3%	0.254	.	219210883	219231844	75,180,0
[truncated: 10,219 more rows]
