# Supplementary material for: Characterising and Predicting Haploinsufficiency in the Human Genome
Source: PLoS Genet. 2010 Oct 14;6(10):e1001154. doi: 10.1371/journal.pgen.1001154 (PMC2954820; doi:10.1371/journal.pgen.1001154)
Supplement: Dataset S2 — HI_prediction_with_imputation.bed: Gene-based probability of exhibiting haploinsufficiency (generated using gene properites that include imputated values) in BED format which can be loaded into UCSC genome browser. (1.33 MB TXT) [file pgen.1001154.s002.txt]

track name='HI_pred_imp' description='haploinsufficiency prediction with imputation' visability=4 itemRgb='on'
chr1	850392	869824	SAMD11|0.085|79.5%	0.085	.	850393	869824	50,205,0
chr1	869458	884494	NOC2L|0.230|38.2%	0.230	.	869459	884494	150,105,0
chr1	885829	890958	KLHL17|0.084|80.2%	0.084	.	885830	890958	25,230,0
chr1	891739	900339	PLEKHN1|0.170|49.2%	0.170	.	891740	900339	125,130,0
chr1	900446	907336	C1orf170|0.061|90.0%	0.061	.	900447	907336	25,230,0
chr1	924207	925333	HES4|0.177|47.7%	0.177	.	924208	925333	125,130,0
chr1	938741	939782	ISG15|0.086|79.0%	0.086	.	938742	939782	50,205,0
chr1	945365	981355	AGRN|0.311|28.3%	0.311	.	945366	981355	175,80,0
chr1	1007060	1041341	C1orf159|0.083|80.7%	0.083	.	1007061	1041341	25,230,0
chr1	1099145	1123178	TTLL10|0.093|75.5%	0.093	.	1099146	1123178	50,205,0
chr1	1128751	1131952	TNFRSF18|0.035|97.3%	0.035	.	1128752	1131952	0,255,0
chr1	1136582	1139411	TNFRSF4|0.073|84.9%	0.073	.	1136583	1139411	25,230,0
chr1	1142176	1157274	SDF4|0.087|78.4%	0.087	.	1142177	1157274	50,205,0
chr1	1157491	1160284	B3GALT6|0.124|63.1%	0.124	.	1157492	1160284	75,180,0
chr1	1179156	1199097	UBE2J2|0.092|76.4%	0.092	.	1179157	1199097	50,205,0
chr1	1204309	1217267	SCNN1D|0.716|7.9%	0.716	.	1204310	1217267	255,0,0
chr1	1233856	1236919	PUSL1|0.145|55.9%	0.145	.	1233857	1236919	100,155,0
chr1	1236827	1249909	CPSF3L|0.133|59.9%	0.133	.	1236828	1249909	100,155,0
chr1	1256588	1260550	TAS1R3|0.136|58.8%	0.136	.	1256589	1260550	100,155,0
chr1	1277934	1286506	MXRA8|0.116|66.1%	0.116	.	1277935	1286506	75,180,0
chr1	1298972	1300443	AURKAIP1|0.053|92.8%	0.053	.	1298973	1300443	0,255,0
chr1	1327163	1332524	MRPL20|0.078|82.9%	0.078	.	1327164	1332524	25,230,0
chr1	1360771	1366008	VWA1|0.131|60.4%	0.131	.	1360772	1366008	75,180,0
chr1	1374931	1394342	ATAD3C|0.150|54.0%	0.150	.	1374932	1394342	100,155,0
chr1	1397005	1421444	ATAD3B|0.079|82.5%	0.079	.	1397006	1421444	25,230,0
chr1	1437393	1459928	ATAD3A|0.272|32.7%	0.272	.	1437394	1459928	150,105,0
chr1	1466916	1500125	SSU72|0.124|63.1%	0.124	.	1466917	1500125	75,180,0
chr1	1540735	1555853	MIB2|0.147|55.0%	0.147	.	1540736	1555853	100,155,0
chr1	1646136	1667291	SLC35E2|0.075|84.3%	0.075	.	1646137	1667291	25,230,0
chr1	1672530	1701368	NADK|0.126|62.2%	0.126	.	1672531	1701368	75,180,0
chr1	1706589	1812355	GNB1|0.851|4.6%	0.851	.	1706590	1812355	255,0,0
chr1	1836125	1838593	CALML6|0.099|73.3%	0.099	.	1836126	1838593	50,205,0
chr1	1838888	1840580	TMEM52|0.075|84.2%	0.075	.	1838889	1840580	25,230,0
chr1	1843259	1849228	C1orf222|0.110|68.6%	0.110	.	1843260	1849228	75,180,0
chr1	1874611	1925136	KIAA1751|0.135|59.0%	0.135	.	1874612	1925136	100,155,0
chr1	1940702	1952050	GABRD|0.122|63.9%	0.122	.	1940703	1952050	75,180,0
chr1	1971768	2106692	PRKCZ|0.172|48.7%	0.172	.	1971769	2106692	125,130,0
chr1	2105776	2122397	C1orf86|0.057|91.3%	0.057	.	2105777	2122397	0,255,0
chr1	2149993	2229316	SKI|0.175|47.9%	0.175	.	2149994	2229316	125,130,0
chr1	2242555	2346079	MORN1|0.061|90.1%	0.061	.	2242556	2346079	0,255,0
chr1	2313073	2326734	RER1|0.388|22.1%	0.388	.	2313074	2326734	175,80,0
chr1	2326102	2333870	PEX10|0.087|78.5%	0.087	.	2326103	2333870	50,205,0
chr1	2397613	2426829	PLCH2|0.151|53.9%	0.151	.	2397614	2426829	100,155,0
chr1	2429834	2447895	PANK4|0.104|70.9%	0.104	.	2429835	2447895	50,205,0
chr1	2450045	2451544	HES5|0.108|69.6%	0.108	.	2450046	2451544	75,180,0
chr1	2479152	2486757	TNFRSF14|0.072|85.4%	0.072	.	2479153	2486757	25,230,0
chr1	2508096	2512762	C1orf93|0.104|71.1%	0.104	.	2508097	2512762	50,205,0
chr1	2511940	2554289	MMEL1|0.072|85.5%	0.072	.	2511941	2554289	25,230,0
chr1	2927905	2929325	ACTRT2|0.041|96.3%	0.041	.	2927906	2929325	0,255,0
chr1	2975603	3345043	PRDM16|0.316|27.9%	0.316	.	2975604	3345043	175,80,0
chr1	3361099	3387537	ARHGEF16|0.132|60.3%	0.132	.	3361100	3387537	75,180,0
chr1	3394372	3517919	MEGF6|0.097|74.0%	0.097	.	3394373	3517919	50,205,0
chr1	3531415	3536549	TPRG1L|0.128|61.7%	0.128	.	3531416	3536549	75,180,0
chr1	3537190	3556504	WDR8|0.244|36.3%	0.244	.	3537191	3556504	150,105,0
chr1	3558988	3639716	TP73|0.448|18.2%	0.448	.	3558989	3639716	200,55,0
chr1	3658821	3678069	CCDC27|0.066|88.0%	0.066	.	3658822	3678069	25,230,0
chr1	3686643	3702928	LRRC47|0.160|51.6%	0.160	.	3686644	3702928	100,155,0
chr1	3721203	3763657	KIAA0562|0.103|71.7%	0.103	.	3721204	3763657	50,205,0
chr1	3763704	3791853	DFFB|0.113|67.4%	0.113	.	3763705	3791853	75,180,0
chr1	3795562	3806709	C1orf174|0.143|56.5%	0.143	.	3795563	3806709	100,155,0
chr1	4614964	4743711	AJAP1|0.126|62.5%	0.126	.	4614965	4743711	75,180,0
chr1	5845456	5975118	NPHP4|0.102|72.0%	0.102	.	5845457	5975118	50,205,0
chr1	5974112	6083840	KCNAB2|0.325|27.1%	0.325	.	5974113	6083840	175,80,0
chr1	6084439	6162770	CHD5|0.244|36.2%	0.244	.	6084440	6162770	150,105,0
chr1	6167667	6182266	RPL22|0.307|28.7%	0.307	.	6167668	6182266	175,80,0
chr1	6188476	6203946	RNF207|0.087|78.3%	0.087	.	6188477	6203946	50,205,0
chr1	6203839	6218631	ICMT|0.547|13.4%	0.547	.	6203840	6218631	200,55,0
chr1	6226848	6228225	HES3|0.332|26.5%	0.332	.	6226849	6228225	175,80,0
chr1	6229992	6243622	GPR153|0.158|52.1%	0.158	.	6229993	6243622	100,155,0
chr1	6246919	6376413	ACOT7|0.064|88.7%	0.064	.	6246920	6376413	25,230,0
chr1	6395064	6407317	HES2|0.409|20.5%	0.409	.	6395065	6407317	175,80,0
chr1	6407434	6443591	ESPN|0.084|80.2%	0.084	.	6407435	6443591	25,230,0
chr1	6443797	6448855	TNFRSF25|0.065|88.1%	0.065	.	6443798	6448855	25,230,0
chr1	6448738	6502708	PLEKHG5|0.094|75.4%	0.094	.	6448739	6502708	50,205,0
chr1	6507808	6537168	NOL9|0.096|74.6%	0.096	.	6507809	6537168	50,205,0
chr1	6538020	6562403	TAS1R1|0.090|77.0%	0.090	.	6538021	6562403	50,205,0
chr1	6562642	6571926	ZBTB48|0.113|67.4%	0.113	.	6562643	6571926	75,180,0
chr1	6573370	6585648	KLHL21|0.239|36.9%	0.239	.	6573371	6585648	150,105,0
chr1	6596331	6606643	PHF13|0.136|58.7%	0.136	.	6596332	6606643	100,155,0
chr1	6607512	6618219	THAP3|0.080|82.0%	0.080	.	6607513	6618219	25,230,0
chr1	6616817	6684460	DNAJC11|0.143|56.5%	0.143	.	6616818	6684460	100,155,0
chr1	6767970	7752350	CAMTA1|0.196|43.9%	0.196	.	6767971	7752350	125,130,0
chr1	7753915	7770120	VAMP3|0.078|82.9%	0.078	.	7753916	7770120	25,230,0
chr1	7766966	7827824	PER3|0.173|48.6%	0.173	.	7766967	7827824	125,130,0
chr1	7825729	7836159	UTS2|0.030|98.1%	0.030	.	7825730	7836159	0,255,0
chr1	7902494	7923474	TNFRSF9|0.040|96.4%	0.040	.	7902495	7923474	0,255,0
chr1	7944347	7967928	PARK7|0.196|43.8%	0.196	.	7944348	7967928	125,130,0
chr1	7994381	8008943	ERRFI1|0.278|31.8%	0.278	.	7994382	8008943	150,105,0
chr1	8300755	8326814	SLC45A1|0.269|33.1%	0.269	.	8300756	8326814	150,105,0
chr1	8335052	8800286	RERE|0.863|4.3%	0.863	.	8335053	8800286	255,0,0
chr1	8843649	8861367	ENO1|0.363|24.1%	0.363	.	8843650	8861367	175,80,0
chr1	8928508	8957733	CA6|0.115|66.7%	0.115	.	8928509	8957733	75,180,0
chr1	8985945	9008991	SLC2A7|0.075|84.1%	0.075	.	8985946	9008991	25,230,0
chr1	9019593	9052257	SLC2A5|0.129|61.2%	0.129	.	9019594	9052257	75,180,0
chr1	9086667	9111837	GPR157|0.085|79.8%	0.085	.	9086668	9111837	50,205,0
chr1	9217449	9253983	H6PD|0.126|62.4%	0.126	.	9217450	9253983	75,180,0
chr1	9275570	9352175	SPSB1|0.485|16.3%	0.485	.	9275571	9352175	200,55,0
chr1	9522114	9565415	SLC25A33|0.097|73.9%	0.097	.	9522115	9565415	50,205,0
chr1	9571563	9595728	TMEM201|0.267|33.3%	0.267	.	9571564	9595728	150,105,0
chr1	9634376	9711759	PIK3CD|0.607|11.3%	0.607	.	9634377	9711759	200,55,0
chr1	9711666	9807137	CLSTN1|0.638|10.3%	0.638	.	9711667	9807137	200,55,0
chr1	9830920	9892908	CTNNBIP1|0.184|46.2%	0.184	.	9830921	9892908	125,130,0
chr1	9911583	9926052	LZIC|0.176|47.7%	0.176	.	9911584	9926052	125,130,0
chr1	9926072	9968143	NMNAT1|0.128|61.7%	0.128	.	9926073	9968143	75,180,0
chr1	9979848	9998665	RBP7|0.026|98.7%	0.026	.	9979849	9998665	0,255,0
chr1	10015602	10163876	UBE4B|0.314|28.1%	0.314	.	10015603	10163876	175,80,0
chr1	10193417	10364248	KIF1B|0.175|48.1%	0.175	.	10193418	10364248	125,130,0
chr1	10381667	10402788	PGD|0.234|37.6%	0.234	.	10381668	10402788	150,105,0
chr1	10443191	10455200	DFFA|0.245|36.2%	0.245	.	10443192	10455200	150,105,0
chr1	10457589	10613400	PEX14|0.192|44.4%	0.192	.	10457590	10613400	125,130,0
chr1	10619266	10779294	CASZ1|0.645|10.0%	0.645	.	10619267	10779294	255,0,0
chr1	10929119	10946877	C1orf127|0.140|57.4%	0.140	.	10929120	10946877	100,155,0
chr1	10995265	11008133	TARDBP|0.176|47.8%	0.176	.	10995266	11008133	125,130,0
chr1	11008648	11029883	MASP2|0.106|70.4%	0.106	.	11008649	11029883	50,205,0
chr1	11037235	11042678	SRM|0.157|52.3%	0.157	.	11037236	11042678	100,155,0
chr1	11049267	11082525	EXOSC10|0.351|24.9%	0.351	.	11049268	11082525	175,80,0
chr1	11089178	11245176	FRAP1|0.981|1.1%	0.981	.	11089179	11245176	255,0,0
chr1	11171984	11178624	ANGPTL7|0.715|8.0%	0.715	.	11171985	11178624	255,0,0
chr1	11255865	11277699	UBIAD1|0.118|65.5%	0.118	.	11255866	11277699	75,180,0
chr1	11461881	11520226	PTCHD2|0.129|61.4%	0.129	.	11461882	11520226	75,180,0
chr1	11631032	11637326	FBXO2|0.141|57.2%	0.141	.	11631033	11637326	100,155,0
chr1	11637018	11645971	FBXO44|0.136|58.7%	0.136	.	11637019	11645971	100,155,0
chr1	11646767	11656994	FBXO6|0.115|66.5%	0.115	.	11646768	11656994	75,180,0
chr1	11657124	11674294	MAD2L2|0.840|4.8%	0.840	.	11657125	11674294	255,0,0
chr1	11674365	11703237	C1orf187|0.125|62.6%	0.125	.	11674366	11703237	75,180,0
chr1	11718728	11733412	AGTRAP|0.099|73.4%	0.099	.	11718729	11733412	50,205,0
chr1	11749385	11760935	C1orf167|0.070|86.5%	0.070	.	11749386	11760935	25,230,0
chr1	11768366	11788702	MTHFR|0.116|66.2%	0.116	.	11768367	11788702	75,180,0
chr1	11782802	11909072	KIAA2013|0.158|52.1%	0.158	.	11782803	11909072	100,155,0
chr1	11788793	11825788	CLCN6|0.381|22.6%	0.381	.	11788794	11825788	175,80,0
chr1	11828355	11830989	NPPA|0.067|87.3%	0.067	.	11828356	11830989	25,230,0
chr1	11840108	11841579	NPPB|0.054|92.5%	0.054	.	11840109	11841579	0,255,0
chr1	11917332	11958182	PLOD1|0.227|38.7%	0.227	.	11917333	11958182	150,105,0
chr1	11962955	11996154	MFN2|0.078|82.9%	0.078	.	11962956	11996154	25,230,0
chr1	12046020	12126851	TNFRSF8|0.260|34.2%	0.260	.	12046021	12126851	150,105,0
chr1	12149646	12191863	TNFRSF1B|0.592|11.9%	0.592	.	12149647	12191863	200,55,0
chr1	12212699	12494686	VPS13D|0.231|38.1%	0.231	.	12212700	12494686	150,105,0
chr1	12550525	12600381	DHRS3|0.199|43.3%	0.199	.	12550526	12600381	125,130,0
chr1	12627152	12649684	AADACL4|0.051|93.4%	0.051	.	12627153	12649684	0,255,0
chr1	12698704	12711313	AADACL3|0.068|87.1%	0.068	.	12698705	12711313	25,230,0
chr1	12728749	12743688	C1orf158|0.095|74.8%	0.095	.	12728750	12743688	50,205,0
chr1	12757583	12760636	PRAMEF12|0.053|92.9%	0.053	.	12757584	12760636	0,255,0
chr1	12774132	12844828	PRAMEF1|0.089|77.4%	0.089	.	12774133	12844828	50,205,0
chr1	12829847	12831165	HNRNPCL1|0.210|41.4%	0.210	.	12829848	12831165	125,130,0
chr1	12839527	12844351	PRAMEF2|0.067|87.2%	0.067	.	12839528	12844351	25,230,0
chr1	12861622	12927847	PRAMEF4|0.126|62.3%	0.126	.	12861623	12927847	75,180,0
chr1	12875313	12880681	PRAMEF10|0.036|97.2%	0.036	.	12875314	12880681	0,255,0
chr1	12899036	12903156	PRAMEF7|0.067|87.4%	0.067	.	12899037	12903156	25,230,0
chr1	12920767	12930007	PRAMEF6|0.094|75.4%	0.094	.	12920768	12930007	50,205,0
chr1	13232405	13241644	PRAMEF5|0.096|74.4%	0.096	.	13232406	13241644	50,205,0
chr1	13540855	13546098	PRAMEF14|0.068|86.9%	0.068	.	13540856	13546098	25,230,0
chr1	13567475	13570992	PRAMEF19|0.055|92.0%	0.055	.	13567476	13570992	0,255,0
chr1	13588686	13591651	PRAMEF17|0.026|98.8%	0.026	.	13588687	13591651	0,255,0
chr1	13609493	13620390	PRAMEF20|0.063|89.3%	0.063	.	13609494	13620390	25,230,0
chr1	13674056	13712829	LRRC38|0.083|80.4%	0.083	.	13674057	13712829	25,230,0
chr1	13782838	13817039	PDPN|0.450|18.1%	0.450	.	13782839	13817039	200,55,0
chr1	13899321	14024162	PRDM2|0.257|34.5%	0.257	.	13899322	14024162	150,105,0
chr1	15315034	15351547	C1orf126|0.050|93.9%	0.050	.	15315035	15351547	0,255,0
chr1	15351648	15419561	TMEM51|0.142|56.7%	0.142	.	15351649	15419561	100,155,0
chr1	15367559	15370400	C1orf195|0.059|90.8%	0.059	.	15367560	15370400	0,255,0
chr1	15435807	15597210	FHAD1|0.132|60.3%	0.132	.	15435808	15597210	75,180,0
chr1	15609019	15629413	EFHD2|0.205|42.3%	0.205	.	15609020	15629413	125,130,0
chr1	15637521	15652128	CTRC|0.272|32.6%	0.272	.	15637522	15652128	150,105,0
chr1	15687321	15723527	CASP9|0.175|48.1%	0.175	.	15687322	15723527	125,130,0
chr1	15725894	15775174	DNAJC16|0.101|72.5%	0.101	.	15725895	15775174	50,205,0
chr1	15771738	15784192	AGMAT|0.086|79.1%	0.086	.	15771739	15784192	50,205,0
chr1	15816624	15859335	DDI2|0.158|52.1%	0.158	.	15816625	15859335	100,155,0
chr1	15858950	15860804	RSC1A1|0.354|24.6%	0.354	.	15858951	15860804	175,80,0
chr1	15883413	15933849	PLEKHM2|0.186|45.8%	0.186	.	15883414	15933849	125,130,0
chr1	15935395	15940471	SLC25A34|0.174|48.3%	0.174	.	15935396	15940471	125,130,0
chr1	15941503	15947064	TMEM82|0.176|47.8%	0.176	.	15941504	15947064	125,130,0
chr1	15955740	15985676	FBLIM1|0.270|33.0%	0.270	.	15955741	15985676	150,105,0
chr1	16046945	16139537	SPEN|0.897|3.4%	0.897	.	16046946	16139537	255,0,0
chr1	16140952	16175191	ZBTB17|0.896|3.4%	0.896	.	16140953	16175191	255,0,0
chr1	16203317	16207889	C1orf64|0.121|64.3%	0.121	.	16203318	16207889	75,180,0
chr1	16213113	16218551	HSPB7|0.130|60.8%	0.130	.	16213114	16218551	75,180,0
chr1	16220952	16233132	CLCNKA|0.102|71.8%	0.102	.	16220953	16233132	50,205,0
chr1	16242833	16256390	CLCNKB|0.119|65.1%	0.119	.	16242834	16256390	75,180,0
chr1	16256851	16272714	FAM131C|0.115|66.4%	0.115	.	16256852	16272714	75,180,0
chr1	16323419	16355151	EPHA2|0.515|14.9%	0.515	.	16323420	16355151	200,55,0
chr1	16397185	16411691	ARHGEF19|0.083|80.4%	0.083	.	16397186	16411691	25,230,0
chr1	16427756	16428681	C1orf134|0.062|89.5%	0.062	.	16427757	16428681	25,230,0
chr1	16430781	16436178	C1orf89|0.072|85.5%	0.072	.	16430782	16436178	25,230,0
chr1	16449146	16551535	FBXO42|0.106|70.4%	0.106	.	16449147	16551535	50,205,0
chr1	16566306	16597224	C1orf144|0.667|9.3%	0.667	.	16566307	16597224	255,0,0
chr1	16594762	16636506	SPATA21|0.539|13.8%	0.539	.	16594763	16636506	200,55,0
chr1	16639805	16659159	NECAP2|0.161|51.5%	0.161	.	16639806	16659159	100,155,0
chr1	17173583	17179760	MFAP2|0.890|3.6%	0.890	.	17173584	17179760	255,0,0
chr1	17185039	17211010	ATP13A2|0.144|56.2%	0.144	.	17185040	17211010	100,155,0
chr1	17217816	17253252	SDHB|0.389|22.0%	0.389	.	17217817	17253252	175,80,0
chr1	17265842	17318535	PADI2|0.102|72.1%	0.102	.	17265843	17318535	50,205,0
chr1	17404207	17445088	PADI1|0.159|51.9%	0.159	.	17404208	17445088	100,155,0
chr1	17448179	17483315	PADI3|0.435|18.9%	0.435	.	17448180	17483315	200,55,0
chr1	17507276	17563082	PADI4|0.072|85.4%	0.072	.	17507277	17563082	25,230,0
chr1	17571327	17600782	PADI6|0.058|91.2%	0.058	.	17571328	17600782	0,255,0
chr1	17605865	17638807	RCC2|0.399|21.2%	0.399	.	17605866	17638807	175,80,0
chr1	17738916	17896956	ARHGEF10L|0.128|61.5%	0.128	.	17738917	17896956	75,180,0
chr1	17954394	18026145	ACTL8|0.107|69.7%	0.107	.	17954395	18026145	75,180,0
chr1	18306826	18577563	IGSF21|0.210|41.3%	0.210	.	18306827	18577563	125,130,0
chr1	18680010	18685207	KLHDC7A|0.239|36.9%	0.239	.	18680011	18685207	150,105,0
chr1	18830086	18944010	PAX7|0.910|3.1%	0.910	.	18830087	18944010	255,0,0
chr1	19038679	19058742	TAS1R2|0.114|66.9%	0.114	.	19038680	19058742	75,180,0
chr1	19070512	19101659	ALDH4A1|0.671|9.2%	0.671	.	19070513	19101659	255,0,0
chr1	19273586	19409333	UBR4|0.224|39.1%	0.224	.	19273587	19409333	150,105,0
chr1	19417171	19450633	KIAA0090|0.405|20.9%	0.405	.	19417172	19450633	175,80,0
chr1	19450661	19459209	MRTO4|0.249|35.6%	0.249	.	19450662	19459209	150,105,0
chr1	19481643	19487867	AKR7A3|0.150|54.0%	0.150	.	19481644	19487867	100,155,0
chr1	19503045	19511227	AKR7A2|0.121|64.4%	0.121	.	19503046	19511227	75,180,0
chr1	19511326	19528380	PQLC2|0.105|70.7%	0.105	.	19511327	19528380	50,205,0
chr1	19537856	19684594	CAPZB|0.200|43.0%	0.200	.	19537857	19684594	125,130,0
chr1	19796053	19839759	C1orf151|0.415|20.2%	0.415	.	19796054	19839759	175,80,0
chr1	19842312	19857532	NBL1|0.308|28.6%	0.308	.	19842313	19857532	175,80,0
chr1	19864366	19878642	HTR6|0.175|48.1%	0.175	.	19864367	19878642	125,130,0
chr1	19881319	19998997	TMCO4|0.161|51.2%	0.161	.	19881320	19998997	100,155,0
chr1	20013108	20014358	RNF186|0.071|85.7%	0.071	.	20013109	20014358	25,230,0
chr1	20081474	20112016	OTUD3|0.115|66.4%	0.115	.	20081475	20112016	75,180,0
chr1	20119386	20122697	PLA2G2E|0.140|57.4%	0.140	.	20119387	20122697	100,155,0
chr1	20174515	20179496	PLA2G2A|0.226|38.7%	0.226	.	20174516	20179496	150,105,0
chr1	20227258	20290978	PLA2G5|0.095|75.0%	0.095	.	20227259	20290978	50,205,0
chr1	20311064	20318595	PLA2G2D|0.052|93.3%	0.052	.	20311065	20318595	0,255,0
chr1	20338405	20349466	PLA2G2F|0.098|73.5%	0.098	.	20338406	20349466	50,205,0
chr1	20363070	20374274	PLA2G2C|0.060|90.1%	0.060	.	20363071	20374274	0,255,0
chr1	20681471	20685315	CAMK2N1|0.264|33.7%	0.264	.	20681472	20685315	150,105,0
chr1	20698529	20707241	MUL1|0.129|61.1%	0.129	.	20698530	20707241	75,180,0
chr1	20751518	20754087	FAM43B|0.396|21.5%	0.396	.	20751519	20754087	175,80,0
chr1	20788030	20817985	CDA|0.148|54.8%	0.148	.	20788031	20817985	100,155,0
chr1	20832534	20850590	PINK1|0.118|65.4%	0.118	.	20832535	20850590	75,180,0
chr1	20850846	20860624	DDOST|0.185|46.0%	0.185	.	20850847	20860624	125,130,0
chr1	20863093	20917097	KIF17|0.084|80.2%	0.084	.	20863094	20917097	25,230,0
chr1	20918811	20931720	SH2D5|0.192|44.6%	0.192	.	20918812	20931720	125,130,0
chr1	20941757	20985768	HP1BP3|0.431|19.1%	0.431	.	20941758	20985768	200,55,0
chr1	21005558	21375927	EIF4G3|0.640|10.2%	0.640	.	21005559	21375927	200,55,0
chr1	21417663	21544584	ECE1|0.292|30.2%	0.292	.	21417664	21544584	150,105,0
chr1	21639216	21684085	NBPF3|0.059|90.7%	0.059	.	21639217	21684085	0,255,0
chr1	21708444	21777492	ALPL|0.355|24.6%	0.355	.	21708445	21777492	175,80,0
chr1	21795301	21868390	RAP1GAP|0.321|27.4%	0.321	.	21795302	21868390	175,80,0
chr1	21877377	21982275	USP48|0.086|79.2%	0.086	.	21877378	21982275	50,205,0
chr1	22011344	22024301	LDLRAD2|0.254|35.0%	0.254	.	22011345	22024301	150,105,0
chr1	22021324	22136297	HSPG2|0.838|4.9%	0.838	.	22021325	22136297	255,0,0
chr1	22175998	22188432	ELA3B|0.234|37.7%	0.234	.	22175999	22188432	150,105,0
chr1	22200735	22224238	ELA3A|0.628|10.6%	0.628	.	22200736	22224238	200,55,0
chr1	22316384	22342106	WNT4|0.962|1.8%	0.962	.	22316385	22342106	255,0,0
chr1	22650930	22730237	ZBTB40|0.272|32.7%	0.272	.	22650931	22730237	150,105,0
chr1	22762590	22802674	EPHA8|0.290|30.4%	0.290	.	22762591	22802674	150,105,0
chr1	22835704	22838762	C1QA|0.164|50.6%	0.164	.	22835705	22838762	100,155,0
chr1	22842712	22847190	C1QC|0.150|54.3%	0.150	.	22842713	22847190	100,155,0
chr1	22852268	22860616	C1QB|0.147|55.1%	0.147	.	22852269	22860616	100,155,0
chr1	22909917	23114410	EPHB2|0.198|43.3%	0.198	.	22909918	23114410	125,130,0
chr1	23218532	23282771	AOF2|0.376|23.0%	0.376	.	23218533	23282771	175,80,0
chr1	23283109	23367897	LUZP1|0.111|68.0%	0.111	.	23283110	23367897	75,180,0
chr1	23389579	23393809	HTR1D|0.417|20.1%	0.417	.	23389580	23393809	175,80,0
chr1	23508862	23543440	HNRNPR|0.991|0.8%	0.991	.	23508863	23543440	255,0,0
chr1	23558527	23568944	ZNF436|0.434|19.0%	0.434	.	23558528	23568944	200,55,0
chr1	23568050	23576771	C1orf213|0.109|69.1%	0.109	.	23568051	23576771	75,180,0
chr1	23579509	23623848	TCEA3|0.489|16.1%	0.489	.	23579510	23623848	200,55,0
chr1	23705508	23730300	E2F2|0.351|24.9%	0.351	.	23705509	23730300	175,80,0
chr1	23757011	23758570	ID3|0.910|3.1%	0.910	.	23757012	23758570	255,0,0
chr1	23826410	23839643	MDS2|0.063|89.2%	0.063	.	23826411	23839643	25,230,0
chr1	23890880	23895502	RPL11|0.940|2.4%	0.940	.	23890881	23895502	255,0,0
chr1	23942548	23958974	TCEB3|0.102|72.0%	0.102	.	23942549	23958974	50,205,0
chr1	23977469	23987309	C1orf128|0.193|44.4%	0.193	.	23977470	23987309	125,130,0
chr1	23990232	23994614	LYPLA2|0.174|48.2%	0.174	.	23990233	23994614	125,130,0
chr1	23994675	23999881	GALE|0.387|22.1%	0.387	.	23994676	23999881	175,80,0
chr1	24000954	24025264	HMGCL|0.073|85.0%	0.073	.	24000955	24025264	25,230,0
chr1	24044160	24067408	FUCA1|0.076|83.7%	0.076	.	24044161	24067408	25,230,0
chr1	24073046	24112404	CNR2|0.111|68.1%	0.111	.	24073047	24112404	75,180,0
chr1	24158904	24162515	PNRC2|0.526|14.4%	0.526	.	24158905	24162515	200,55,0
chr1	24163880	24179408	FUSIP1|0.790|6.0%	0.790	.	24163881	24179408	255,0,0
chr1	24255111	24311252	MYOM3|0.120|64.7%	0.120	.	24255112	24311252	75,180,0
chr1	24318847	24342198	IL22RA1|0.072|85.6%	0.072	.	24318848	24342198	25,230,0
chr1	24353233	24387036	IL28RA|0.120|64.7%	0.120	.	24353234	24387036	75,180,0
chr1	24513250	24563559	GRHL3|0.153|53.3%	0.153	.	24513251	24563559	100,155,0
chr1	24556075	24614174	C1orf201|0.067|87.5%	0.067	.	24556076	24614174	25,230,0
chr1	24614870	24672053	NPAL3|0.218|40.0%	0.218	.	24614871	24672053	150,105,0
chr1	24701973	24736091	RCAN3|0.118|65.3%	0.118	.	24701974	24736091	75,180,0
chr1	24755188	24808403	C1orf130|0.191|44.8%	0.191	.	24755189	24808403	125,130,0
chr1	24842180	24872358	SRRM1|0.435|18.9%	0.435	.	24842181	24872358	200,55,0
chr1	24944434	25043345	CLIC4|0.399|21.2%	0.399	.	24944435	25043345	175,80,0
chr1	25098588	25164088	RUNX3|0.448|18.2%	0.448	.	25098589	25164088	200,55,0
chr1	25421353	25431600	SYF2|0.187|45.5%	0.187	.	25421354	25431600	125,130,0
chr1	25441327	25446572	C1orf63|0.065|88.4%	0.065	.	25441328	25446572	25,230,0
chr1	25471567	25529523	RHD|0.315|28.0%	0.315	.	25471568	25529523	175,80,0
chr1	25537397	25561437	TMEM50A|0.278|31.8%	0.278	.	25537398	25561437	150,105,0
chr1	25561327	25629270	RHCE|0.151|53.7%	0.151	.	25561328	25629270	100,155,0
chr1	25630005	25698515	TMEM57|0.704|8.3%	0.704	.	25630006	25698515	255,0,0
chr1	25742662	25767964	LDLRAP1|0.175|48.1%	0.175	.	25742663	25767964	125,130,0
chr1	25816545	25983845	MAN1C1|0.132|60.4%	0.132	.	25816546	25983845	75,180,0
chr1	25999253	26017300	SEPN1|0.124|63.3%	0.124	.	25999254	26017300	75,180,0
chr1	26019027	26032016	FAM54B|0.087|78.7%	0.087	.	26019028	26032016	50,205,0
chr1	26033083	26058435	C1orf135|0.204|42.5%	0.204	.	26033084	26058435	125,130,0
chr1	26060288	26070331	PAQR7|0.127|62.0%	0.127	.	26060289	26070331	75,180,0
chr1	26099195	26105955	STMN1|0.600|11.5%	0.600	.	26099196	26105955	200,55,0
chr1	26158844	26197235	PAFAH2|0.108|69.3%	0.108	.	26158845	26197235	75,180,0
chr1	26220857	26235537	EXTL1|0.163|50.8%	0.163	.	26220858	26235537	100,155,0
chr1	26237100	26245191	SLC30A2|0.087|78.5%	0.087	.	26237101	26245191	50,205,0
chr1	26250384	26266708	TRIM63|0.110|68.5%	0.110	.	26250385	26266708	75,180,0
chr1	26310912	26324608	PDIK1L|0.638|10.3%	0.638	.	26310913	26324608	200,55,0
chr1	26358097	26361705	GRRP1|0.365|23.9%	0.365	.	26358098	26361705	175,80,0
chr1	26369016	26371138	ZNF593|0.231|38.1%	0.231	.	26369017	26371138	150,105,0
chr1	26376589	26388957	CNKSR1|0.147|55.1%	0.147	.	26376590	26388957	100,155,0
chr1	26389705	26401620	CATSPER4|0.066|87.7%	0.066	.	26389706	26401620	25,230,0
chr1	26433279	26477884	CCDC21|0.151|53.9%	0.151	.	26433280	26477884	100,155,0
chr1	26478832	26480599	SH3BGRL3|0.111|68.2%	0.111	.	26478833	26480599	75,180,0
chr1	26516997	26519600	CD52|0.106|70.3%	0.106	.	26516998	26519600	50,205,0
chr1	26520936	26542929	AIM1L|0.271|32.9%	0.271	.	26520937	26542929	150,105,0
chr1	26560711	26571853	ZNF683|0.100|72.7%	0.100	.	26560712	26571853	50,205,0
chr1	26609855	26628806	LIN28|0.873|4.1%	0.873	.	26609856	26628806	255,0,0
chr1	26631359	26670380	DHDDS|0.114|66.8%	0.114	.	26631360	26670380	75,180,0
chr1	26671532	26675021	HMGN2|0.873|4.1%	0.873	.	26671533	26675021	255,0,0
chr1	26728835	26774108	RPS6KA1|0.808|5.6%	0.808	.	26728836	26774108	255,0,0
chr1	26895108	26981188	ARID1A|0.531|14.1%	0.531	.	26895109	26981188	200,55,0
chr1	26987072	26997471	PIGV|0.316|27.9%	0.316	.	26987073	26997471	175,80,0
chr1	27025787	27054794	ZDHHC18|0.109|68.9%	0.109	.	27025788	27054794	75,180,0
chr1	27062239	27063534	SFN|0.533|14.0%	0.533	.	27062240	27063534	200,55,0
chr1	27078459	27089456	GPN2|0.114|66.8%	0.114	.	27078460	27089456	75,180,0
chr1	27089566	27099544	GPATCH3|0.047|94.5%	0.047	.	27089567	27099544	0,255,0
chr1	27110565	27113047	NR0B2|0.678|9.0%	0.678	.	27110566	27113047	255,0,0
chr1	27120810	27145475	NUDC|0.348|25.1%	0.348	.	27120811	27145475	175,80,0
chr1	27148647	27159484	C1orf172|0.598|11.6%	0.598	.	27148648	27159484	200,55,0
chr1	27204099	27211914	FAM46B|0.528|14.2%	0.528	.	27204100	27211914	200,55,0
chr1	27297892	27366059	SLC9A1|0.349|25.1%	0.349	.	27297893	27366059	175,80,0
chr1	27433745	27507322	WDTC1|0.985|1.0%	0.985	.	27433746	27507322	255,0,0
chr1	27541099	27553008	SYTL1|0.329|26.7%	0.329	.	27541100	27553008	175,80,0
chr1	27554256	27565970	MAP3K6|0.120|64.7%	0.120	.	27554257	27565970	75,180,0
chr1	27568188	27573916	FCN3|0.083|80.4%	0.083	.	27568189	27573916	25,230,0
chr1	27578182	27582457	CD164L2|0.161|51.2%	0.161	.	27578183	27582457	100,155,0
chr1	27591738	27594900	GPR3|0.571|12.6%	0.571	.	27591739	27594900	200,55,0
chr1	27604712	27689256	WASF2|0.372|23.4%	0.372	.	27604713	27689256	175,80,0
chr1	27733132	27803275	AHDC1|0.078|82.7%	0.078	.	27733133	27803275	25,230,0
chr1	27811389	27834314	FGR|0.505|15.3%	0.505	.	27811390	27834314	200,55,0
chr1	27865158	27871311	IFI6|0.135|58.9%	0.135	.	27865159	27871311	100,155,0
chr1	27925076	27961062	FAM76A|0.306|28.8%	0.306	.	27925077	27961062	175,80,0
chr1	27972280	28023549	STX12|0.525|14.4%	0.525	.	27972281	28023549	200,55,0
chr1	28029879	28050770	PPP1R8|0.650|9.9%	0.650	.	28029880	28050770	255,0,0
chr1	28071641	28085783	C1orf38|0.458|17.7%	0.458	.	28071642	28085783	200,55,0
chr1	28090636	28113844	RPA2|0.911|3.1%	0.911	.	28090637	28113844	255,0,0
chr1	28134090	28158249	SMPDL3B|0.209|41.4%	0.209	.	28134091	28158249	125,130,0
chr1	28159090	28167191	XKR8|0.137|58.4%	0.137	.	28159091	28167191	100,155,0
chr1	28169444	28287702	EYA3|0.887|3.7%	0.887	.	28169445	28287702	255,0,0
chr1	28348450	28392971	PTAFR|0.099|73.1%	0.099	.	28348451	28392971	50,205,0
chr1	28399375	28432129	DNAJC8|0.094|75.1%	0.094	.	28399376	28432129	50,205,0
chr1	28435197	28437196	ATPIF1|0.124|63.2%	0.124	.	28435198	28437196	75,180,0
chr1	28458592	28481586	SESN2|0.516|14.8%	0.516	.	28458593	28481586	200,55,0
chr1	28528135	28535062	MED18|0.063|89.3%	0.063	.	28528136	28535062	25,230,0
chr1	28568679	28699468	PHACTR4|0.038|96.8%	0.038	.	28568680	28699468	0,255,0
chr1	28791298	28793673	RAB42|0.077|83.2%	0.077	.	28791299	28793673	25,230,0
chr1	28802199	28842172	TAF12|0.425|19.5%	0.425	.	28802200	28842172	200,55,0
chr1	28867830	28918452	GMEB1|0.194|44.1%	0.194	.	28867831	28918452	125,130,0
chr1	28935722	28968874	YTHDF2|0.435|18.9%	0.435	.	28935723	28968874	200,55,0
chr1	29011240	29062795	OPRD1|0.314|28.1%	0.314	.	29011241	29062795	175,80,0
chr1	29086214	29319545	EPB41|0.735|7.5%	0.735	.	29086215	29319545	255,0,0
chr1	29318525	29323008	TMEM200B|0.323|27.3%	0.323	.	29318526	29323008	175,80,0
chr1	29346951	29380948	SFRS4|0.895|3.5%	0.895	.	29346952	29380948	255,0,0
chr1	29391971	29430041	MECR|0.430|19.2%	0.430	.	29391972	29430041	200,55,0
chr1	29435633	29525900	PTPRU|0.281|31.5%	0.281	.	29435634	29525900	150,105,0
chr1	30958582	30969474	MATN1|0.189|45.1%	0.189	.	30958583	30969474	125,130,0
chr1	30977902	31003254	LAPTM5|0.132|60.3%	0.132	.	30977903	31003254	75,180,0
chr1	31114900	31154067	SDC3|0.177|47.5%	0.177	.	31114901	31154067	125,130,0
chr1	31176939	31311350	PUM1|0.300|29.4%	0.300	.	31176940	31311350	175,80,0
chr1	31425178	31484986	NKAIN1|0.611|11.2%	0.611	.	31425179	31484986	200,55,0
chr1	31542428	31610370	ZCCHC17|0.172|48.7%	0.172	.	31542429	31610370	125,130,0
chr1	31610686	31618510	FABP3|0.151|53.8%	0.151	.	31610687	31618510	100,155,0
chr1	31654998	31680111	SERINC2|0.115|66.4%	0.115	.	31654999	31680111	75,180,0
chr1	31814699	31825872	TINAGL1|0.217|40.1%	0.217	.	31814700	31825872	125,130,0
chr1	31855887	31870706	HCRTR1|0.127|62.0%	0.127	.	31855888	31870706	75,180,0
chr1	31868054	31883064	PEF1|0.209|41.5%	0.209	.	31868055	31883064	125,130,0
chr1	31890434	31942507	COL16A1|0.111|68.1%	0.111	.	31890435	31942507	75,180,0
chr1	31965304	32002528	BAI2|0.413|20.3%	0.413	.	31965305	32002528	175,80,0
chr1	32028609	32054210	SPOCD1|0.055|92.3%	0.055	.	32028610	32054210	0,255,0
chr1	32146379	32176575	PTP4A2|0.077|83.4%	0.077	.	32146380	32176575	25,230,0
chr1	32252077	32282059	KHDRBS1|0.791|5.9%	0.791	.	32252078	32282059	255,0,0
chr1	32311108	32341049	TMEM39B|0.498|15.7%	0.498	.	32311109	32341049	200,55,0
chr1	32346230	32414756	KPNA6|0.921|2.8%	0.921	.	32346231	32414756	255,0,0
chr1	32417873	32436473	TXLNA|0.242|36.5%	0.242	.	32417874	32436473	150,105,0
chr1	32438788	32443578	CCDC28B|0.149|54.5%	0.149	.	32438789	32443578	100,155,0
chr1	32443858	32446875	IQCC|0.042|95.8%	0.042	.	32443859	32446875	0,255,0
chr1	32452665	32460536	C1orf91|0.080|81.7%	0.080	.	32452666	32460536	25,230,0
chr1	32460557	32469792	EIF3I|0.834|4.9%	0.834	.	32460558	32469792	255,0,0
chr1	32489426	32524353	LCK|0.985|1.0%	0.985	.	32489427	32524353	255,0,0
chr1	32530294	32571811	HDAC1|0.999|0.3%	0.999	.	32530295	32571811	255,0,0
chr1	32572027	32574421	MARCKSL1|0.546|13.4%	0.546	.	32572028	32574421	200,55,0
chr1	32600384	32602495	TSSK3|0.157|52.4%	0.157	.	32600385	32602495	100,155,0
chr1	32603375	32632614	BSDC1|0.544|13.5%	0.544	.	32603376	32632614	200,55,0
chr1	32777358	32844129	ZBTB8|0.349|25.0%	0.349	.	32777359	32844129	175,80,0
chr1	32838440	32889120	ZBTB8OS|0.501|15.6%	0.501	.	32838441	32889120	200,55,0
chr1	32889410	32918845	RBBP4|0.542|13.7%	0.542	.	32889411	32918845	200,55,0
chr1	32980098	33013158	KIAA1522|0.102|72.1%	0.102	.	32980099	33013158	50,205,0
chr1	33013426	33056220	YARS|0.165|50.3%	0.165	.	33013427	33056220	100,155,0
chr1	33055629	33097062	S100PBP|0.111|68.0%	0.111	.	33055630	33097062	75,180,0
chr1	33100455	33108938	FNDC5|0.655|9.7%	0.655	.	33100456	33108938	255,0,0
chr1	33124684	33132833	HPCA|0.366|23.8%	0.366	.	33124685	33132833	175,80,0
chr1	33132782	33149272	TMEM54|0.206|42.0%	0.206	.	33132783	33149272	125,130,0
chr1	33174632	33203001	RNF19B|0.414|20.3%	0.414	.	33174633	33203001	175,80,0
chr1	33246172	33275079	AK2|0.510|15.1%	0.510	.	33246173	33275079	200,55,0
chr1	33319300	33358709	ADC|0.352|24.8%	0.352	.	33319301	33358709	175,80,0
chr1	33383590	33420229	TRIM62|0.182|46.5%	0.182	.	33383591	33420229	125,130,0
chr1	33508762	33538907	ZNF362|0.645|10.0%	0.645	.	33508763	33538907	255,0,0
chr1	33544953	33559286	A3GALT2|0.090|77.2%	0.090	.	33544954	33559286	50,205,0
chr1	33561810	33613781	PHC2|0.662|9.4%	0.662	.	33561811	33613781	255,0,0
chr1	33710818	33734582	ZSCAN20|0.369|23.6%	0.369	.	33710819	33734582	175,80,0
chr1	33752195	34404030	CSMD2|0.482|16.5%	0.482	.	33752196	34404030	200,55,0
chr1	34098662	34102978	HMGB4|0.037|97.0%	0.037	.	34098663	34102978	0,255,0
chr1	34405070	34457319	C1orf94|0.127|62.1%	0.127	.	34405071	34457319	75,180,0
chr1	34993234	34996700	GJB5|0.147|55.0%	0.147	.	34993235	34996700	100,155,0
chr1	34997928	35001912	GJB4|0.151|53.8%	0.151	.	34997929	35001912	100,155,0
chr1	35019376	35024554	GJB3|0.106|70.3%	0.106	.	35019377	35024554	50,205,0
chr1	35031185	35033931	GJA4|0.136|58.8%	0.136	.	35031186	35033931	100,155,0
chr1	35091718	35097934	C1orf212|0.052|93.1%	0.052	.	35091719	35097934	0,255,0
chr1	35103623	35167773	DLGAP3|0.278|31.8%	0.278	.	35103624	35167773	150,105,0
chr1	35219764	35270156	ZMYM6|0.130|60.8%	0.130	.	35219765	35270156	75,180,0
chr1	35317558	35354047	ZMYM1|0.050|93.7%	0.050	.	35317559	35354047	0,255,0
chr1	35421789	35431322	SFPQ|0.901|3.3%	0.901	.	35421790	35431322	255,0,0
chr1	35507154	35660131	ZMYM4|0.675|9.0%	0.675	.	35507155	35660131	255,0,0
chr1	35671678	35795591	KIAA0319L|0.189|45.1%	0.189	.	35671679	35795591	125,130,0
chr1	35795660	35804963	NCDN|0.341|25.6%	0.341	.	35795661	35804963	175,80,0
chr1	35811557	35833512	TFAP2E|0.138|57.9%	0.138	.	35811558	35833512	100,155,0
chr1	35815524	35879730	PSMB2|0.983|1.1%	0.983	.	35815525	35879730	255,0,0
chr1	35952063	35957377	C1orf216|0.121|64.1%	0.121	.	35952064	35957377	75,180,0
chr1	35958405	36008155	CLSPN|0.467|17.2%	0.467	.	35958406	36008155	200,55,0
chr1	36046414	36095007	EIF2C4|0.073|84.8%	0.073	.	36046415	36095007	25,230,0
chr1	36107995	36162486	EIF2C1|0.074|84.5%	0.074	.	36107996	36162486	25,230,0
chr1	36168905	36294649	EIF2C3|0.126|62.2%	0.126	.	36168906	36294649	75,180,0
chr1	36322262	36326462	TEKT2|0.100|73.1%	0.100	.	36322263	36326462	50,205,0
chr1	36327072	36332119	ADPRHL2|0.203|42.6%	0.203	.	36327073	36332119	125,130,0
chr1	36333423	36363408	COL8A2|0.541|13.7%	0.541	.	36333424	36363408	200,55,0
chr1	36374761	36387685	TRAPPC3|0.454|17.9%	0.454	.	36374762	36387685	200,55,0
chr1	36394152	36419037	MAP7D1|0.082|81.1%	0.082	.	36394153	36419037	25,230,0
chr1	36462625	36542744	THRAP3|0.198|43.4%	0.198	.	36462626	36542744	125,130,0
chr1	36545304	36563074	C1orf113|0.031|98.1%	0.031	.	36545305	36563074	0,255,0
chr1	36577811	36624084	STK40|0.231|38.1%	0.231	.	36577812	36624084	150,105,0
chr1	36631617	36636080	LSM10|0.115|66.5%	0.115	.	36631618	36636080	75,180,0
chr1	36656094	36688639	C1orf102|0.137|58.1%	0.137	.	36656095	36688639	100,155,0
chr1	36693959	36702556	MRPS15|0.087|78.6%	0.087	.	36693960	36702556	50,205,0
chr1	36704230	36721466	CSF3R|0.136|58.7%	0.136	.	36704231	36721466	100,155,0
chr1	37039200	37272431	GRIK3|0.162|51.0%	0.162	.	37039201	37272431	100,155,0
chr1	37712752	37722563	ZC3H12A|0.261|34.0%	0.261	.	37712753	37722563	150,105,0
chr1	37724501	37752962	C1orf149|0.150|54.0%	0.150	.	37724502	37752962	100,155,0
chr1	37774731	37792490	SNIP1|0.558|12.9%	0.558	.	37774732	37792490	200,55,0
chr1	37795106	37805044	DNALI1|0.140|57.2%	0.140	.	37795107	37805044	100,155,0
chr1	37805016	37834109	GNL2|0.875|4.0%	0.875	.	37805017	37834109	255,0,0
chr1	37849537	37873182	RSPO1|0.233|37.8%	0.233	.	37849538	37873182	150,105,0
chr1	37919836	37928779	C1orf109|0.071|86.0%	0.071	.	37919837	37928779	25,230,0
chr1	37930676	37947978	CDCA8|0.535|13.9%	0.535	.	37930677	37947978	200,55,0
chr1	37952147	38003411	EPHA10|0.101|72.6%	0.101	.	37952148	38003411	50,205,0
chr1	38032360	38045938	MANEAL|0.612|11.1%	0.612	.	38032361	38045938	200,55,0
chr1	38041200	38046452	YRDC|0.410|20.5%	0.410	.	38041201	38046452	175,80,0
chr1	38045237	38047713	C1orf122|0.084|79.9%	0.084	.	38045238	38047713	50,205,0
chr1	38047826	38097879	MTF1|0.823|5.2%	0.823	.	38047827	38097879	255,0,0
chr1	38098955	38185316	INPP5B|0.130|60.9%	0.130	.	38098956	38185316	75,180,0
chr1	38195240	38228348	SF3A3|0.366|23.8%	0.366	.	38195241	38228348	175,80,0
chr1	38235030	38243821	FHL3|0.252|35.2%	0.252	.	38235031	38243821	150,105,0
chr1	38251000	38262081	UTP11L|0.118|65.6%	0.118	.	38251001	38262081	75,180,0
chr1	38282085	38285053	POU3F1|0.701|8.4%	0.701	.	38282086	38285053	255,0,0
chr1	39077607	39097927	RRAGC|0.301|29.3%	0.301	.	39077608	39097927	175,80,0
chr1	39101220	39111637	MYCBP|0.165|50.4%	0.165	.	39101221	39111637	100,155,0
chr1	39102777	39119856	GJA9|0.509|15.1%	0.509	.	39102778	39119856	200,55,0
chr1	39124065	39180043	RHBDL2|0.065|88.4%	0.065	.	39124066	39180043	25,230,0
chr1	39264592	39272873	NDUFS5|0.082|81.1%	0.082	.	39264593	39272873	25,230,0
chr1	39322425	39725376	MACF1|0.384|22.3%	0.384	.	39322426	39725376	175,80,0
chr1	39729904	39768124	BMP8A|0.178|47.4%	0.178	.	39729905	39768124	125,130,0
chr1	39799074	39815049	PABPC4|0.977|1.3%	0.977	.	39799075	39815049	255,0,0
chr1	39861690	39877935	HEYL|0.127|61.9%	0.127	.	39861691	39877935	75,180,0
chr1	39897379	39910297	NT5C1A|0.127|62.1%	0.127	.	39897380	39910297	75,180,0
chr1	39917248	39929676	HPCAL4|0.145|55.7%	0.145	.	39917249	39929676	100,155,0
chr1	39977116	40002173	PPIE|0.204|42.5%	0.204	.	39977117	40002173	125,130,0
chr1	39996489	40027120	BMP8B|0.417|20.1%	0.417	.	39996490	40027120	175,80,0
chr1	40007781	40009607	OXCT2|0.194|44.2%	0.194	.	40007782	40009607	125,130,0
chr1	40079294	40121765	TRIT1|0.222|39.4%	0.222	.	40079295	40121765	150,105,0
chr1	40133684	40140274	MYCL1|0.425|19.5%	0.425	.	40133685	40140274	200,55,0
chr1	40193406	40208214	MFSD2|0.068|87.0%	0.068	.	40193407	40208214	25,230,0
chr1	40278491	40310908	CAP1|0.202|42.7%	0.202	.	40278492	40310908	125,130,0
chr1	40310971	40335555	PPT1|0.274|32.3%	0.274	.	40310972	40335555	150,105,0
chr1	40399627	40479179	RLF|0.476|16.8%	0.476	.	40399628	40479179	200,55,0
chr1	40486159	40489950	TMCO2|0.287|30.7%	0.287	.	40486160	40489950	150,105,0
chr1	40496319	40532443	ZMPSTE24|0.130|61.0%	0.130	.	40496320	40532443	75,180,0
chr1	40538749	40556075	COL9A2|0.104|71.0%	0.104	.	40538750	40556075	50,205,0
chr1	40612314	40661585	SMAP2|0.293|30.1%	0.293	.	40612315	40661585	150,105,0
chr1	40688365	40701975	ZNF643|0.115|66.6%	0.115	.	40688366	40701975	75,180,0
chr1	40715473	40734602	ZNF642|0.146|55.3%	0.146	.	40715474	40734602	100,155,0
chr1	40769819	40786423	ZNF684|0.154|53.0%	0.154	.	40769820	40786423	100,155,0
chr1	40858938	40903915	RIMS3|0.311|28.3%	0.311	.	40858939	40903915	175,80,0
chr1	40929964	41009864	NFYC|0.586|12.1%	0.586	.	40929965	41009864	200,55,0
chr1	41022270	41076947	KCNQ4|0.108|69.6%	0.108	.	41022271	41076947	75,180,0
chr1	41099309	41100625	CITED4|0.191|44.6%	0.191	.	41099310	41100625	125,130,0
chr1	41217950	41250813	CTPS|0.599|11.6%	0.599	.	41217951	41250813	200,55,0
chr1	41253855	41261496	SLFNL1|0.077|83.5%	0.077	.	41253856	41261496	25,230,0
chr1	41265460	41480375	SCMH1|0.194|44.2%	0.194	.	41265461	41480375	125,130,0
chr1	41717035	41722884	EDN2|0.171|49.0%	0.171	.	41717036	41722884	125,130,0
chr1	41744622	42156965	HIVEP3|0.229|38.3%	0.229	.	41744623	42156965	150,105,0
chr1	42391678	42394082	GUCA2B|0.419|19.9%	0.419	.	42391679	42394082	200,55,0
chr1	42400948	42402982	GUCA2A|0.067|87.5%	0.067	.	42400949	42402982	25,230,0
chr1	42414796	42574135	FOXJ3|0.645|10.0%	0.645	.	42414797	42574135	255,0,0
chr1	42668674	42694525	ZMYND12|0.094|75.1%	0.094	.	42668675	42694525	50,205,0
chr1	42694374	42698673	PPCS|0.106|70.5%	0.106	.	42694375	42698673	50,205,0
chr1	42896634	42915015	PPIH|0.152|53.5%	0.152	.	42896635	42915015	100,155,0
chr1	42920652	42940600	YBX1|0.902|3.3%	0.902	.	42920653	42940600	255,0,0
chr1	42971350	42978512	CLDN19|0.142|56.7%	0.142	.	42971351	42978512	100,155,0
chr1	42984632	43005313	LEPRE1|0.127|62.1%	0.127	.	42984633	43005313	75,180,0
chr1	43005526	43013997	C1orf50|0.037|97.0%	0.037	.	43005527	43013997	0,255,0
chr1	43045309	43055541	CCDC23|0.095|74.8%	0.095	.	43045310	43055541	50,205,0
chr1	43055362	43083247	ERMAP|0.282|31.3%	0.282	.	43055363	43083247	150,105,0
chr1	43084866	43090735	ZNF691|0.099|73.4%	0.099	.	43084867	43090735	50,205,0
chr1	43164114	43197126	SLC2A1|0.363|24.1%	0.363	.	43164115	43197126	175,80,0
chr1	43402439	43410518	EBNA1BP2|0.275|32.2%	0.275	.	43402440	43410518	150,105,0
chr1	43410612	43449136	WDR65|0.199|43.1%	0.199	.	43410613	43449136	125,130,0
chr1	43508993	43512259	TMEM125|0.211|41.2%	0.211	.	43508994	43512259	125,130,0
chr1	43520148	43523837	C1orf210|0.166|50.0%	0.166	.	43520149	43523837	125,130,0
chr1	43539250	43561366	TIE1|0.201|42.9%	0.201	.	43539251	43561366	125,130,0
chr1	43576061	43592722	MPL|0.660|9.5%	0.660	.	43576062	43592722	255,0,0
chr1	43597212	43601461	CDC20|0.997|0.4%	0.997	.	43597213	43601461	255,0,0
chr1	43601659	43606286	ELOVL1|0.450|18.1%	0.450	.	43601660	43606286	200,55,0
chr1	43622175	43628070	MED8|0.084|80.2%	0.084	.	43622176	43628070	25,230,0
chr1	43689411	43692505	HYI|0.129|61.3%	0.129	.	43689412	43692505	75,180,0
chr1	43769133	43861930	PTPRF|0.285|30.9%	0.285	.	43769134	43861930	150,105,0
chr1	43888383	43943775	JMJD2A|0.154|53.0%	0.154	.	43888384	43943775	100,155,0
chr1	43945804	44169417	ST3GAL3|0.287|30.8%	0.287	.	43945805	44169417	150,105,0
chr1	44171578	44175471	ARTN|0.032|97.9%	0.032	.	44171579	44175471	0,255,0
chr1	44185197	44206280	IPO13|0.648|9.9%	0.648	.	44185198	44206280	255,0,0
chr1	44208239	44211630	DPH2|0.070|86.1%	0.070	.	44208240	44211630	25,230,0
chr1	44213188	44216558	ATP6V0B|0.323|27.2%	0.323	.	44213189	44216558	175,80,0
chr1	44217452	44229427	B4GALT2|0.056|91.9%	0.056	.	44217453	44229427	0,255,0
chr1	44229866	44234783	CCDC24|0.054|92.4%	0.054	.	44229867	44234783	0,255,0
chr1	44234741	44269721	SLC6A9|0.273|32.6%	0.273	.	44234742	44269721	150,105,0
chr1	44357108	44373376	KLF17|0.045|95.1%	0.045	.	44357109	44373376	0,255,0
chr1	44444575	44458938	DMAP1|0.175|48.0%	0.175	.	44444576	44458938	125,130,0
chr1	44874645	44912702	TMEM53|0.715|7.9%	0.715	.	44874646	44912702	255,0,0
chr1	44978137	45006026	KIF2C|0.706|8.2%	0.706	.	44978138	45006026	255,0,0
chr1	45013827	45017038	RPS8|0.222|39.4%	0.222	.	45013828	45017038	150,105,0
chr1	45021843	45026013	BEST4|0.132|60.3%	0.132	.	45021844	45026013	75,180,0
chr1	45038622	45044253	PLK3|0.253|35.0%	0.253	.	45038623	45044253	150,105,0
chr1	45044171	45045544	TCTEX1D4|0.219|39.9%	0.219	.	45044172	45045544	150,105,0
chr1	45058662	45081195	PTCH2|0.704|8.3%	0.704	.	45058663	45081195	255,0,0
chr1	45089036	45224869	EIF2B3|0.509|15.1%	0.509	.	45089037	45224869	200,55,0
chr1	45240798	45249614	HECTD3|0.135|59.2%	0.135	.	45240799	45249614	100,155,0
chr1	45250416	45253928	UROD|0.473|16.9%	0.473	.	45250417	45253928	200,55,0
chr1	45254664	45444837	ZSWIM5|0.592|11.9%	0.592	.	45254665	45444837	200,55,0
chr1	45565131	45566934	HPDL|0.051|93.3%	0.051	.	45565132	45566934	0,255,0
chr1	45567500	45578729	MUTYH|0.122|63.9%	0.122	.	45567501	45578729	75,180,0
chr1	45578511	45582223	TOE1|0.069|86.8%	0.069	.	45578512	45582223	25,230,0
chr1	45582141	45729427	TESK2|0.225|38.8%	0.225	.	45582142	45729427	150,105,0
chr1	45738311	45749326	MMACHC|0.079|82.6%	0.079	.	45738312	45749326	25,230,0
chr1	45749294	45760196	PRDX1|0.806|5.6%	0.806	.	45749295	45760196	255,0,0
chr1	45789084	45808307	AKR1A1|0.275|32.2%	0.275	.	45789085	45808307	150,105,0
chr1	45822303	45857145	NASP|0.780|6.3%	0.780	.	45822304	45857145	255,0,0
chr1	45858303	45862260	CCDC17|0.043|95.7%	0.043	.	45858304	45862260	0,255,0
chr1	45865562	45924795	GPBP1L1|0.454|17.9%	0.454	.	45865563	45924795	200,55,0
chr1	45926433	45932685	TMEM69|0.050|93.7%	0.050	.	45926434	45932685	0,255,0
chr1	45932582	45988909	IPP|0.088|78.0%	0.088	.	45932583	45988909	50,205,0
chr1	46041871	46274383	MAST2|0.322|27.3%	0.322	.	46041872	46274383	175,80,0
chr1	46278398	46371053	PIK3R3|0.391|21.8%	0.391	.	46278399	46371053	175,80,0
chr1	46413345	46424217	TSPAN1|0.035|97.4%	0.035	.	46413346	46424217	0,255,0
chr1	46426940	46458564	POMGNT1|0.485|16.3%	0.485	.	46426941	46458564	200,55,0
chr1	46441592	46537834	C1orf190|0.171|48.9%	0.171	.	46441593	46537834	125,130,0
chr1	46486003	46516732	RAD54L|0.840|4.8%	0.840	.	46486004	46516732	255,0,0
chr1	46516659	46541625	LRRC41|0.146|55.5%	0.146	.	46516660	46541625	100,155,0
chr1	46541956	46555032	UQCRH|0.886|3.7%	0.886	.	46541957	46555032	255,0,0
chr1	46578976	46603275	NSUN4|0.066|87.8%	0.066	.	46578977	46603275	25,230,0
chr1	46632578	46652096	FAAH|0.094|75.4%	0.094	.	46632579	46652096	50,205,0
chr1	46745254	46752471	DMBX1|0.162|51.0%	0.162	.	46745255	46752471	100,155,0
chr1	46783902	46789786	KNCN|0.081|81.3%	0.081	.	46783903	46789786	25,230,0
chr1	46795676	46842497	MKNK1|0.206|42.0%	0.206	.	46795677	46842497	125,130,0
chr1	46845973	46855150	MOBKL2C|0.240|36.8%	0.240	.	46845974	46855150	150,105,0
chr1	46870999	46906686	ATPAF1|0.167|49.8%	0.167	.	46871000	46906686	125,130,0
chr1	46913419	46957323	KIAA0494|0.275|32.2%	0.275	.	46913420	46957323	150,105,0
chr1	47037256	47057605	CYP4B1|0.060|90.2%	0.060	.	47037257	47057605	0,255,0
chr1	47167432	47179743	CYP4A11|0.181|46.7%	0.181	.	47167433	47179743	125,130,0
chr1	47261826	47289009	CYP4X1|0.038|96.8%	0.038	.	47261827	47289009	0,255,0
chr1	47305633	47356577	CYP4Z1|0.273|32.4%	0.273	.	47305634	47356577	150,105,0
chr1	47375693	47388000	CYP4A22|0.239|36.9%	0.239	.	47375694	47388000	150,105,0
chr1	47421847	47429303	PDZK1IP1|0.428|19.3%	0.428	.	47421848	47429303	200,55,0
chr1	47454549	47469974	TAL1|0.700|8.4%	0.700	.	47454550	47469974	255,0,0
chr1	47488397	47552406	STIL|0.267|33.3%	0.267	.	47488398	47552406	150,105,0
chr1	47572067	47617097	CMPK1|0.179|47.2%	0.179	.	47572068	47617097	125,130,0
chr1	47654330	47656310	FOXE3|0.066|88.0%	0.066	.	47654331	47656310	25,230,0
chr1	47674275	47678519	FOXD2|0.387|22.1%	0.387	.	47674276	47678519	175,80,0
chr1	48460990	48486903	SLC5A9|0.128|61.4%	0.128	.	48460991	48486903	75,180,0
chr1	48536095	48710432	SPATA6|0.211|41.2%	0.211	.	48536096	48710432	125,130,0
chr1	48771113	50262172	AGBL4|0.241|36.6%	0.241	.	48771114	50262172	150,105,0
chr1	50342168	50442045	ELAVL4|0.599|11.6%	0.599	.	50342169	50442045	200,55,0
chr1	50679522	51198524	FAF1|0.337|26.0%	0.337	.	50679523	51198524	175,80,0
chr1	51199004	51212893	CDKN2C|0.795|5.8%	0.795	.	51199005	51212893	255,0,0
chr1	51340493	51386340	C1orf185|0.111|68.0%	0.111	.	51340494	51386340	75,180,0
chr1	51474532	51511705	RNF11|0.163|50.7%	0.163	.	51474533	51511705	100,155,0
chr1	51592522	51757583	EPS15|0.513|15.0%	0.513	.	51592523	51757583	200,55,0
chr1	51815438	52026729	OSBPL9|0.398|21.3%	0.398	.	51815439	52026729	175,80,0
chr1	52027471	52116974	NRD1|0.455|17.8%	0.455	.	52027472	52116974	200,55,0
chr1	52157424	52228936	RAB3B|0.517|14.8%	0.517	.	52157425	52228936	200,55,0
chr1	52258393	52293635	TXNDC12|0.259|34.3%	0.259	.	52258394	52293635	150,105,0
chr1	52270362	52272076	KTI12|0.096|74.4%	0.096	.	52270363	52272076	50,205,0
chr1	52294384	52328976	BTF3L4|0.336|26.1%	0.336	.	52294385	52328976	175,80,0
chr1	52380633	52584946	ZFYVE9|0.538|13.8%	0.538	.	52380634	52584946	200,55,0
chr1	52588854	52604452	CC2D1B|0.090|77.4%	0.090	.	52588855	52604452	50,205,0
chr1	52611089	52642719	ORC1L|0.891|3.6%	0.891	.	52611090	52642719	255,0,0
chr1	52642806	52656579	PRPF38A|0.038|96.8%	0.038	.	52642807	52656579	0,255,0
chr1	52661537	52791331	ZCCHC11|0.224|39.1%	0.224	.	52661538	52791331	150,105,0
chr1	52840631	52847310	GPX7|0.111|68.3%	0.111	.	52840632	52847310	75,180,0
chr1	52925101	52936626	C1orf163|0.279|31.7%	0.279	.	52925102	52936626	150,105,0
chr1	52964768	53063913	ZYG11B|0.200|43.0%	0.200	.	52964769	53063913	125,130,0
chr1	53080770	53133258	ZYG11A|0.111|68.0%	0.111	.	53080771	53133258	75,180,0
chr1	53134491	53159986	ECHDC2|0.076|83.7%	0.076	.	53134492	53159986	25,230,0
chr1	53165529	53289870	SCP2|0.256|34.7%	0.256	.	53165530	53289870	150,105,0
chr1	53300441	53323762	PODN|0.178|47.4%	0.178	.	53300442	53323762	125,130,0
chr1	53325443	53380837	SLC1A7|0.138|58.1%	0.138	.	53325444	53380837	100,155,0
chr1	53434688	53452455	CPT2|0.115|66.5%	0.115	.	53434689	53452455	75,180,0
chr1	53452361	53458877	C1orf123|0.156|52.5%	0.156	.	53452362	53458877	100,155,0
chr1	53465153	53476795	MAGOH|0.295|29.9%	0.295	.	53465154	53476795	175,80,0
chr1	53483799	53566409	LRP8|0.681|8.9%	0.681	.	53483800	53566409	255,0,0
chr1	53697659	53705746	DMRTB1|0.383|22.4%	0.383	.	53697660	53705746	175,80,0
chr1	53744493	53972465	GLIS1|0.141|57.0%	0.141	.	53744494	53972465	100,155,0
chr1	54005979	54076763	TMEM48|0.793|5.9%	0.793	.	54005980	54076763	255,0,0
chr1	54089993	54128041	YIPF1|0.137|58.3%	0.137	.	54089994	54128041	100,155,0
chr1	54132448	54149347	DIO1|0.195|43.9%	0.195	.	54132449	54149347	125,130,0
chr1	54184337	54206429	LRRC42|0.088|78.1%	0.088	.	54184338	54206429	50,205,0
chr1	54247093	54256444	LDLRAD1|0.106|70.1%	0.106	.	54247094	54256444	50,205,0
chr1	54269934	54291765	TMEM59|0.766|6.7%	0.766	.	54269935	54291765	255,0,0
chr1	54291861	54338004	C1orf83|0.031|98.0%	0.031	.	54291862	54338004	0,255,0
chr1	54377255	54433985	CDCP2|0.057|91.6%	0.057	.	54377256	54433985	0,255,0
chr1	54438427	54459117	MRPL37|0.269|33.1%	0.269	.	54438428	54459117	150,105,0
chr1	54464782	54644680	SSBP3|0.132|60.0%	0.132	.	54464783	54644680	100,155,0
chr1	54476297	54477323	C1orf191|0.022|99.1%	0.022	.	54476298	54477323	0,255,0
chr1	54786488	54873005	ACOT11|0.088|78.1%	0.088	.	54786489	54873005	50,205,0
chr1	54847442	54861817	FAM151A|0.139|57.6%	0.139	.	54847443	54861817	100,155,0
chr1	54995160	55002775	PARS2|0.139|57.8%	0.139	.	54995161	55002775	100,155,0
chr1	55019503	55039459	TTC22|0.170|49.2%	0.170	.	55019504	55039459	125,130,0
chr1	55044323	55080513	C1orf177|0.063|89.2%	0.063	.	55044324	55080513	25,230,0
chr1	55087887	55125509	DHCR24|0.166|50.2%	0.166	.	55087888	55125509	100,155,0
chr1	55219052	55230553	TMEM61|0.070|86.4%	0.070	.	55219053	55230553	25,230,0
chr1	55237204	55247052	BSND|0.066|87.8%	0.066	.	55237205	55247052	25,230,0
chr1	55277807	55303111	PCSK9|0.317|27.8%	0.317	.	55277808	55303111	175,80,0
chr1	55304628	55453374	USP24|0.621|10.8%	0.621	.	55304629	55453374	200,55,0
chr1	56733022	56817845	PPAP2B|0.240|36.8%	0.240	.	56733023	56817845	150,105,0
chr1	56883577	56953595	PRKAA2|0.959|1.9%	0.959	.	56883578	56953595	255,0,0
chr1	56957065	57057632	C1orf168|0.047|94.5%	0.047	.	56957066	57057632	0,255,0
chr1	57093064	57156482	C8A|0.089|77.7%	0.089	.	57093065	57156482	50,205,0
chr1	57167472	57204276	C8B|0.047|94.6%	0.047	.	57167473	57204276	0,255,0
chr1	57233038	58488763	DAB1|0.542|13.7%	0.542	.	57233039	58488763	200,55,0
chr1	58712132	58785040	OMA1|0.091|76.6%	0.091	.	58712133	58785040	50,205,0
chr1	58813682	58816033	TACSTD2|0.280|31.5%	0.280	.	58813683	58816033	150,105,0
chr1	58898177	58938335	MYSM1|0.241|36.6%	0.241	.	58898178	58938335	150,105,0
chr1	59019047	59022587	JUN|1.000|0.2%	1.000	.	59019048	59022587	255,0,0
chr1	59535327	60000988	FGGY|0.088|78.0%	0.088	.	59535328	60000988	50,205,0
chr1	60053120	60114637	HOOK1|0.365|23.9%	0.365	.	60053121	60114637	175,80,0
chr1	60131570	60165050	CYP2J2|0.044|95.4%	0.044	.	60131571	60165050	0,255,0
chr1	60228654	60312014	C1orf87|0.055|92.0%	0.055	.	60228655	60312014	0,255,0
chr1	61103518	61694617	NFIA|0.318|27.7%	0.318	.	61103519	61694617	175,80,0
chr1	61919304	61963683	TM2D1|0.280|31.6%	0.280	.	61919305	61963683	150,105,0
chr1	61980736	62402180	INADL|0.151|53.9%	0.151	.	61980737	62402180	100,155,0
chr1	62433083	62450586	L1TD1|0.259|34.3%	0.259	.	62433084	62450586	150,105,0
chr1	62474424	62557671	KANK4|0.168|49.5%	0.168	.	62474425	62557671	125,130,0
chr1	62674562	62690061	USP1|0.248|35.7%	0.248	.	62674563	62690061	150,105,0
chr1	62692986	62926557	DOCK7|0.087|78.7%	0.087	.	62692987	62926557	50,205,0
chr1	62835774	62843768	ANGPTL3|0.501|15.5%	0.501	.	62835775	62843768	200,55,0
chr1	63022393	63103772	ATG4C|0.116|66.1%	0.116	.	63022394	63103772	75,180,0
chr1	63561317	63563385	FOXD3|0.500|15.6%	0.500	.	63561318	63563385	200,55,0
chr1	63605885	63675464	ALG6|0.273|32.6%	0.273	.	63605886	63675464	150,105,0
chr1	63679032	63761453	ITGB3BP|0.087|78.5%	0.087	.	63679033	63761453	50,205,0
chr1	63761600	63810951	EFCAB7|0.035|97.3%	0.035	.	63761601	63810951	0,255,0
chr1	63787222	63788499	DLEU2|0.040|96.4%	0.040	.	63787223	63788499	0,255,0
chr1	63831534	63898500	PGM1|0.853|4.5%	0.853	.	63831535	63898500	255,0,0
chr1	64012280	64419769	ROR1|0.847|4.7%	0.847	.	64012281	64419769	255,0,0
chr1	64442077	64505479	UBE2U|0.055|92.2%	0.055	.	64442078	64505479	0,255,0
chr1	64709062	64931329	CACHD1|0.547|13.4%	0.547	.	64709063	64931329	200,55,0
chr1	64983365	65071503	RAVER2|0.138|58.0%	0.138	.	64983366	65071503	100,155,0
chr1	65071493	65204775	JAK1|0.953|2.1%	0.953	.	65071494	65204775	255,0,0
chr1	65503181	65654140	DNAJC6|0.486|16.2%	0.486	.	65503182	65654140	200,55,0
chr1	65658901	65670837	LEPROT|0.186|45.8%	0.186	.	65658902	65670837	125,130,0
chr1	65658905	65875410	LEPR|0.484|16.4%	0.484	.	65658906	65875410	200,55,0
chr1	66030784	66612850	PDE4B|0.788|6.0%	0.788	.	66030785	66612850	255,0,0
chr1	66771653	66986570	SGIP1|0.529|14.2%	0.529	.	66771654	66986570	200,55,0
chr1	66990729	67017058	TCTEX1D1|0.054|92.3%	0.054	.	66990730	67017058	0,255,0
chr1	67036011	67039527	INSL5|0.145|55.7%	0.145	.	67036012	67039527	100,155,0
chr1	67051161	67163158	WDR78|0.099|73.2%	0.099	.	67051162	67163158	50,205,0
chr1	67153226	67226890	MIER1|0.095|75.0%	0.095	.	67153227	67226890	50,205,0
chr1	67242266	67292668	SLC35D1|0.328|26.8%	0.328	.	67242267	67292668	175,80,0
chr1	67330446	67366808	C1orf141|0.099|73.3%	0.099	.	67330447	67366808	50,205,0
chr1	67404756	67498236	IL23R|0.096|74.7%	0.096	.	67404757	67498236	50,205,0
chr1	67545634	67635171	IL12RB2|0.165|50.4%	0.165	.	67545635	67635171	100,155,0
chr1	67646080	67668711	SERBP1|0.587|12.1%	0.587	.	67646081	67668711	200,55,0
chr1	67923470	67926607	GADD45A|0.622|10.8%	0.622	.	67923471	67926607	200,55,0
chr1	67939736	68071730	GNG12|0.234|37.6%	0.234	.	67939737	68071730	150,105,0
chr1	68284232	68289902	DIRAS3|0.069|86.7%	0.069	.	68284233	68289902	25,230,0
chr1	68336739	68470854	GPR177|0.164|50.5%	0.164	.	68336740	68470854	100,155,0
chr1	68667102	68688230	RPE65|0.114|67.0%	0.114	.	68667103	68688230	75,180,0
chr1	68713526	68735353	DEPDC1|0.077|83.2%	0.077	.	68713527	68735353	25,230,0
chr1	69806668	70361755	LRRC7|0.348|25.1%	0.348	.	69806669	70361755	175,80,0
chr1	70383084	70443863	LRRC40|0.373|23.3%	0.373	.	70383085	70443863	175,80,0
chr1	70443952	70502757	SFRS11|0.509|15.1%	0.509	.	70443953	70502757	200,55,0
chr1	70500137	70592993	ANKRD13C|0.456|17.8%	0.456	.	70500138	70592993	200,55,0
chr1	70593080	70606291	HHLA3|0.055|92.1%	0.055	.	70593081	70606291	0,255,0
chr1	70649542	70677840	CTH|0.190|45.0%	0.190	.	70649543	70677840	125,130,0
chr1	71090623	71286079	PTGER3|0.248|35.6%	0.248	.	71090624	71286079	150,105,0
chr1	71301562	71319333	ZRANB2|0.243|36.4%	0.243	.	71301563	71319333	150,105,0
chr1	71641212	72521005	NEGR1|0.118|65.6%	0.118	.	71641213	72521005	75,180,0
chr1	74710363	74721621	LRRC53|0.432|19.1%	0.432	.	74710364	74721621	200,55,0
chr1	74806385	74912010	C1orf173|0.136|58.7%	0.136	.	74806386	74912010	100,155,0
chr1	74943757	74971333	CRYZ|0.091|76.8%	0.091	.	74943758	74971333	50,205,0
chr1	74971427	75003896	TYW3|0.040|96.5%	0.040	.	74971428	75003896	0,255,0
chr1	75366706	75399806	LHX8|0.207|41.8%	0.207	.	75366707	75399806	125,130,0
chr1	75440403	75849389	SLC44A5|0.145|55.8%	0.145	.	75440404	75849389	100,155,0
chr1	75962869	76001771	ACADM|0.134|59.3%	0.134	.	75962870	76001771	100,155,0
chr1	76024473	76033688	RABGGTB|0.525|14.4%	0.525	.	76024474	76033688	200,55,0
chr1	76035154	76151511	MSH4|0.454|17.9%	0.454	.	76035155	76151511	200,55,0
chr1	76157147	76170688	ASB17|0.167|49.9%	0.167	.	76157148	76170688	125,130,0
chr1	76312991	76872874	ST6GALNAC3|0.235|37.4%	0.235	.	76312992	76872874	150,105,0
chr1	77105713	77302307	ST6GALNAC5|0.440|18.7%	0.440	.	77105714	77302307	200,55,0
chr1	77327253	77457720	PIGK|0.116|66.2%	0.116	.	77327254	77457720	75,180,0
chr1	77520249	77798238	AK5|0.234|37.6%	0.234	.	77520250	77798238	150,105,0
chr1	77802778	77921692	ZZZ3|0.569|12.6%	0.569	.	77802779	77921692	200,55,0
chr1	77934263	77998125	USP33|0.641|10.2%	0.641	.	77934264	77998125	200,55,0
chr1	78017896	78116667	FAM73A|0.296|29.8%	0.296	.	78017897	78116667	175,80,0
chr1	78126787	78182164	NEXN|0.160|51.5%	0.160	.	78126788	78182164	100,155,0
chr1	78173190	78217365	FUBP1|0.529|14.2%	0.529	.	78173191	78217365	200,55,0
chr1	78243223	78255581	DNAJB4|0.545|13.5%	0.545	.	78243224	78255581	200,55,0
chr1	78284176	78375697	GIPC2|0.109|68.9%	0.109	.	78284177	78375697	75,180,0
chr1	78542155	78778974	PTGFR|0.298|29.6%	0.298	.	78542156	78778974	175,80,0
chr1	78858675	78881072	IFI44L|0.066|87.7%	0.066	.	78858676	78881072	25,230,0
chr1	78888103	78902345	IFI44|0.039|96.7%	0.039	.	78888104	78902345	0,255,0
chr1	79128036	79247245	ELTD1|0.246|36.0%	0.246	.	79128037	79247245	150,105,0
chr1	81544438	82232307	LPHN2|0.843|4.7%	0.843	.	81544439	82232307	255,0,0
chr1	84107644	84237421	TTLL7|0.170|49.2%	0.170	.	84107645	84237421	125,130,0
chr1	84316328	84476765	PRKACB|0.940|2.4%	0.940	.	84316329	84476765	255,0,0
chr1	84536632	84589067	SAMD13|0.040|96.4%	0.040	.	84536633	84589067	0,255,0
chr1	84636802	84653279	DNASE2B|0.179|47.1%	0.179	.	84636803	84653279	125,130,0
chr1	84717529	84735949	BXDC5|0.145|55.8%	0.145	.	84717530	84735949	100,155,0
chr1	84736602	84744831	GNG5|0.395|21.6%	0.395	.	84736603	84744831	175,80,0
chr1	84744561	84804463	SPATA1|0.089|77.6%	0.089	.	84744562	84804463	50,205,0
chr1	84792820	84812735	CTBS|0.078|82.8%	0.078	.	84792821	84812735	25,230,0
chr1	84866500	84873291	C1orf180|0.110|68.5%	0.110	.	84866501	84873291	75,180,0
chr1	84881977	84928816	SSX2IP|0.140|57.5%	0.140	.	84881978	84928816	100,155,0
chr1	85052088	85104430	LPAR3|0.177|47.6%	0.177	.	85052089	85104430	125,130,0
chr1	85163854	85235384	MCOLN2|0.077|83.5%	0.077	.	85163855	85235384	25,230,0
chr1	85237417	85371409	WDR63|0.086|79.0%	0.086	.	85237418	85371409	50,205,0
chr1	85256352	85286757	MCOLN3|0.089|77.4%	0.089	.	85256353	85286757	50,205,0
chr1	85395943	85439995	SYDE2|0.351|24.9%	0.351	.	85395944	85439995	175,80,0
chr1	85488226	85497943	C1orf52|0.119|65.0%	0.119	.	85488227	85497943	75,180,0
chr1	85504051	85516359	BCL10|0.700|8.4%	0.700	.	85504052	85516359	255,0,0
chr1	85556756	85703411	DDAH1|0.418|20.0%	0.418	.	85556757	85703411	200,55,0
chr1	85819040	85821974	CYR61|0.500|15.6%	0.500	.	85819041	85821974	200,55,0
chr1	85967503	86394709	COL24A1|0.133|59.9%	0.133	.	85967504	86394709	100,155,0
chr1	86581340	86634591	ODF2L|0.078|82.8%	0.078	.	86581341	86634591	25,230,0
chr1	86662412	86694826	CLCA2|0.147|55.1%	0.147	.	86662413	86694826	100,155,0
chr1	86706638	86738560	CLCA1|0.041|96.1%	0.041	.	86706639	86738560	0,255,0
chr1	86785346	86819025	CLCA4|0.111|68.0%	0.111	.	86785347	86819025	75,180,0
chr1	86872546	86893647	CLCA3|0.078|82.8%	0.078	.	86872547	86893647	25,230,0
chr1	86942852	86986455	SH3GLB1|0.089|77.7%	0.089	.	86942853	86986455	50,205,0
chr1	87152918	87407475	HS2ST1|0.776|6.4%	0.776	.	87152919	87407475	255,0,0
chr1	87566738	87587021	LMO4|0.385|22.3%	0.385	.	87566739	87587021	175,80,0
chr1	88922492	89074526	PKN2|0.464|17.3%	0.464	.	88922493	89074526	200,55,0
chr1	89090908	89129889	GTF2B|0.923|2.8%	0.923	.	89090909	89129889	255,0,0
chr1	89174043	89231224	CCBL2|0.059|90.6%	0.059	.	89174044	89231224	0,255,0
chr1	89218709	89231104	RBMXL1|0.167|49.7%	0.167	.	89218710	89231104	125,130,0
chr1	89244947	89261137	GBP3|0.053|92.8%	0.053	.	89244948	89261137	0,255,0
chr1	89290592	89303479	GBP1|0.444|18.4%	0.444	.	89290593	89303479	200,55,0
chr1	89345897	89364387	GBP2|0.152|53.6%	0.152	.	89345898	89364387	100,155,0
chr1	89370021	89414311	GBP7|0.027|98.5%	0.027	.	89370022	89414311	0,255,0
chr1	89420043	89437150	GBP4|0.053|92.9%	0.053	.	89420044	89437150	0,255,0
chr1	89498851	89511132	GBP5|0.049|94.0%	0.049	.	89498852	89511132	0,255,0
chr1	89602023	89626307	GBP6|0.053|92.7%	0.053	.	89602024	89626307	0,255,0
chr1	89763049	89836011	LRRC8B|0.627|10.6%	0.627	.	89763050	89836011	200,55,0
chr1	89871241	89953300	LRRC8C|0.434|18.9%	0.434	.	89871242	89953300	200,55,0
chr1	90059191	90174147	LRRC8D|0.241|36.7%	0.241	.	90059192	90174147	150,105,0
chr1	90230309	90266685	ZNF326|0.105|70.6%	0.105	.	90230310	90266685	50,205,0
chr1	90950166	90955382	BARHL2|0.648|9.9%	0.648	.	90950167	90955382	255,0,0
chr1	91153446	91260358	ZNF644|0.446|18.3%	0.446	.	91153447	91260358	200,55,0
chr1	91498911	91643014	HFM1|0.063|89.0%	0.063	.	91498912	91643014	25,230,0
chr1	91739011	91763899	CDC7|0.882|3.8%	0.882	.	91739012	91763899	255,0,0
chr1	91918487	92144147	TGFBR3|0.553|13.1%	0.553	.	91918488	92144147	200,55,0
chr1	92187515	92252571	BRDT|0.127|61.8%	0.127	.	92187516	92252571	75,180,0
chr1	92268145	92301672	ABHD7|0.133|59.6%	0.133	.	92268146	92301672	100,155,0
chr1	92318449	92385983	BTBD8|0.001|100.0%	0.001	.	92318450	92385983	0,255,0
chr1	92405129	92422870	KIAA1107|0.441|18.6%	0.441	.	92405130	92422870	200,55,0
chr1	92456160	92483955	C1orf146|0.055|92.1%	0.055	.	92456161	92483955	0,255,0
chr1	92484544	92537154	GLMN|0.219|39.8%	0.219	.	92484545	92537154	150,105,0
chr1	92537192	92626317	RPAP2|0.082|81.2%	0.082	.	92537193	92626317	25,230,0
chr1	92712906	92725021	GFI1|0.293|30.1%	0.293	.	92712907	92725021	150,105,0
chr1	92746840	93030549	EVI5|0.250|35.4%	0.250	.	92746841	93030549	150,105,0
chr1	93070181	93080068	RPL5|0.234|37.6%	0.234	.	93070182	93080068	150,105,0
chr1	93080342	93199611	FAM69A|0.248|35.7%	0.248	.	93080343	93199611	150,105,0
chr1	93317430	93375571	MTF2|0.904|3.2%	0.904	.	93317431	93375571	255,0,0
chr1	93390017	93418834	TMED5|0.216|40.2%	0.216	.	93390018	93418834	125,130,0
chr1	93418507	93516875	CCDC18|0.087|78.3%	0.087	.	93418508	93516875	50,205,0
chr1	93584065	93600732	DR1|0.282|31.4%	0.282	.	93584066	93600732	150,105,0
chr1	93686245	93792806	FNBP1L|0.789|6.0%	0.789	.	93686246	93792806	255,0,0
chr1	93799935	94085294	BCAR3|0.236|37.4%	0.236	.	93799936	94085294	150,105,0
chr1	94107852	94117323	DNTTIP2|0.362|24.2%	0.362	.	94107853	94117323	175,80,0
chr1	94125177	94147600	GCLM|0.165|50.4%	0.165	.	94125178	94147600	100,155,0
chr1	94230980	94359298	ABCA4|0.083|80.8%	0.083	.	94230981	94359298	25,230,0
chr1	94407051	94475895	ARHGAP29|0.075|84.3%	0.075	.	94407052	94475895	25,230,0
chr1	94656598	94756670	ABCD3|0.607|11.3%	0.607	.	94656599	94756670	200,55,0
chr1	94767460	94779903	F3|0.234|37.6%	0.234	.	94767461	94779903	150,105,0
chr1	95058522	95133389	SLC44A3|0.086|79.3%	0.086	.	95058523	95133389	50,205,0
chr1	95135096	95165294	CNN3|0.383|22.4%	0.383	.	95135097	95165294	175,80,0
chr1	95220866	95311095	ALG14|0.269|33.1%	0.269	.	95220867	95311095	150,105,0
chr1	95355571	95431462	TMEM56|0.009|99.8%	0.009	.	95355572	95431462	0,255,0
chr1	95472298	95485367	RWDD3|0.028|98.4%	0.028	.	95472299	95485367	0,255,0
chr1	96959926	97052937	PTBP2|0.812|5.4%	0.812	.	96959927	97052937	255,0,0
chr1	97315889	98159203	DPYD|0.272|32.7%	0.272	.	97315890	98159203	150,105,0
chr1	98899800	98998642	SNX7|0.236|37.3%	0.236	.	98899801	98998642	150,105,0
chr1	99884185	99932823	PALMD|0.732|7.5%	0.732	.	99884186	99932823	255,0,0
chr1	99946846	100003937	FRRS1|0.158|52.0%	0.158	.	99946847	100003937	100,155,0
chr1	100088227	100162167	AGL|0.383|22.4%	0.383	.	100088228	100162167	175,80,0
chr1	100208127	100261594	SLC35A3|0.239|36.9%	0.239	.	100208128	100261594	150,105,0
chr1	100276376	100321515	HIAT1|0.534|13.9%	0.534	.	100276377	100321515	200,55,0
chr1	100321691	100371099	SASS6|0.085|79.4%	0.085	.	100321692	100371099	50,205,0
chr1	100371293	100388632	CCDC76|0.145|55.9%	0.145	.	100371294	100388632	100,155,0
chr1	100386996	100416359	LRRC39|0.298|29.6%	0.298	.	100386997	100416359	175,80,0
chr1	100425071	100487997	DBT|0.303|29.0%	0.303	.	100425072	100487997	175,80,0
chr1	100504350	100529915	RTCD1|0.122|63.8%	0.122	.	100504351	100529915	75,180,0
chr1	100590610	100758420	CDC14A|0.840|4.8%	0.840	.	100590611	100758420	255,0,0
chr1	100776315	100780171	GPR88|0.765|6.7%	0.765	.	100776316	100780171	255,0,0
chr1	100957884	100977185	VCAM1|0.358|24.4%	0.358	.	100957885	100977185	175,80,0
chr1	101110530	101134142	EXTL2|0.485|16.3%	0.485	.	101110531	101134142	200,55,0
chr1	101134219	101217580	SLC30A7|0.256|34.6%	0.256	.	101134220	101217580	150,105,0
chr1	101227772	101263950	DPH5|0.473|16.9%	0.473	.	101227773	101263950	200,55,0
chr1	101475042	101479657	S1PR1|0.263|33.9%	0.263	.	101475043	101479657	150,105,0
chr1	102040720	102235136	OLFM3|0.223|39.2%	0.223	.	102040721	102235136	150,105,0
chr1	103114610	103346640	COL11A1|0.291|30.3%	0.291	.	103114611	103346640	150,105,0
chr1	103840932	103843129	RNPC3|0.084|80.0%	0.084	.	103840933	103843129	50,205,0
chr1	103898844	103923670	AMY2B|0.100|72.7%	0.100	.	103898845	103923670	50,205,0
chr1	103960955	103969925	AMY2A|0.113|67.4%	0.113	.	103960956	103969925	75,180,0
chr1	103999824	104102834	AMY1A|0.130|61.0%	0.130	.	103999825	104102834	75,180,0
chr1	104031559	104040599	AMY1B|0.151|53.8%	0.151	.	104031560	104040599	100,155,0
chr1	104094037	104102834	AMY1C|0.150|54.2%	0.150	.	104094038	104102834	100,155,0
chr1	107400823	107403439	PRMT6|0.220|39.6%	0.220	.	107400824	107403439	150,105,0
chr1	107484151	107827603	NTNG1|0.045|95.0%	0.045	.	107484152	107827603	0,255,0
chr1	107915306	108309068	VAV3|0.667|9.3%	0.667	.	107915307	108309068	255,0,0
chr1	108478971	108544497	SLC25A24|0.135|59.0%	0.135	.	108478972	108544497	100,155,0
chr1	108719982	108754952	NBPF5|0.030|98.2%	0.030	.	108719983	108754952	0,255,0
chr1	108904233	108989045	FAM102B|0.180|46.9%	0.180	.	108904234	108989045	125,130,0
chr1	108992434	109019338	C1orf59|0.087|78.6%	0.087	.	108992435	109019338	50,205,0
chr1	109036468	109056124	PRPF38B|0.500|15.6%	0.500	.	109036469	109056124	200,55,0
chr1	109061921	109086888	FNDC7|0.298|29.6%	0.298	.	109061922	109086888	175,80,0
chr1	109090807	109153662	STXBP3|0.263|33.9%	0.263	.	109090808	109153662	150,105,0
chr1	109160054	109201239	C1orf62|0.074|84.5%	0.074	.	109160055	109201239	25,230,0
chr1	109219494	109274567	GPSM2|0.459|17.6%	0.459	.	109219495	109274567	200,55,0
chr1	109273652	109307634	CLCC1|0.112|67.9%	0.112	.	109273653	109307634	75,180,0
chr1	109314358	109386258	WDR47|0.566|12.7%	0.566	.	109314359	109386258	200,55,0
chr1	109336398	109337022	RPL17|0.276|32.1%	0.276	.	109336399	109337022	150,105,0
chr1	109408520	109420147	TAF13|0.588|12.0%	0.588	.	109408521	109420147	200,55,0
chr1	109458055	109550924	KIAA1324|0.154|53.0%	0.154	.	109458056	109550924	100,155,0
chr1	109558062	109582308	SARS|0.162|51.1%	0.162	.	109558063	109582308	100,155,0
chr1	109594163	109619901	CELSR2|0.189|45.1%	0.189	.	109594164	109619901	125,130,0
chr1	109653714	109742086	SORT1|0.837|4.9%	0.837	.	109653715	109742086	255,0,0
chr1	109745996	109770589	PSMA5|0.982|1.1%	0.982	.	109745997	109770589	255,0,0
chr1	109810622	109826287	SYPL2|0.125|62.6%	0.125	.	109810623	109826287	75,180,0
chr1	109828083	109836949	ATXN7L2|0.217|40.1%	0.217	.	109828084	109836949	125,130,0
chr1	109838243	109844585	CYB561D1|0.240|36.7%	0.240	.	109838244	109844585	150,105,0
chr1	109850969	109853883	AMIGO1|0.221|39.4%	0.221	.	109850970	109853883	150,105,0
chr1	109884016	109889978	GPR61|0.751|7.1%	0.751	.	109884017	109889978	255,0,0
chr1	109892823	109938498	GNAI3|0.564|12.7%	0.564	.	109892824	109938498	200,55,0
chr1	109947412	109957228	GNAT2|0.417|20.1%	0.417	.	109947413	109957228	175,80,0
chr1	109963981	109976198	AMPD2|0.204|42.4%	0.204	.	109963982	109976198	125,130,0
chr1	110000225	110009647	GSTM4|0.128|61.4%	0.128	.	110000226	110009647	75,180,0
chr1	110012193	110053694	GSTM2|0.154|53.0%	0.154	.	110012194	110053694	100,155,0
chr1	110031964	110037890	GSTM1|0.030|98.2%	0.030	.	110031965	110037890	0,255,0
chr1	110056387	110062411	GSTM5|0.041|96.2%	0.041	.	110056388	110062411	0,255,0
chr1	110078076	110085183	GSTM3|0.315|28.0%	0.315	.	110078077	110085183	175,80,0
chr1	110094224	110108093	EPS8L3|0.071|86.0%	0.071	.	110094225	110108093	25,230,0
chr1	110254979	110273884	CSF1|0.142|56.6%	0.142	.	110254980	110273884	100,155,0
chr1	110328830	110374500	AHCYL1|0.291|30.3%	0.291	.	110328831	110374500	150,105,0
chr1	110375721	110398784	FAM40A|0.120|64.5%	0.120	.	110375722	110398784	75,180,0
chr1	110404519	110414845	ALX3|0.464|17.4%	0.464	.	110404520	110414845	200,55,0
chr1	110456584	110458092	UBL4B|0.108|69.3%	0.108	.	110456585	110458092	75,180,0
chr1	110494630	110546347	SLC6A17|0.246|36.1%	0.246	.	110494631	110546347	150,105,0
chr1	110555587	110578188	KCNC4|0.522|14.6%	0.522	.	110555588	110578188	200,55,0
chr1	110678038	110690818	RBM15|0.325|27.1%	0.325	.	110678039	110690818	175,80,0
chr1	110707027	110735159	SLC16A4|0.070|86.2%	0.070	.	110707028	110735159	25,230,0
chr1	110745393	110752083	HBXIP|0.111|68.1%	0.111	.	110745394	110752083	75,180,0
chr1	110795271	110801497	PROK1|0.165|50.2%	0.165	.	110795272	110801497	100,155,0
chr1	110861395	110862983	KCNA10|0.156|52.7%	0.156	.	110861396	110862983	100,155,0
chr1	110937727	110975619	KCNA2|0.409|20.6%	0.409	.	110937728	110975619	175,80,0
chr1	111016609	111019178	KCNA3|0.245|36.2%	0.245	.	111016610	111019178	150,105,0
chr1	111217244	111244081	CD53|0.294|30.0%	0.294	.	111217245	111244081	175,80,0
chr1	111291335	111308089	C1orf103|0.057|91.4%	0.057	.	111291336	111308089	0,255,0
chr1	111461477	111484238	TMEM77|0.089|77.7%	0.089	.	111461478	111484238	50,205,0
chr1	111483771	111529247	CEPT1|0.128|61.4%	0.128	.	111483772	111529247	75,180,0
chr1	111531325	111548554	DENND2D|0.073|84.9%	0.073	.	111531326	111548554	25,230,0
chr1	111571803	111587583	CHI3L2|0.186|45.8%	0.186	.	111571804	111587583	125,130,0
chr1	111635006	111664707	CHIA|0.068|87.2%	0.068	.	111635007	111664707	25,230,0
chr1	111690770	111697156	C1orf88|0.047|94.4%	0.047	.	111690771	111697156	0,255,0
chr1	111758460	111771922	OVGP1|0.061|90.0%	0.061	.	111758461	111771922	25,230,0
chr1	111784035	111793353	WDR77|0.115|66.7%	0.115	.	111784036	111793353	75,180,0
chr1	111793265	111806044	ATP5F1|0.350|24.9%	0.350	.	111793266	111806044	175,80,0
chr1	111818013	111822654	C1orf162|0.036|97.1%	0.036	.	111818014	111822654	0,255,0
chr1	111827494	111908120	ADORA3|0.091|76.4%	0.091	.	111827495	111908120	50,205,0
chr1	111886362	112057624	RAP1A|0.524|14.5%	0.524	.	111886363	112057624	200,55,0
chr1	112069892	112083545	C1orf183|0.083|80.8%	0.083	.	112069893	112083545	25,230,0
chr1	112099776	112111722	DDX20|0.174|48.2%	0.174	.	112099777	112111722	125,130,0
chr1	112114806	112333300	KCND3|0.303|29.1%	0.303	.	112114807	112333300	175,80,0
chr1	112740382	112803737	CTTNBP2NL|0.190|44.9%	0.190	.	112740383	112803737	125,130,0
chr1	112810685	112865431	WNT2B|0.038|96.8%	0.038	.	112810686	112865431	0,255,0
chr1	112867665	112963563	ST7L|0.257|34.5%	0.257	.	112867666	112963563	150,105,0
chr1	112963305	113015764	CAPZA1|0.724|7.7%	0.724	.	112963306	113015764	255,0,0
chr1	113018631	113044884	MOV10|0.204|42.4%	0.204	.	113018632	113044884	125,130,0
chr1	113045250	113051548	RHOC|0.369|23.6%	0.369	.	113045251	113051548	175,80,0
chr1	113054138	113059473	PPM1J|0.334|26.2%	0.334	.	113054139	113059473	175,80,0
chr1	113064711	113071377	FAM19A3|0.148|54.9%	0.148	.	113064712	113071377	100,155,0
chr1	113255996	113300498	SLC16A1|0.202|42.7%	0.202	.	113255997	113300498	125,130,0
chr1	113417353	113468865	LRIG2|0.111|68.3%	0.111	.	113417354	113468865	75,180,0
chr1	113734997	114030068	MAGI3|0.946|2.3%	0.946	.	113734998	114030068	255,0,0
chr1	114036376	114103621	PHTF1|0.131|60.6%	0.131	.	114036377	114103621	75,180,0
chr1	114105976	114156593	RSBN1|0.502|15.5%	0.502	.	114105977	114156593	200,55,0
chr1	114157962	114215857	PTPN22|0.124|62.9%	0.124	.	114157963	114215857	75,180,0
chr1	114203266	114321949	HIPK1|0.995|0.6%	0.995	.	114203267	114321949	255,0,0
chr1	114238892	114249346	AP4B1|0.151|53.8%	0.151	.	114238893	114249346	100,155,0
chr1	114249560	114258215	DCLRE1B|0.068|87.2%	0.068	.	114249561	114258215	25,230,0
chr1	114323552	114326399	OLFML3|0.625|10.7%	0.625	.	114323553	114326399	200,55,0
chr1	114433436	114498064	SYT6|0.823|5.2%	0.823	.	114433437	114498064	255,0,0
chr1	114736921	114855304	TRIM33|0.805|5.6%	0.805	.	114736922	114855304	255,0,0
chr1	114911707	114925788	BCAS2|0.137|58.2%	0.137	.	114911708	114925788	100,155,0
chr1	114926991	115014255	DENND2C|0.552|13.2%	0.552	.	114926992	115014255	200,55,0
chr1	115017239	115039762	AMPD1|0.222|39.4%	0.222	.	115017240	115039762	150,105,0
chr1	115051107	115061038	NRAS|1.000|0.1%	1.000	.	115051108	115061038	255,0,0
chr1	115061060	115102147	CSDE1|0.620|10.9%	0.620	.	115061061	115102147	200,55,0
chr1	115198977	115339511	SYCP1|0.073|85.2%	0.073	.	115198978	115339511	25,230,0
chr1	115373937	115378464	TSHB|0.563|12.8%	0.563	.	115373938	115378464	200,55,0
chr1	115392154	115433638	TSPAN2|0.134|59.4%	0.134	.	115392155	115433638	100,155,0
chr1	115630059	115682380	NGF|0.122|63.8%	0.122	.	115630060	115682380	75,180,0
chr1	115986096	116042368	VANGL1|0.124|62.9%	0.124	.	115986097	116042368	75,180,0
chr1	116044146	116112929	CASQ2|0.109|68.9%	0.109	.	116044147	116112929	75,180,0
chr1	116180527	116188061	NHLH2|0.554|13.1%	0.554	.	116180528	116188061	200,55,0
chr1	116320641	116413548	SLC22A15|0.132|60.2%	0.132	.	116320642	116413548	75,180,0
chr1	116455904	116479384	C1orf161|0.210|41.3%	0.210	.	116455905	116479384	125,130,0
chr1	116717404	116748917	ATP1A1|0.650|9.9%	0.650	.	116717405	116748917	255,0,0
chr1	116858957	116915184	CD58|0.132|60.1%	0.132	.	116858958	116915184	75,180,0
chr1	116918553	117011837	IGSF3|0.509|15.1%	0.509	.	116918554	117011837	200,55,0
chr1	117038256	117050748	C1orf137|0.061|90.0%	0.061	.	117038257	117050748	25,230,0
chr1	117098608	117113371	CD2|0.288|30.6%	0.288	.	117098609	117113371	150,105,0
chr1	117254206	117334495	PTGFRN|0.236|37.4%	0.236	.	117254207	117334495	150,105,0
chr1	117345904	117380690	IGSF2|0.108|69.3%	0.108	.	117345905	117380690	75,180,0
chr1	117404471	117447010	TTF2|0.538|13.8%	0.538	.	117404472	117447010	200,55,0
chr1	117455204	117466009	TRIM45|0.175|48.0%	0.175	.	117455205	117466009	125,130,0
chr1	117487731	117555076	VTCN1|0.126|62.2%	0.126	.	117487732	117555076	75,180,0
chr1	117711593	117870684	MAN1A2|0.409|20.6%	0.409	.	117711594	117870684	175,80,0
chr1	117950126	117972534	FAM46C|0.523|14.6%	0.523	.	117950127	117972534	200,55,0
chr1	118213559	118273729	GDAP2|0.151|53.8%	0.151	.	118213560	118273729	100,155,0
chr1	118273913	118304572	WDR3|0.704|8.3%	0.704	.	118273914	118304572	255,0,0
chr1	118297810	118529357	SPAG17|0.115|66.4%	0.115	.	118297811	118529357	75,180,0
chr1	119227188	119333702	TBX15|0.683|8.8%	0.683	.	119227189	119333702	255,0,0
chr1	119375361	119484818	WARS2|0.119|65.2%	0.119	.	119375362	119484818	75,180,0
chr1	119712924	119738274	HAO2|0.051|93.5%	0.051	.	119712925	119738274	0,255,0
chr1	119759267	119767181	HSD3B2|0.109|69.0%	0.109	.	119759268	119767181	75,180,0
chr1	119851348	119859204	HSD3B1|0.119|64.9%	0.119	.	119851349	119859204	75,180,0
chr1	119966850	119967261	ZNF697|0.228|38.4%	0.228	.	119966851	119967261	150,105,0
chr1	120056032	120088359	PHGDH|0.216|40.3%	0.216	.	120056033	120088359	125,130,0
chr1	120092527	120113041	HMGCS2|0.185|45.9%	0.185	.	120092528	120113041	125,130,0
chr1	120138163	120155726	REG4|0.072|85.3%	0.072	.	120138164	120155726	25,230,0
chr1	120178910	120189302	NBPF7|0.031|98.1%	0.031	.	120178911	120189302	0,255,0
chr1	120237678	120240641	ADAM30|0.030|98.2%	0.030	.	120237679	120240641	0,255,0
chr1	120255700	120413799	NOTCH2|0.965|1.7%	0.965	.	120255701	120413799	255,0,0
chr1	120640525	120657204	FAM72B|0.088|78.1%	0.088	.	120640526	120657204	50,205,0
chr1	143920461	144003011	NOTCH2NL|0.114|67.0%	0.114	.	143920462	144003011	75,180,0
chr1	144124627	144128902	HFE2|0.759|6.9%	0.759	.	144124628	144128902	255,0,0
chr1	144149938	144153882	TXNIP|0.190|44.8%	0.190	.	144149939	144153882	125,130,0
chr1	144167592	144181744	POLR3GL|0.125|62.8%	0.125	.	144167593	144181744	75,180,0
chr1	144181864	144187004	ANKRD34A|0.122|63.9%	0.122	.	144181865	144187004	75,180,0
chr1	144188515	144213026	LIX1L|0.359|24.4%	0.359	.	144188516	144213026	175,80,0
chr1	144218989	144222801	RBM8A|0.294|30.0%	0.294	.	144218990	144222801	175,80,0
chr1	144221108	144227433	GNRHR2|0.033|97.6%	0.033	.	144221109	144227433	0,255,0
chr1	144227739	144235088	PEX11B|0.284|31.2%	0.284	.	144227740	144235088	150,105,0
chr1	144236346	144255224	ITGA10|0.451|18.1%	0.451	.	144236347	144255224	200,55,0
chr1	144260572	144279883	ANKRD35|0.144|56.3%	0.144	.	144260573	144279883	100,155,0
chr1	144287344	144297903	PIAS3|0.715|7.9%	0.715	.	144287345	144297903	255,0,0
chr1	144297501	144300792	NUDT17|0.240|36.8%	0.240	.	144297502	144300792	150,105,0
chr1	144303962	144322294	POLR3C|0.289|30.5%	0.289	.	144303963	144322294	150,105,0
chr1	144407154	144426971	CD160|0.076|83.7%	0.076	.	144407155	144426971	25,230,0
chr1	144454619	144475431	PDZK1|0.263|33.8%	0.263	.	144454620	144475431	150,105,0
chr1	144787931	144791588	FAM108A3|0.135|59.2%	0.135	.	144787932	144791588	100,155,0
chr1	145093313	145110753	PRKAB2|0.654|9.7%	0.654	.	145093314	145110753	255,0,0
chr1	145124461	145163569	FMO5|0.040|96.4%	0.040	.	145124462	145163569	0,255,0
chr1	145180914	145234065	CHD1L|0.147|55.1%	0.147	.	145180915	145234065	100,155,0
chr1	145479805	145564641	BCL9|0.750|7.1%	0.750	.	145479806	145564641	255,0,0
chr1	145585793	145608988	ACP6|0.085|79.4%	0.085	.	145585794	145608988	50,205,0
chr1	145694955	145712108	GJA5|0.086|79.0%	0.086	.	145694956	145712108	50,205,0
chr1	145841559	145848017	GJA8|0.271|32.8%	0.271	.	145841560	145848017	150,105,0
chr1	145867129	145932371	GPR89B|0.185|45.9%	0.185	.	145867130	145932371	125,130,0
chr1	146040947	146076705	NBPF11|0.061|89.7%	0.061	.	146040948	146076705	25,230,0
chr1	146085034	146088691	FAM108A2|0.097|74.0%	0.097	.	146085035	146088691	50,205,0
chr1	146470283	146492485	NBPF14|0.015|99.5%	0.015	.	146470284	146492485	0,255,0
chr1	147169585	147170211	DRD5P2|0.126|62.4%	0.126	.	147169586	147170211	75,180,0
chr1	148020911	148030695	FCGR1A|0.087|78.4%	0.087	.	148020912	148030695	50,205,0
chr1	148049906	148050538	HIST2H2BF|0.083|80.7%	0.083	.	148049907	148050538	25,230,0
chr1	148070855	148077963	HIST2H4A|0.100|72.7%	0.100	.	148070856	148077963	50,205,0
chr1	148077733	148079389	HIST2H3C|0.338|25.9%	0.338	.	148077734	148079389	175,80,0
chr1	148080128	148081102	HIST2H2AA3|0.121|64.3%	0.121	.	148080129	148081102	75,180,0
chr1	148080394	148124826	HIST2H2BE|0.962|1.8%	0.962	.	148080395	148124826	255,0,0
chr1	148089266	148089815	HIST2H2AA4|0.105|70.8%	0.105	.	148089267	148089815	50,205,0
chr1	148090804	148092460	HIST2H3A|0.107|70.0%	0.107	.	148090805	148092460	75,180,0
chr1	148092230	148099338	HIST2H4B|0.225|38.8%	0.225	.	148092231	148099338	150,105,0
chr1	148125109	148138968	BOLA1|0.083|80.4%	0.083	.	148125110	148138968	25,230,0
chr1	148125148	148125585	HIST2H2AC|0.956|2.0%	0.956	.	148125149	148125585	255,0,0
chr1	148125697	148126090	HIST2H2AB|0.952|2.1%	0.952	.	148125698	148126090	255,0,0
chr1	148141499	148156058	SV2A|0.882|3.8%	0.882	.	148141500	148156058	255,0,0
chr1	148161834	148166326	SF3B4|0.191|44.8%	0.191	.	148161835	148166326	125,130,0
chr1	148167167	148176876	MTMR11|0.090|77.1%	0.090	.	148167168	148176876	50,205,0
chr1	148178854	148249310	OTUD7B|0.118|65.5%	0.118	.	148178855	148249310	75,180,0
chr1	148305965	148384129	VPS45|0.131|60.6%	0.131	.	148305966	148384129	75,180,0
chr1	148387996	148398449	PLEKHO1|0.085|79.6%	0.085	.	148387997	148398449	50,205,0
chr1	148457478	148475084	ANP32E|0.708|8.2%	0.708	.	148457479	148475084	255,0,0
chr1	148496792	148504085	CA14|0.173|48.4%	0.173	.	148496793	148504085	125,130,0
chr1	148502511	148508156	APH1A|0.081|81.5%	0.081	.	148502512	148508156	25,230,0
chr1	148507223	148519951	C1orf54|0.053|92.6%	0.053	.	148507224	148519951	0,255,0
chr1	148560641	148592292	PRPF3|0.773|6.5%	0.773	.	148560642	148592292	255,0,0
chr1	148726516	148746702	TARS2|0.152|53.5%	0.152	.	148726517	148746702	100,155,0
chr1	148747157	148752626	ECM1|0.134|59.2%	0.134	.	148747158	148752626	100,155,0
chr1	148788507	148800037	ADAMTSL4|0.090|76.9%	0.090	.	148788508	148800037	50,205,0
chr1	148799301	148801215	C1orf138|0.140|57.3%	0.140	.	148799302	148801215	100,155,0
chr1	148813660	148818760	MCL1|0.427|19.4%	0.427	.	148813661	148818760	200,55,0
chr1	148840213	148868722	ENSA|0.138|58.1%	0.138	.	148840214	148868722	100,155,0
chr1	148885329	148936257	GOLPH3L|0.175|48.1%	0.175	.	148885330	148936257	125,130,0
chr1	148937159	148959976	HORMAD1|0.327|26.9%	0.327	.	148937160	148959976	175,80,0
chr1	148969174	149004929	CTSS|0.519|14.7%	0.519	.	148969175	149004929	200,55,0
chr1	149035310	149047436	CTSK|0.299|29.5%	0.299	.	149035311	149047436	175,80,0
chr1	149048809	149115815	ARNT|0.302|29.2%	0.302	.	149048810	149115815	175,80,0
chr1	149165511	149203837	SETDB1|0.111|68.1%	0.111	.	149165512	149203837	75,180,0
chr1	149204272	149214064	LASS2|0.198|43.5%	0.198	.	149204273	149214064	125,130,0
chr1	149221177	149234731	ANXA9|0.116|66.3%	0.116	.	149221178	149234731	75,180,0
chr1	149234172	149245957	FAM63A|0.064|88.8%	0.064	.	149234173	149245957	25,230,0
chr1	149247576	149274813	PRUNE|0.144|56.2%	0.144	.	149247577	149274813	100,155,0
chr1	149275657	149288899	BNIPL|0.110|68.8%	0.110	.	149275658	149288899	75,180,0
chr1	149286839	149307593	C1orf56|0.066|87.7%	0.066	.	149286840	149307593	25,230,0
chr1	149290072	149298749	CDC42SE1|0.175|47.9%	0.175	.	149290073	149298749	125,130,0
chr1	149298502	149307593	MLLT11|0.107|69.9%	0.107	.	149298503	149307593	75,180,0
chr1	149370790	149385728	SEMA6C|0.136|58.7%	0.136	.	149370791	149385728	100,155,0
chr1	149395728	149398849	TNFAIP8L2|0.212|40.9%	0.212	.	149395729	149398849	125,130,0
chr1	149398848	149404960	LYSMD1|0.084|80.1%	0.084	.	149398849	149404960	25,230,0
chr1	149405140	149408238	SCNM1|0.092|76.1%	0.092	.	149405141	149408238	50,205,0
chr1	149409086	149415171	TMOD4|0.227|38.7%	0.227	.	149409087	149415171	150,105,0
chr1	149415561	149429290	VPS72|0.239|37.0%	0.239	.	149415562	149429290	150,105,0
chr1	149437651	149488629	PIP5K1A|0.100|72.7%	0.100	.	149437652	149488629	50,205,0
chr1	149493808	149506579	PSMD4|0.975|1.4%	0.975	.	149493809	149506579	255,0,0
chr1	149521411	149531004	ZNF687|0.285|31.0%	0.285	.	149521412	149531004	150,105,0
chr1	149531036	149566815	PI4KB|0.529|14.2%	0.529	.	149531037	149566815	200,55,0
chr1	149579739	149586426	RFX5|0.109|68.9%	0.109	.	149579740	149586426	75,180,0
chr1	149603404	149611805	SELENBP1|0.255|34.7%	0.255	.	149603405	149611805	150,105,0
chr1	149638672	149641036	PSMB4|0.876|4.0%	0.876	.	149638673	149641036	255,0,0
chr1	149641823	149698565	POGZ|0.192|44.5%	0.192	.	149641824	149698565	125,130,0
chr1	149750496	149777789	CGN|0.125|62.6%	0.125	.	149750497	149777789	75,180,0
chr1	149779404	149822683	TUFT1|0.417|20.0%	0.417	.	149779405	149822683	200,55,0
chr1	149851181	149938183	SNX27|0.130|60.8%	0.130	.	149851182	149938183	75,180,0
chr1	149941453	149955914	TNRC4|0.629|10.6%	0.629	.	149941454	149955914	200,55,0
chr1	149998748	150002664	MRPL9|0.281|31.5%	0.281	.	149998749	150002664	150,105,0
chr1	150002235	150010429	OAZ3|0.203|42.6%	0.203	.	150002236	150010429	125,130,0
chr1	150010673	150030516	TDRKH|0.080|81.9%	0.080	.	150010674	150030516	25,230,0
chr1	150039388	150044506	LINGO4|0.099|73.1%	0.099	.	150039389	150044506	50,205,0
chr1	150045172	150070972	RORC|0.609|11.2%	0.609	.	150045173	150070972	200,55,0
chr1	150081602	150092797	THEM5|0.057|91.5%	0.057	.	150081603	150092797	0,255,0
chr1	150112683	150148737	THEM4|0.037|97.0%	0.037	.	150112684	150148737	0,255,0
chr1	150222010	150233338	S100A10|0.513|15.0%	0.513	.	150222011	150233338	200,55,0
chr1	150271605	150276135	S100A11|0.124|62.9%	0.124	.	150271606	150276135	75,180,0
chr1	150323241	150328165	TCHHL1|0.036|97.2%	0.036	.	150323242	150328165	0,255,0
chr1	150345416	150353180	TCHH|0.135|59.1%	0.135	.	150345417	150353180	100,155,0
chr1	150392694	150398328	RPTN|0.086|78.8%	0.086	.	150392695	150398328	50,205,0
chr1	150451175	150463296	HRNR|0.158|51.9%	0.158	.	150451176	150463296	100,155,0
chr1	150541274	150564303	FLG|0.079|82.4%	0.079	.	150541275	150564303	25,230,0
chr1	150587837	150599106	FLG2|0.099|73.3%	0.099	.	150587838	150599106	50,205,0
chr1	150648342	150653363	CRNN|0.158|51.9%	0.158	.	150648343	150653363	100,155,0
chr1	150749943	150751277	LCE5A|0.110|68.7%	0.110	.	150749944	150751277	75,180,0
chr1	150753601	150755104	CRCT1|0.385|22.3%	0.385	.	150753602	150755104	175,80,0
chr1	150804753	150805872	LCE3E|0.047|94.5%	0.047	.	150804754	150805872	0,255,0
chr1	150818484	150819604	LCE3D|0.056|91.8%	0.056	.	150818485	150819604	0,255,0
chr1	150839761	150840186	LCE3C|0.065|88.4%	0.065	.	150839762	150840186	25,230,0
chr1	150852910	150853198	LCE3B|0.045|95.1%	0.045	.	150852911	150853198	0,255,0
chr1	150861933	150862203	LCE3A|0.082|81.1%	0.082	.	150861934	150862203	25,230,0
chr1	150894576	150895890	C1orf46|0.244|36.3%	0.244	.	150894577	150895890	150,105,0
chr1	150902495	150903759	LCE2D|0.144|56.2%	0.144	.	150902496	150903759	100,155,0
chr1	150914394	150915674	LCE2C|0.146|55.3%	0.146	.	150914395	150915674	100,155,0
chr1	150925222	150926496	LCE2B|0.088|77.9%	0.088	.	150925223	150926496	50,205,0
chr1	150937463	150938542	LCE2A|0.057|91.4%	0.057	.	150937464	150938542	0,255,0
chr1	150947259	150948591	LCE4A|0.080|82.0%	0.080	.	150947260	150948591	25,230,0
chr1	150957705	150959570	C1orf68|0.145|55.9%	0.145	.	150957706	150959570	100,155,0
chr1	150997129	151001153	KPRP|0.166|50.1%	0.166	.	150997130	151001153	100,155,0
chr1	151015471	151015828	LCE1F|0.131|60.6%	0.131	.	151015472	151015828	75,180,0
chr1	151025313	151027523	LCE1E|0.142|56.6%	0.142	.	151025314	151027523	100,155,0
chr1	151035850	151037281	LCE1D|0.112|67.8%	0.112	.	151035851	151037281	75,180,0
chr1	151043934	151045731	LCE1C|0.045|95.1%	0.045	.	151043935	151045731	0,255,0
chr1	151051460	151051990	LCE1B|0.067|87.6%	0.067	.	151051461	151051990	25,230,0
chr1	151065146	151067289	LCE1A|0.219|39.9%	0.219	.	151065147	151067289	150,105,0
chr1	151117421	151124136	SMCP|0.060|90.4%	0.060	.	151117422	151124136	0,255,0
chr1	151147662	151150985	IVL|0.398|21.3%	0.398	.	151147663	151150985	175,80,0
chr1	151209751	151211693	SPRR4|0.096|74.6%	0.096	.	151209752	151211693	50,205,0
chr1	151223180	151224913	SPRR1A|0.077|83.4%	0.077	.	151223181	151224913	25,230,0
chr1	151240846	151242955	SPRR3|0.020|99.2%	0.020	.	151240847	151242955	0,255,0
chr1	151270302	151271999	SPRR1B|0.070|86.1%	0.070	.	151270303	151271999	25,230,0
chr1	151278824	151281031	SPRR2D|0.085|79.5%	0.085	.	151278825	151281031	50,205,0
chr1	151295222	151352588	SPRR2A|0.052|93.1%	0.052	.	151295223	151352588	0,255,0
chr1	151309327	151310735	SPRR2B|0.051|93.4%	0.051	.	151309328	151310735	0,255,0
chr1	151332234	151345284	SPRR2E|0.079|82.5%	0.079	.	151332235	151345284	25,230,0
chr1	151351235	151352613	SPRR2F|0.088|78.0%	0.088	.	151351236	151352613	50,205,0
chr1	151442542	151444220	LELP1|0.138|58.0%	0.138	.	151442543	151444220	100,155,0
chr1	151456681	151457926	PRR9|0.146|55.3%	0.146	.	151456682	151457926	100,155,0
chr1	151498802	151501224	LOR|0.181|46.8%	0.181	.	151498803	151501224	125,130,0
chr1	151536961	151549818	PGLYRP3|0.101|72.5%	0.101	.	151536962	151549818	50,205,0
chr1	151569219	151587940	PGLYRP4|0.075|84.3%	0.075	.	151569220	151587940	25,230,0
chr1	151596953	151600126	S100A9|0.399|21.3%	0.399	.	151596954	151600126	175,80,0
chr1	151612804	151614699	S100A12|0.014|99.6%	0.014	.	151612805	151614699	0,255,0
chr1	151629131	151630173	S100A8|0.230|38.3%	0.230	.	151629132	151630173	150,105,0
chr1	151655623	151662325	S100A7A|0.138|58.1%	0.138	.	151655624	151662325	100,155,0
chr1	151696843	151699761	S100A7|0.081|81.4%	0.081	.	151696844	151699761	25,230,0
chr1	151773698	151775344	S100A6|0.123|63.3%	0.123	.	151773699	151775344	75,180,0
chr1	151776246	151780865	S100A5|0.057|91.5%	0.057	.	151776247	151780865	0,255,0
chr1	151782712	151789236	S100A4|0.237|37.2%	0.237	.	151782713	151789236	150,105,0
chr1	151786448	151788358	S100A3|0.079|82.4%	0.079	.	151786449	151788358	25,230,0
chr1	151800219	151806990	S100A2|0.142|56.8%	0.142	.	151800220	151806990	100,155,0
chr1	151845985	151852183	S100A16|0.094|75.3%	0.094	.	151845986	151852183	50,205,0
chr1	151853354	151856086	S100A14|0.143|56.3%	0.143	.	151853355	151856086	100,155,0
chr1	151857898	151873192	S100A13|0.098|73.5%	0.098	.	151857899	151873192	50,205,0
chr1	151867172	151871137	S100A1|0.245|36.2%	0.245	.	151867173	151871137	150,105,0
chr1	151873148	151885402	C1orf77|0.268|33.2%	0.268	.	151873149	151885402	150,105,0
chr1	151897823	151900929	SNAPIN|0.212|40.9%	0.212	.	151897824	151900929	125,130,0
chr1	151901135	151910103	ILF2|0.770|6.6%	0.770	.	151901136	151910103	255,0,0
chr1	151917736	151933087	NPR1|0.209|41.5%	0.209	.	151917737	151933087	125,130,0
chr1	151967166	152013179	INTS3|0.434|19.0%	0.434	.	151967167	152013179	200,55,0
chr1	152013453	152019257	SLC27A3|0.052|93.1%	0.052	.	152013454	152019257	0,255,0
chr1	152043828	152162075	GATAD2B|0.741|7.3%	0.741	.	152043829	152162075	255,0,0
chr1	152168600	152185796	DENND4B|0.341|25.6%	0.341	.	152168601	152185796	175,80,0
chr1	152186774	152197725	CRTC2|0.208|41.6%	0.208	.	152186775	152197725	125,130,0
chr1	152198209	152206812	SLC39A1|0.441|18.6%	0.441	.	152198210	152206812	200,55,0
chr1	152207002	152213463	CREB3L4|0.042|95.9%	0.042	.	152207003	152213463	0,255,0
chr1	152213368	152217075	JTB|0.119|64.9%	0.119	.	152213369	152217075	75,180,0
chr1	152220755	152225430	RAB13|0.064|88.5%	0.064	.	152220756	152225430	25,230,0
chr1	152229861	152231245	RPS27|0.265|33.6%	0.265	.	152229862	152231245	150,105,0
chr1	152231789	152394216	NUP210L|0.081|81.4%	0.081	.	152231790	152394216	25,230,0
chr1	152394403	152431233	TPM3|0.530|14.1%	0.530	.	152394404	152431233	200,55,0
chr1	152438485	152445523	C1orf189|0.008|99.8%	0.008	.	152438486	152445523	0,255,0
chr1	152445806	152459897	C1orf43|0.112|67.6%	0.112	.	152445807	152459897	75,180,0
chr1	152459278	152510019	UBAP2L|0.102|71.8%	0.102	.	152459279	152510019	50,205,0
chr1	152511662	152514973	HAX1|0.118|65.3%	0.118	.	152511663	152514973	75,180,0
chr1	152560215	152564425	AQP10|0.091|76.8%	0.091	.	152560216	152564425	50,205,0
chr1	152564653	152590403	ATP8B2|0.312|28.3%	0.312	.	152564654	152590403	175,80,0
chr1	152644292	152706812	IL6R|0.099|73.4%	0.099	.	152644293	152706812	50,205,0
chr1	152718580	152741213	SHE|0.062|89.5%	0.062	.	152718581	152741213	25,230,0
chr1	152741318	152787247	TDRD10|0.128|61.7%	0.128	.	152741319	152787247	75,180,0
chr1	152787674	152797744	UBE2Q1|0.407|20.7%	0.407	.	152787675	152797744	175,80,0
chr1	152806880	152818975	CHRNB2|0.169|49.3%	0.169	.	152806881	152818975	125,130,0
chr1	152821161	152867098	ADAR|0.102|71.8%	0.102	.	152821162	152867098	50,205,0
chr1	152946540	153109378	KCNN3|0.163|50.8%	0.163	.	152946541	153109378	100,155,0
chr1	153163834	153176108	PMVK|0.116|65.9%	0.116	.	153163835	153176108	75,180,0
chr1	153183175	153195221	PBXIP1|0.068|87.2%	0.068	.	153183176	153195221	25,230,0
chr1	153196126	153201136	PYGO2|0.120|64.6%	0.120	.	153196127	153201136	75,180,0
chr1	153201397	153213476	SHC1|0.710|8.1%	0.710	.	153201398	153213476	255,0,0
chr1	153213752	153218348	CKS1B|0.912|3.0%	0.912	.	153213753	153218348	255,0,0
chr1	153222440	153232211	FLAD1|0.094|75.2%	0.094	.	153222441	153232211	50,205,0
chr1	153232685	153233414	LENEP|0.134|59.5%	0.134	.	153232686	153233414	100,155,0
chr1	153241735	153257622	ZBTB7B|0.288|30.6%	0.288	.	153241736	153257622	150,105,0
chr1	153257626	153272881	DCST2|0.191|44.7%	0.191	.	153257627	153272881	125,130,0
chr1	153272923	153290030	DCST1|0.069|86.7%	0.069	.	153272924	153290030	25,230,0
chr1	153290385	153301876	ADAM15|0.091|76.8%	0.091	.	153290386	153301876	50,205,0
chr1	153302836	153308651	EFNA4|0.180|47.0%	0.180	.	153302837	153308651	125,130,0
chr1	153317971	153326628	EFNA3|0.354|24.6%	0.354	.	153317972	153326628	175,80,0
chr1	153366559	153373956	EFNA1|0.095|75.0%	0.095	.	153366560	153373956	50,205,0
chr1	153374443	153377951	RAG1AP1|0.105|70.9%	0.105	.	153374444	153377951	50,205,0
chr1	153378990	153379695	DPM3|0.044|95.3%	0.044	.	153378991	153379695	0,255,0
chr1	153408508	153412428	KRTCAP2|0.233|37.8%	0.233	.	153408509	153412428	150,105,0
chr1	153412969	153424069	TRIM46|0.522|14.6%	0.522	.	153412970	153424069	200,55,0
chr1	153424923	153429330	MUC1|0.024|98.9%	0.024	.	153424924	153429330	0,255,0
chr1	153432004	153444314	THBS3|0.162|51.1%	0.162	.	153432005	153444314	100,155,0
chr1	153445113	153450246	MTX1|0.245|36.1%	0.245	.	153445114	153450246	150,105,0
chr1	153470866	153481112	GBA|0.080|81.9%	0.080	.	153470867	153481112	25,230,0
chr1	153483620	153491898	C1orf2|0.148|54.9%	0.148	.	153483621	153491898	100,155,0
chr1	153492396	153498819	SCAMP3|0.168|49.7%	0.168	.	153492397	153498819	125,130,0
chr1	153499283	153509905	CLK2|0.289|30.5%	0.289	.	153499284	153509905	150,105,0
chr1	153513997	153526262	HCN3|0.113|67.4%	0.113	.	153513998	153526262	75,180,0
chr1	153526253	153537843	PKLR|0.839|4.8%	0.839	.	153526254	153537843	255,0,0
chr1	153545330	153557080	FDPS|0.167|49.8%	0.167	.	153545331	153557080	125,130,0
chr1	153557310	153567529	RUSC1|0.146|55.3%	0.146	.	153557311	153567529	100,155,0
chr1	153571676	153798948	ASH1L|0.292|30.2%	0.292	.	153571677	153798948	150,105,0
chr1	153863172	153865810	ERVK5|0.230|38.1%	0.230	.	153863173	153865810	150,105,0
chr1	153895857	153925415	YY1AP1|0.102|71.9%	0.102	.	153895858	153925415	50,205,0
chr1	153925472	153975425	DAP3|0.245|36.1%	0.245	.	153925473	153975425	150,105,0
chr1	153986131	154093710	GON4L|0.124|63.1%	0.124	.	153986132	154093710	75,180,0
chr1	154095923	154121461	SYT11|0.452|18.0%	0.452	.	154095924	154121461	200,55,0
chr1	154134224	154147801	RIT1|0.103|71.6%	0.103	.	154134225	154147801	50,205,0
chr1	154149459	154170814	KIAA0907|0.359|24.4%	0.359	.	154149460	154170814	175,80,0
chr1	154178104	154179340	RXFP4|0.093|75.9%	0.093	.	154178105	154179340	50,205,0
chr1	154183269	154226488	ARHGEF2|0.199|43.3%	0.199	.	154183270	154226488	125,130,0
chr1	154245462	154257382	SSR2|0.419|19.9%	0.419	.	154245463	154257382	200,55,0
chr1	154271716	154290140	UBQLN4|0.251|35.3%	0.251	.	154271717	154290140	150,105,0
chr1	154297589	154306917	RAB25|0.176|47.8%	0.176	.	154297590	154306917	125,130,0
chr1	154318992	154376502	LMNA|0.522|14.6%	0.522	.	154318993	154376502	200,55,0
chr1	154386433	154414167	SEMA4A|0.748|7.2%	0.748	.	154386434	154414167	255,0,0
chr1	154430522	154449210	SLC25A44|0.229|38.3%	0.229	.	154430523	154449210	150,105,0
chr1	154479830	154484471	PAQR6|0.056|91.9%	0.056	.	154479831	154484471	0,255,0
chr1	154485640	154519240	SMG5|0.205|42.2%	0.205	.	154485641	154519240	125,130,0
chr1	154514765	154532087	C1orf85|0.063|89.0%	0.063	.	154514766	154532087	25,230,0
chr1	154519362	154528858	TMEM79|0.238|37.0%	0.238	.	154519363	154528858	150,105,0
chr1	154535184	154535604	VHLL|0.091|76.9%	0.091	.	154535185	154535604	50,205,0
chr1	154545375	154604261	CCT3|0.917|2.9%	0.917	.	154545376	154604261	255,0,0
chr1	154573726	154583410	C1orf182|0.107|70.1%	0.107	.	154573727	154583410	50,205,0
chr1	154605626	154621635	RHBG|0.040|96.4%	0.040	.	154605627	154621635	0,255,0
chr1	154640674	154665995	C1orf61|0.028|98.5%	0.028	.	154640675	154665995	0,255,0
chr1	154700145	154737153	MEF2D|0.822|5.2%	0.822	.	154700146	154737153	255,0,0
chr1	154761821	154809020	IQGAP3|0.216|40.2%	0.216	.	154761822	154809020	125,130,0
chr1	154817780	154823526	TTC24|0.112|67.6%	0.112	.	154817781	154823526	75,180,0
chr1	154828177	154830715	APOA1BP|0.397|21.4%	0.397	.	154828178	154830715	175,80,0
chr1	154830907	154837894	GPATCH4|0.051|93.5%	0.051	.	154830908	154837894	0,255,0
chr1	154855709	154862141	HAPLN2|0.385|22.2%	0.385	.	154855710	154862141	175,80,0
chr1	154878356	154895939	BCAN|0.228|38.5%	0.228	.	154878357	154895939	150,105,0
chr1	154905181	154913813	NES|0.070|86.5%	0.070	.	154905182	154913813	25,230,0
chr1	154936033	154942232	CRABP2|0.714|8.0%	0.714	.	154936034	154942232	255,0,0
chr1	154959018	154965215	ISG20L2|0.099|73.2%	0.099	.	154959019	154965215	50,205,0
chr1	154964901	154973365	C1orf66|0.119|65.0%	0.119	.	154964902	154973365	75,180,0
chr1	154973717	154977547	MRPL24|0.181|46.7%	0.181	.	154973718	154977547	125,130,0
chr1	154978525	154988864	HDGF|0.658|9.6%	0.658	.	154978526	154988864	255,0,0
chr1	155003897	155037226	PRCC|0.268|33.2%	0.268	.	155003898	155037226	150,105,0
chr1	155042658	155053250	SH2D2A|0.180|47.0%	0.180	.	155042659	155053250	125,130,0
chr1	155052165	155118266	NTRK1|0.206|42.1%	0.206	.	155052166	155118266	125,130,0
chr1	155077288	155095290	INSRR|0.656|9.6%	0.656	.	155077289	155095290	255,0,0
chr1	155130135	155152850	PEAR1|0.113|67.1%	0.113	.	155130136	155152850	75,180,0
chr1	155157047	155169496	C1orf92|0.115|66.7%	0.115	.	155157048	155169496	75,180,0
chr1	155171256	155281786	ARHGEF11|0.256|34.7%	0.256	.	155171257	155281786	150,105,0
chr1	155328459	155336224	ETV3L|0.133|59.8%	0.133	.	155328460	155336224	100,155,0
chr1	155361256	155374801	ETV3|0.125|62.8%	0.125	.	155361257	155374801	75,180,0
chr1	155749790	155788934	FCRL5|0.040|96.3%	0.040	.	155749791	155788934	0,255,0
chr1	155810162	155834494	FCRL4|0.046|94.9%	0.046	.	155810163	155834494	0,255,0
chr1	155912894	155937399	FCRL3|0.092|76.0%	0.092	.	155912895	155937399	50,205,0
chr1	155982144	156013546	FCRL2|0.150|54.1%	0.150	.	155982145	156013546	100,155,0
chr1	156014988	156056515	FCRL1|0.068|86.9%	0.068	.	156014989	156056515	25,230,0
chr1	156067329	156078175	CD5L|0.047|94.4%	0.047	.	156067330	156078175	0,255,0
chr1	156229686	156336676	KIRREL|0.255|34.8%	0.255	.	156229687	156336676	150,105,0
chr1	156416360	156422838	CD1D|0.059|90.5%	0.059	.	156416361	156422838	0,255,0
chr1	156490550	156494680	CD1A|0.067|87.3%	0.067	.	156490551	156494680	25,230,0
chr1	156526186	156531188	CD1C|0.042|95.9%	0.042	.	156526187	156531188	0,255,0
chr1	156564363	156567945	CD1B|0.052|93.1%	0.052	.	156564364	156567945	0,255,0
chr1	156590163	156593967	CD1E|0.136|58.5%	0.136	.	156590164	156593967	100,155,0
chr1	156634935	156635880	OR10T2|0.141|57.1%	0.141	.	156634936	156635880	100,155,0
chr1	156655596	156657280	OR10K2|0.065|88.2%	0.065	.	156655597	156657280	25,230,0
chr1	156701975	156702917	OR10K1|0.051|93.4%	0.051	.	156701976	156702917	0,255,0
chr1	156716291	156717299	OR10R2|0.130|60.8%	0.130	.	156716292	156717299	75,180,0
chr1	156783541	156784519	OR6Y1|0.135|59.1%	0.135	.	156783542	156784519	100,155,0
chr1	156799064	156800018	OR6P1|0.064|88.9%	0.064	.	156799065	156800018	25,230,0
chr1	156815332	156816313	OR10X1|0.078|82.7%	0.078	.	156815333	156816313	25,230,0
chr1	156842852	156843794	OR10Z1|0.084|80.2%	0.084	.	156842853	156843794	25,230,0
chr1	156847019	156923130	SPTA1|0.159|51.8%	0.159	.	156847020	156923130	100,155,0
chr1	156936091	156937066	OR6K2|0.060|90.3%	0.060	.	156936092	156937066	0,255,0
chr1	156953581	156954577	OR6K3|0.086|79.2%	0.086	.	156953582	156954577	50,205,0
chr1	156991229	156992261	OR6K6|0.037|97.0%	0.037	.	156991230	156992261	0,255,0
chr1	157002157	157003096	OR6N1|0.070|86.3%	0.070	.	157002158	157003096	25,230,0
chr1	157013095	157014049	OR6N2|0.059|90.5%	0.059	.	157013096	157014049	0,255,0
chr1	157067784	157085928	MNDA|0.079|82.2%	0.079	.	157067785	157085928	25,230,0
chr1	157167965	157213468	PYHIN1|0.036|97.3%	0.036	.	157167966	157213468	0,255,0
chr1	157236381	157291569	IFI16|0.139|57.5%	0.139	.	157236382	157291569	100,155,0
chr1	157298664	157313180	AIM2|0.065|88.3%	0.065	.	157298665	157313180	25,230,0
chr1	157408039	157439556	CADM3|0.189|45.2%	0.189	.	157408040	157439556	125,130,0
chr1	157439720	157442914	DARC|0.055|92.3%	0.055	.	157439721	157442914	0,255,0
chr1	157515961	157772421	OR10J5|0.252|35.2%	0.252	.	157515962	157772421	150,105,0
chr1	157526127	157544638	FCER1A|0.027|98.6%	0.027	.	157526128	157544638	0,255,0
chr1	157550083	157551073	OR10J3|0.037|96.9%	0.037	.	157550084	157551073	0,255,0
chr1	157587506	157677224	OR10J1|0.103|71.4%	0.103	.	157587507	157677224	50,205,0
chr1	157824239	157825284	APCS|0.071|85.9%	0.071	.	157824240	157825284	25,230,0
chr1	157948703	157951003	CRP|0.044|95.3%	0.044	.	157948704	157951003	0,255,0
chr1	158017345	158018957	DUSP23|0.160|51.5%	0.160	.	158017346	158018957	100,155,0
chr1	158036925	158052671	FCRL6|0.045|95.1%	0.045	.	158036926	158052671	0,255,0
chr1	158063102	158073903	SLAMF8|0.122|63.9%	0.122	.	158063103	158073903	75,180,0
chr1	158108775	158136579	CCDC19|0.102|71.9%	0.102	.	158108776	158136579	50,205,0
chr1	158154520	158161908	TAGLN2|0.232|37.9%	0.232	.	158154521	158161908	150,105,0
chr1	158163452	158182010	IGSF9|0.224|39.2%	0.224	.	158163453	158182010	150,105,0
chr1	158187910	158190668	SLAMF9|0.024|98.9%	0.024	.	158187911	158190668	0,255,0
chr1	158261366	158268405	PIGM|0.083|80.7%	0.083	.	158261367	158268405	25,230,0
chr1	158274656	158306585	KCNJ10|0.156|52.6%	0.156	.	158274657	158306585	100,155,0
chr1	158317983	158325836	KCNJ9|0.435|18.9%	0.435	.	158317984	158325836	200,55,0
chr1	158327753	158335103	IGSF8|0.177|47.7%	0.177	.	158327754	158335103	125,130,0
chr1	158349929	158379996	ATP1A2|0.425|19.5%	0.425	.	158349930	158379996	200,55,0
chr1	158387975	158423390	ATP1A4|0.098|73.5%	0.098	.	158387976	158423390	50,205,0
chr1	158426988	158438298	CASQ1|0.445|18.4%	0.445	.	158426989	158438298	200,55,0
chr1	158441748	158451790	PEA15|0.255|34.9%	0.255	.	158441749	158451790	150,105,0
chr1	158452128	158498915	WDR42A|0.214|40.6%	0.214	.	158452129	158498915	125,130,0
chr1	158513230	158521555	PEX19|0.309|28.5%	0.309	.	158513231	158521555	175,80,0
chr1	158525000	158579978	COPA|0.119|65.1%	0.119	.	158525001	158579978	75,180,0
chr1	158579686	158595366	NCSTN|0.549|13.3%	0.549	.	158579687	158595366	200,55,0
chr1	158603497	158609222	NHLH1|0.300|29.4%	0.300	.	158603498	158609222	175,80,0
chr1	158636987	158665088	VANGL2|0.593|11.8%	0.593	.	158636988	158665088	200,55,0
chr1	158721445	158759676	SLAMF6|0.026|98.7%	0.026	.	158721446	158759676	0,255,0
chr1	158782418	158815918	CD84|0.059|90.8%	0.059	.	158782419	158815918	0,255,0
chr1	158846512	158883493	SLAMF1|0.084|80.1%	0.084	.	158846513	158883493	25,230,0
chr1	158915161	158948217	CD48|0.063|89.2%	0.063	.	158915162	158948217	25,230,0
chr1	158975700	158991224	SLAMF7|0.036|97.1%	0.036	.	158975701	158991224	0,255,0
chr1	159032551	159064669	LY9|0.043|95.6%	0.043	.	159032552	159064669	0,255,0
chr1	159066622	159099316	CD244|0.029|98.3%	0.029	.	159066623	159099316	0,255,0
chr1	159112955	159121673	ITLN1|0.066|88.0%	0.066	.	159112956	159121673	25,230,0
chr1	159181439	159209863	ITLN2|0.023|99.0%	0.023	.	159181440	159209863	0,255,0
chr1	159232608	159275358	F11R|0.093|75.6%	0.093	.	159232609	159275358	50,205,0
chr1	159275664	159282391	USF1|0.262|33.9%	0.262	.	159275665	159282391	150,105,0
chr1	159283355	159306384	ARHGAP30|0.052|93.1%	0.052	.	159283356	159306384	0,255,0
chr1	159308119	159325966	PVRL4|0.127|62.0%	0.127	.	159308120	159325966	75,180,0
chr1	159334777	159336758	KLHDC9|0.107|69.9%	0.107	.	159334778	159336758	75,180,0
chr1	159336970	159354490	PFDN2|0.671|9.2%	0.671	.	159336971	159354490	255,0,0
chr1	159354514	159368826	NIT1|0.245|36.1%	0.245	.	159354515	159368826	150,105,0
chr1	159357390	159369102	DEDD|0.396|21.5%	0.396	.	159357391	159369102	175,80,0
chr1	159390172	159395269	UFC1|0.325|27.1%	0.325	.	159390173	159395269	175,80,0
chr1	159395877	159402137	USP21|0.317|27.8%	0.317	.	159395878	159402137	175,80,0
chr1	159402823	159407632	PPOX|0.163|50.8%	0.163	.	159402824	159407632	100,155,0
chr1	159407724	159413938	B4GALT3|0.247|35.9%	0.247	.	159407725	159413938	150,105,0
chr1	159426162	159435469	ADAMTS4|0.073|85.1%	0.073	.	159426163	159435469	25,230,0
chr1	159435728	159450806	NDUFS2|0.254|35.0%	0.254	.	159435729	159450806	150,105,0
chr1	159451692	159457113	FCER1G|0.126|62.4%	0.126	.	159451693	159457113	75,180,0
chr1	159458706	159460042	APOA2|0.602|11.4%	0.602	.	159458707	159460042	200,55,0
chr1	159462456	159467032	TOMM40L|0.404|20.9%	0.404	.	159462457	159467032	175,80,0
chr1	159466079	159474624	NR1I3|0.328|26.8%	0.328	.	159466080	159474624	175,80,0
chr1	159495140	159521863	PCP4L1|0.103|71.7%	0.103	.	159495141	159521863	50,205,0
chr1	159541150	159546377	MPZ|0.646|10.0%	0.646	.	159541151	159546377	255,0,0
chr1	159550789	159601154	SDHC|0.183|46.4%	0.183	.	159550790	159601154	125,130,0
chr1	159601144	159604288	C1orf192|0.034|97.5%	0.034	.	159601145	159604288	0,255,0
chr1	159741843	159755984	FCGR2A|0.143|56.5%	0.143	.	159741844	159755984	100,155,0
chr1	159760659	159763305	HSPA6|0.179|47.1%	0.179	.	159760660	159763305	125,130,0
chr1	159778178	159787005	FCGR3A|0.018|99.4%	0.018	.	159778179	159787005	0,255,0
chr1	159859609	159867782	FCGR3B|0.009|99.8%	0.009	.	159859610	159867782	0,255,0
chr1	159943385	159950765	FCRLA|0.097|74.0%	0.097	.	159943386	159950765	50,205,0
chr1	159957976	159964557	FCRLB|0.152|53.5%	0.152	.	159957977	159964557	100,155,0
chr1	159986204	159993573	DUSP12|0.126|62.2%	0.126	.	159986205	159993573	75,180,0
chr1	160002707	160195476	ATF6|0.219|39.9%	0.219	.	160002708	160195476	150,105,0
chr1	160219605	160260268	OLFML2B|0.257|34.6%	0.257	.	160219606	160260268	150,105,0
chr1	160306204	160604852	NOS1AP|0.323|27.3%	0.323	.	160306205	160604852	175,80,0
chr1	160610430	160613275	C1orf111|0.244|36.3%	0.244	.	160610431	160613275	150,105,0
chr1	160631679	160648552	SH2D1B|0.109|68.8%	0.109	.	160631680	160648552	75,180,0
chr1	160734278	160760468	UHMK1|0.235|37.5%	0.235	.	160734279	160760468	150,105,0
chr1	160797946	160836250	UAP1|0.298|29.6%	0.298	.	160797947	160836250	175,80,0
chr1	160868851	161016861	DDR2|0.810|5.5%	0.810	.	160868852	161016861	255,0,0
chr1	161087729	161105229	C1orf110|0.010|99.8%	0.010	.	161087730	161105229	0,255,0
chr1	161305558	161313216	RGS4|0.132|60.3%	0.132	.	161305559	161313216	75,180,0
chr1	161378723	161454008	RGS5|0.072|85.3%	0.072	.	161378724	161454008	25,230,0
chr1	161558346	161592178	NUF2|0.261|34.0%	0.261	.	161558347	161592178	150,105,0
chr1	162795683	163082933	PBX1|0.778|6.3%	0.778	.	162795684	163082933	255,0,0
chr1	163437728	163592576	LMX1A|0.310|28.4%	0.310	.	163437729	163592576	175,80,0
chr1	163636974	163681054	RXRG|0.598|11.6%	0.598	.	163636975	163681054	200,55,0
chr1	163779867	163799822	LRRC52|0.114|66.7%	0.114	.	163779868	163799822	75,180,0
chr1	163867073	163897357	MGST3|0.066|88.1%	0.066	.	163867074	163897357	25,230,0
chr1	163898072	163934524	ALDH9A1|0.040|96.5%	0.040	.	163898073	163934524	0,255,0
chr1	163963166	164004750	TMCO1|0.186|45.7%	0.186	.	163963167	164004750	125,130,0
chr1	164063513	164143959	UCK2|0.327|26.9%	0.327	.	164063514	164143959	175,80,0
chr1	164305879	164402830	FAM78B|0.694|8.5%	0.694	.	164305880	164402830	255,0,0
chr1	164840617	164861095	FMO9P|0.127|61.9%	0.127	.	164840618	164861095	75,180,0
chr1	165075347	165090334	POGK|0.149|54.5%	0.149	.	165075348	165090334	100,155,0
chr1	165092376	165112103	TADA1L|0.230|38.2%	0.230	.	165092377	165112103	150,105,0
chr1	165224974	165258071	MAEL|0.085|79.4%	0.085	.	165224975	165258071	50,205,0
chr1	165288705	165326492	GPA33|0.091|76.9%	0.091	.	165288706	165326492	50,205,0
chr1	165329905	165364990	DUSP27|0.147|55.1%	0.147	.	165329906	165364990	100,155,0
chr1	165456743	165663206	POU2F1|0.975|1.4%	0.975	.	165456744	165663206	255,0,0
chr1	165666508	165754456	CD247|0.472|17.0%	0.472	.	165666509	165754456	200,55,0
chr1	165776876	165789684	CREG1|0.502|15.5%	0.502	.	165776877	165789684	200,55,0
chr1	165865953	165942109	RCSD1|0.271|32.8%	0.271	.	165865954	165942109	150,105,0
chr1	165957825	166026682	MPZL1|0.077|83.6%	0.077	.	165957826	166026682	25,230,0
chr1	166045506	166149964	ADCY10|0.198|43.4%	0.198	.	166045507	166149964	125,130,0
chr1	166153929	166172902	BRP44|0.204|42.4%	0.204	.	166153930	166172902	125,130,0
chr1	166172531	166311703	IQWD1|0.486|16.3%	0.486	.	166172532	166311703	200,55,0
chr1	166320620	166388714	GPR161|0.137|58.2%	0.137	.	166320621	166388714	100,155,0
chr1	166414794	166437976	TIPRL|0.143|56.3%	0.143	.	166414795	166437976	100,155,0
chr1	166461811	166479002	SFT2D2|0.091|76.4%	0.091	.	166461812	166479002	50,205,0
chr1	166516901	166550286	TBX19|0.362|24.1%	0.362	.	166516902	166550286	175,80,0
chr1	166776625	166779859	XCL2|0.197|43.6%	0.197	.	166776626	166779859	125,130,0
chr1	166812479	166817939	XCL1|0.079|82.2%	0.079	.	166812480	166817939	25,230,0
chr1	166931330	166965052	DPT|0.120|64.7%	0.120	.	166931331	166965052	75,180,0
chr1	167341558	167368584	ATP1B1|0.331|26.5%	0.331	.	167341559	167368584	175,80,0
chr1	167368398	167603810	NME7|0.790|6.0%	0.790	.	167368399	167603810	255,0,0
chr1	167603817	167632402	BLZF1|0.210|41.3%	0.210	.	167603818	167632402	125,130,0
chr1	167630731	167663294	C1orf114|0.141|57.1%	0.141	.	167630732	167663294	100,155,0
chr1	167699770	167721865	SLC19A2|0.239|36.9%	0.239	.	167699771	167721865	150,105,0
chr1	167747815	167822393	F5|0.147|55.0%	0.147	.	167747816	167822393	100,155,0
chr1	167824660	167866004	SELP|0.051|93.3%	0.051	.	167824661	167866004	0,255,0
chr1	167926433	167947461	SELL|0.198|43.4%	0.198	.	167926434	167947461	125,130,0
chr1	167958405	167969831	SELE|0.069|86.7%	0.069	.	167958406	167969831	25,230,0
chr1	168028293	168030731	C1orf156|0.108|69.7%	0.108	.	168028294	168030731	75,180,0
chr1	168030850	168088853	C1orf112|0.399|21.3%	0.399	.	168030851	168088853	175,80,0
chr1	168088838	168129670	SCYL3|0.160|51.5%	0.160	.	168088839	168129670	100,155,0
chr1	168157090	168310503	KIFAP3|0.295|29.9%	0.295	.	168157091	168310503	175,80,0
chr1	168767893	168789208	SCYL1BP1|0.089|77.7%	0.089	.	168767894	168789208	50,205,0
chr1	168899936	168975165	PRRX1|0.819|5.3%	0.819	.	168899937	168975165	255,0,0
chr1	169171259	169250025	C1orf129|0.048|94.1%	0.048	.	169171260	169250025	0,255,0
chr1	169326659	169353583	FMO3|0.070|86.2%	0.070	.	169326660	169353583	25,230,0
chr1	169421011	169446648	FMO2|0.096|74.6%	0.096	.	169421012	169446648	50,205,0
chr1	169484270	169521737	FMO1|0.417|20.0%	0.417	.	169484271	169521737	200,55,0
chr1	169549996	169577846	FMO4|0.080|81.7%	0.080	.	169549997	169577846	25,230,0
chr1	169721289	169829273	BAT2D1|0.672|9.1%	0.672	.	169721290	169829273	255,0,0
chr1	169871181	169888434	MYOC|0.505|15.3%	0.505	.	169871182	169888434	200,55,0
chr1	169935922	169977837	VAMP4|0.679|8.9%	0.679	.	169935923	169977837	255,0,0
chr1	170017383	170033480	KIAA0859|0.215|40.3%	0.215	.	170017384	170033480	125,130,0
chr1	170077260	170648480	DNM3|0.239|37.0%	0.239	.	170077261	170648480	150,105,0
chr1	170656452	170704590	C1orf105|0.051|93.6%	0.051	.	170656453	170704590	0,255,0
chr1	170677219	170679853	PIGC|0.274|32.3%	0.274	.	170677220	170679853	150,105,0
chr1	170768111	170847594	C1orf9|0.050|93.6%	0.050	.	170768112	170847594	0,255,0
chr1	170894776	170902637	FASLG|0.659|9.5%	0.659	.	170894777	170902637	255,0,0
chr1	171275722	171286726	TNFSF18|0.141|57.1%	0.141	.	171275723	171286726	100,155,0
chr1	171419493	171443094	TNFSF4|0.208|41.6%	0.208	.	171419494	171443094	125,130,0
chr1	171713108	171724569	PRDX6|0.398|21.3%	0.398	.	171713109	171724569	175,80,0
chr1	171736226	171838856	SLC9A11|0.035|97.3%	0.035	.	171736227	171838856	0,255,0
chr1	171844097	171905624	ANKRD45|0.108|69.2%	0.108	.	171844098	171905624	75,180,0
chr1	171950702	172022446	KLHL20|0.164|50.7%	0.164	.	171950703	172022446	100,155,0
chr1	172035310	172060083	CENPL|0.094|75.2%	0.094	.	172035311	172060083	50,205,0
chr1	172060580	172094305	DARS2|0.282|31.3%	0.282	.	172060581	172094305	150,105,0
chr1	172103842	172122397	ZBTB37|0.107|69.7%	0.107	.	172103843	172122397	75,180,0
chr1	172139561	172153096	SERPINC1|0.357|24.4%	0.357	.	172139562	172153096	175,80,0
chr1	172166974	172228833	RC3H1|0.306|28.8%	0.306	.	172166975	172228833	175,80,0
chr1	172395170	173226353	RABGAP1L|0.295|30.0%	0.295	.	172395171	173226353	175,80,0
chr1	172683834	172685306	GPR52|0.360|24.3%	0.360	.	172683835	172685306	175,80,0
chr1	173235193	173247786	CACYBP|0.434|19.0%	0.434	.	173235194	173247786	200,55,0
chr1	173249750	173259184	MRPS14|0.090|77.3%	0.090	.	173249751	173259184	50,205,0
chr1	173303611	173383825	TNN|0.140|57.3%	0.140	.	173303612	173383825	100,155,0
chr1	173558557	173979529	TNR|0.114|66.8%	0.114	.	173558558	173979529	75,180,0
chr1	174180589	174442993	RFWD2|0.526|14.4%	0.526	.	174180590	174442993	200,55,0
chr1	174698929	175078591	PAPPA2|0.291|30.3%	0.291	.	174698930	175078591	150,105,0
chr1	175093369	175400647	ASTN1|0.102|71.9%	0.102	.	175093370	175400647	50,205,0
chr1	175407153	175518178	FAM5B|0.209|41.5%	0.209	.	175407154	175518178	125,130,0
chr1	176164545	176258345	SEC16B|0.386|22.2%	0.386	.	176164546	176258345	175,80,0
chr1	176330252	176710178	RASAL2|0.666|9.3%	0.666	.	176330253	176710178	255,0,0
chr1	176748832	176767316	C1orf49|0.189|45.1%	0.189	.	176748833	176767316	125,130,0
chr1	176960922	177153766	RALGPS2|0.117|65.7%	0.117	.	176960923	177153766	75,180,0
chr1	177085293	177106838	ANGPTL1|0.138|57.9%	0.138	.	177085294	177106838	100,155,0
chr1	177261653	177312320	FAM20B|0.342|25.5%	0.342	.	177261654	177312320	175,80,0
chr1	177317734	177333653	TOR3A|0.054|92.6%	0.054	.	177317735	177333653	0,255,0
chr1	177335084	177465155	ABL2|0.856|4.5%	0.856	.	177335085	177465155	255,0,0
chr1	177529639	177591075	SOAT1|0.077|83.6%	0.077	.	177529640	177591075	25,230,0
chr1	177601477	177790491	C1orf125|0.066|87.8%	0.066	.	177601478	177790491	25,230,0
chr1	177786298	177811691	NPHS2|0.239|37.0%	0.239	.	177786299	177811691	150,105,0
chr1	177827370	177927028	TDRD5|0.068|86.9%	0.068	.	177827371	177927028	25,230,0
chr1	178080576	178113557	TOR1AIP2|0.067|87.6%	0.067	.	178080577	178113557	25,230,0
chr1	178117799	178157206	TOR1AIP1|0.073|84.9%	0.073	.	178117800	178157206	25,230,0
chr1	178190530	178350637	CEP350|0.404|20.9%	0.404	.	178190531	178350637	175,80,0
chr1	178390590	178447290	QSOX1|0.096|74.7%	0.096	.	178390591	178447290	50,205,0
chr1	178466064	178510811	LHX4|0.295|29.9%	0.295	.	178466065	178510811	175,80,0
chr1	178524001	178738639	ACBD6|0.390|21.9%	0.390	.	178524002	178738639	175,80,0
chr1	178867762	179122106	XPR1|0.347|25.2%	0.347	.	178867763	179122106	175,80,0
chr1	179148935	179181862	KIAA1614|0.119|65.1%	0.119	.	179148936	179181862	75,180,0
chr1	179208800	179258669	STX6|0.094|75.4%	0.094	.	179208801	179258669	50,205,0
chr1	179269761	179292310	MR1|0.072|85.6%	0.072	.	179269762	179292310	25,230,0
chr1	179324470	179326595	IER5|0.068|87.1%	0.068	.	179324471	179326595	25,230,0
chr1	179648917	180037339	CACNA1E|0.508|15.2%	0.508	.	179648918	180037339	200,55,0
chr1	180290327	180297470	ZNF648|0.147|55.1%	0.147	.	180290328	180297470	100,155,0
chr1	180617461	180627964	GLUL|0.262|33.9%	0.262	.	180617462	180627964	150,105,0
chr1	180633874	180636374	TEDDM1|0.166|49.9%	0.166	.	180633875	180636374	125,130,0
chr1	180643378	180650571	C1orf120|0.052|93.2%	0.052	.	180643379	180650571	0,255,0
chr1	180809394	180825001	RNASEL|0.055|92.2%	0.055	.	180809395	180825001	0,255,0
chr1	180835942	180840133	RGS16|0.157|52.3%	0.157	.	180835943	180840133	100,155,0
chr1	180882414	180911877	RGS8|0.636|10.3%	0.636	.	180882415	180911877	200,55,0
chr1	181025526	181066142	NPL|0.268|33.3%	0.268	.	181025527	181066142	150,105,0
chr1	181075073	181123505	DHX9|0.892|3.6%	0.892	.	181075074	181123505	255,0,0
chr1	181135623	181189176	C1orf14|0.106|70.5%	0.106	.	181135624	181189176	50,205,0
chr1	181259217	181381350	LAMC1|0.143|56.4%	0.143	.	181259218	181381350	100,155,0
chr1	181421796	181479158	LAMC2|0.082|80.9%	0.082	.	181421797	181479158	25,230,0
chr1	181484000	181654360	NMNAT2|0.496|15.8%	0.496	.	181484001	181654360	200,55,0
chr1	181708256	181789948	SMG7|0.141|56.9%	0.141	.	181708257	181789948	100,155,0
chr1	181791320	181826634	NCF2|0.102|72.0%	0.102	.	181791321	181826634	50,205,0
chr1	181859023	181871608	ARPC5|0.077|83.2%	0.077	.	181859024	181871608	25,230,0
chr1	181871830	182164289	RGL1|0.215|40.5%	0.215	.	181871831	182164289	125,130,0
chr1	181882052	181889071	APOBEC4|0.085|79.9%	0.085	.	181882053	181889071	50,205,0
chr1	182171588	182273486	GLT25D2|0.104|71.3%	0.104	.	182171589	182273486	50,205,0
chr1	182622772	182864778	C1orf21|0.207|41.8%	0.207	.	182622773	182864778	125,130,0
chr1	182926259	182990670	EDEM3|0.793|5.9%	0.793	.	182926260	182990670	255,0,0
chr1	183026788	183210305	FAM129A|0.430|19.2%	0.430	.	183026789	183210305	200,55,0
chr1	183281173	183338363	RNF2|0.540|13.7%	0.540	.	183281174	183338363	200,55,0
chr1	183353836	183392661	C1orf25|0.546|13.4%	0.546	.	183353837	183392661	200,55,0
chr1	183392834	183527535	C1orf26|0.046|94.7%	0.046	.	183392835	183527535	0,255,0
chr1	183532146	183553091	IVNS1ABP|0.230|38.2%	0.230	.	183532147	183553091	150,105,0
chr1	183970305	184426708	HMCN1|0.098|73.8%	0.098	.	183970306	184426708	50,205,0
chr1	184532593	184550309	PRG4|0.120|64.8%	0.120	.	184532594	184550309	75,180,0
chr1	184547410	184611383	TPR|0.931|2.6%	0.931	.	184547411	184611383	255,0,0
chr1	184611623	184657122	C1orf27|0.327|26.8%	0.327	.	184611624	184657122	175,80,0
chr1	184679346	184696868	PDC|0.145|55.6%	0.145	.	184679347	184696868	100,155,0
chr1	184907591	184916179	PTGS2|0.757|6.9%	0.757	.	184907592	184916179	255,0,0
chr1	185064654	185224726	PLA2G4A|0.110|68.5%	0.110	.	185064655	185224726	75,180,0
chr1	188333419	188713382	FAM5C|0.887|3.7%	0.887	.	188333420	188713382	255,0,0
chr1	190394214	190421566	RGS18|0.213|40.8%	0.213	.	190394215	190421566	125,130,0
chr1	190552744	190603038	RGS21|0.278|31.8%	0.278	.	190552745	190603038	150,105,0
chr1	190811479	190815782	RGS1|0.729|7.6%	0.729	.	190811480	190815782	255,0,0
chr1	190871868	190896013	RGS13|0.660|9.5%	0.660	.	190871869	190896013	255,0,0
chr1	191044793	191048026	RGS2|0.173|48.6%	0.173	.	191044794	191048026	125,130,0
chr1	191251511	191295751	UCHL5|0.167|49.8%	0.167	.	191251512	191295751	125,130,0
chr1	191295375	191327530	TROVE2|0.083|80.3%	0.083	.	191295376	191327530	25,230,0
chr1	191332222	191341867	GLRX2|0.273|32.6%	0.273	.	191332223	191341867	150,105,0
chr1	191357541	191487679	CDC73|0.220|39.7%	0.220	.	191357542	191487679	150,105,0
chr1	191414824	191422365	B3GALT2|0.234|37.7%	0.234	.	191414825	191422365	150,105,0
chr1	194461535	194844122	KCNT2|0.532|14.0%	0.532	.	194461536	194844122	200,55,0
chr1	194887763	194983255	CFH|0.085|79.5%	0.085	.	194887764	194983255	50,205,0
chr1	195010552	195031160	CFHR3|0.076|83.7%	0.076	.	195010553	195031160	25,230,0
chr1	195123834	195154386	CFHR4|0.060|90.3%	0.060	.	195123835	195154386	0,255,0
chr1	195179633	195194979	CFHR2|0.040|96.5%	0.040	.	195179634	195194979	0,255,0
chr1	195213330	195245429	CFHR5|0.037|97.0%	0.037	.	195213331	195245429	0,255,0
chr1	195274943	195303020	F13B|0.106|70.3%	0.106	.	195274944	195303020	50,205,0
chr1	195319884	195382287	ASPM|0.276|32.1%	0.276	.	195319885	195382287	150,105,0
chr1	195389436	195436295	ZBTB41|0.315|28.0%	0.315	.	195389437	195436295	175,80,0
chr1	195504030	195714207	CRB1|0.270|33.0%	0.270	.	195504031	195714207	150,105,0
chr1	195788007	196011078	DENND1B|0.041|96.2%	0.041	.	195788008	196011078	0,255,0
chr1	196138399	196143110	C1orf53|0.061|89.8%	0.061	.	196138400	196143110	25,230,0
chr1	196148243	196168344	LHX9|0.739|7.4%	0.739	.	196148244	196168344	255,0,0
chr1	196392743	196558173	NEK7|0.202|42.8%	0.202	.	196392744	196558173	125,130,0
chr1	196758974	196776698	ATP6V1G3|0.080|81.7%	0.080	.	196758975	196776698	25,230,0
chr1	196874423	196993168	PTPRC|0.143|56.4%	0.143	.	196874424	196993168	100,155,0
chr1	198263392	198413171	NR5A2|0.881|3.8%	0.881	.	198263393	198413171	255,0,0
chr1	198578294	198610105	C1orf98|0.112|67.6%	0.112	.	198578295	198610105	75,180,0
chr1	198642052	198645789	ZNF281|0.910|3.1%	0.910	.	198642053	198645789	255,0,0
chr1	198787929	198856485	KIF14|0.059|90.9%	0.059	.	198787930	198856485	0,255,0
chr1	198859665	198905749	DDX59|0.051|93.5%	0.051	.	198859666	198905749	0,255,0
chr1	198975308	199096452	CAMSAP1L1|0.165|50.3%	0.165	.	198975309	199096452	100,155,0
chr1	199108705	199109929	GPR25|0.361|24.2%	0.361	.	199108706	199109929	175,80,0
chr1	199127291	199151486	C1orf106|0.098|73.6%	0.098	.	199127292	199151486	50,205,0
chr1	199205142	199259451	KIF21B|0.696|8.5%	0.696	.	199205143	199259451	255,0,0
chr1	199275262	199348317	CACNA1S|0.214|40.5%	0.214	.	199275263	199348317	125,130,0
chr1	199370523	199407325	TMEM9|0.276|32.1%	0.276	.	199370524	199407325	150,105,0
chr1	199449164	199464292	IGFN1|0.103|71.6%	0.103	.	199449165	199464292	50,205,0
chr1	199519202	199568738	PKP1|0.849|4.6%	0.849	.	199519203	199568738	255,0,0
chr1	199594758	199613431	TNNT2|0.239|36.9%	0.239	.	199594759	199613431	150,105,0
chr1	199616592	199635353	LAD1|0.087|78.5%	0.087	.	199616593	199635353	50,205,0
chr1	199639518	199665617	TNNI1|0.157|52.3%	0.157	.	199639519	199665617	100,155,0
chr1	199701244	199704988	PHLDA3|0.080|82.1%	0.080	.	199701245	199704988	25,230,0
chr1	199719280	199745207	CSRP1|0.237|37.3%	0.237	.	199719281	199745207	150,105,0
chr1	199859223	200062720	NAV1|0.151|54.0%	0.151	.	199859224	200062720	100,155,0
chr1	200064910	200120045	IPO9|0.956|2.0%	0.956	.	200064911	200120045	255,0,0
chr1	200124654	200128053	SHISA4|0.154|53.1%	0.154	.	200124655	200128053	100,155,0
chr1	200130351	200182339	LMOD1|0.218|39.9%	0.218	.	200130352	200182339	150,105,0
chr1	200191270	200206410	TIMM17A|0.435|18.9%	0.435	.	200191271	200206410	200,55,0
chr1	200218388	200241898	RNPEP|0.157|52.4%	0.157	.	200218389	200241898	100,155,0
chr1	200243695	200251760	ELF3|0.121|64.3%	0.121	.	200243696	200251760	75,180,0
chr1	200358651	200365257	GPR37L1|0.179|47.2%	0.179	.	200358652	200365257	125,130,0
chr1	200368599	200380489	ARL8A|0.073|84.8%	0.073	.	200368600	200380489	25,230,0
chr1	200382763	200397332	PTPN7|0.222|39.3%	0.222	.	200382764	200397332	150,105,0
chr1	200429560	200555512	LGR6|0.110|68.6%	0.110	.	200429561	200555512	75,180,0
chr1	200567408	200577707	UBE2T|0.183|46.3%	0.183	.	200567409	200577707	125,130,0
chr1	200584458	200824320	PPP1R12B|0.362|24.2%	0.362	.	200584459	200824320	175,80,0
chr1	200826346	200946168	SYT2|0.222|39.4%	0.222	.	200826347	200946168	150,105,0
chr1	200963155	201045186	JARID1B|0.672|9.1%	0.672	.	200963156	201045186	255,0,0
chr1	201114710	201124886	RABIF|0.127|61.8%	0.127	.	201114711	201124886	75,180,0
chr1	201126852	201164387	KLHL12|0.201|42.8%	0.201	.	201126853	201164387	125,130,0
chr1	201176576	201194040	ADIPOR1|0.266|33.4%	0.266	.	201176577	201194040	150,105,0
chr1	201197626	201203027	CYB5R1|0.321|27.5%	0.321	.	201197627	201203027	175,80,0
chr1	201262248	201314487	PPFIA4|0.145|55.8%	0.145	.	201262249	201314487	100,155,0
chr1	201318879	201322000	MYOG|0.769|6.6%	0.769	.	201318880	201322000	255,0,0
chr1	201326404	201403156	ADORA1|0.116|66.0%	0.116	.	201326405	201403156	75,180,0
chr1	201403561	201411565	MYBPH|0.073|85.0%	0.073	.	201403562	201411565	25,230,0
chr1	201414681	201422545	CHI3L1|0.132|60.1%	0.132	.	201414682	201422545	75,180,0
chr1	201441599	201465422	CHIT1|0.090|77.0%	0.090	.	201441600	201465422	50,205,0
chr1	201541286	201545348	BTG2|0.506|15.2%	0.506	.	201541287	201545348	200,55,0
chr1	201576375	201586912	FMOD|0.265|33.6%	0.265	.	201576376	201586912	150,105,0
chr1	201711505	201727098	PRELP|0.688|8.7%	0.688	.	201711506	201727098	255,0,0
chr1	201729893	201744700	OPTC|0.067|87.4%	0.067	.	201729894	201744700	25,230,0
chr1	201862311	201984201	ATP2B4|0.363|24.1%	0.363	.	201862312	201984201	175,80,0
chr1	202000959	202012101	LAX1|0.088|78.1%	0.088	.	202000960	202012101	50,205,0
chr1	202268197	202277011	C1orf157|0.057|91.3%	0.057	.	202268198	202277011	0,255,0
chr1	202308865	202363490	SOX13|0.214|40.7%	0.214	.	202308866	202363490	125,130,0
chr1	202366813	202387754	ETNK2|0.069|86.6%	0.069	.	202366814	202387754	25,230,0
chr1	202390570	202402088	REN|0.078|83.1%	0.078	.	202390571	202402088	25,230,0
chr1	202426092	202432251	KISS1|0.038|96.8%	0.038	.	202426093	202432251	0,255,0
chr1	202433910	202449843	GOLT1A|0.095|74.9%	0.095	.	202433911	202449843	50,205,0
chr1	202454604	202595667	PLEKHA6|0.178|47.4%	0.178	.	202454605	202595667	125,130,0
chr1	202639143	202647542	PPP1R15B|0.171|49.0%	0.171	.	202639144	202647542	125,130,0
chr1	202658392	202726097	PIK3C2B|0.233|37.7%	0.233	.	202658393	202726097	150,105,0
chr1	202752133	202862753	MDM4|0.815|5.4%	0.815	.	202752134	202862753	255,0,0
chr1	202852920	202921220	LRRN2|0.091|76.5%	0.091	.	202852921	202921220	50,205,0
chr1	203064445	203258573	NFASC|0.213|40.7%	0.213	.	203064446	203258573	125,130,0
chr1	203278962	203313759	CNTN2|0.323|27.2%	0.323	.	203278963	203313759	175,80,0
chr1	203314399	203357766	RBBP5|0.407|20.7%	0.407	.	203314400	203357766	175,80,0
chr1	203318879	203320211	TMEM81|0.112|67.9%	0.112	.	203318880	203320211	75,180,0
chr1	203463660	203509094	TMCC2|0.197|43.7%	0.197	.	203463661	203509094	125,130,0
chr1	203537815	203557506	NUAK2|0.094|75.3%	0.094	.	203537816	203557506	50,205,0
chr1	203572270	203592789	KLHDC8A|0.134|59.3%	0.134	.	203572271	203592789	100,155,0
chr1	203617128	203685682	LEMD1|0.100|72.9%	0.100	.	203617129	203685682	50,205,0
chr1	203740349	203768544	PCTK3|0.282|31.3%	0.282	.	203740350	203768544	150,105,0
chr1	203804784	203837960	MFSD4|0.163|50.8%	0.163	.	203804785	203837960	100,155,0
chr1	203851859	203868623	ELK4|0.982|1.1%	0.982	.	203851860	203868623	255,0,0
chr1	203893603	203916253	SLC45A3|0.590|11.9%	0.590	.	203893604	203916253	200,55,0
chr1	203953731	203985920	NUCKS1|0.849|4.6%	0.849	.	203953732	203985920	255,0,0
chr1	204004300	204011200	RAB7L1|0.139|57.7%	0.139	.	204004301	204011200	100,155,0
chr1	204024846	204048821	SLC41A1|0.346|25.3%	0.346	.	204024847	204048821	175,80,0
chr1	204063776	204085883	PM20D1|0.042|95.9%	0.042	.	204063777	204085883	0,255,0
chr1	204148798	204179211	SLC26A9|0.145|55.6%	0.145	.	204148799	204179211	100,155,0
chr1	204303957	204321697	FAM72A|0.560|12.9%	0.560	.	204303958	204321697	200,55,0
chr1	204390566	204398262	AVPR1B|0.076|83.8%	0.076	.	204390567	204398262	25,230,0
chr1	204405494	204455270	C1orf186|0.135|59.0%	0.135	.	204405495	204455270	100,155,0
chr1	204484081	204498727	CTSE|0.247|35.9%	0.247	.	204484082	204498727	150,105,0
chr1	204582819	204704406	SRGAP2|0.258|34.4%	0.258	.	204582820	204704406	150,105,0
chr1	204710418	204736845	IKBKE|0.433|19.1%	0.433	.	204710419	204736845	200,55,0
chr1	204731071	204737684	C1orf147|0.049|93.9%	0.049	.	204731072	204737684	0,255,0
chr1	204747501	204829238	RASSF5|0.130|61.0%	0.130	.	204747502	204829238	75,180,0
chr1	204831599	204852527	LGTN|0.211|41.1%	0.211	.	204831600	204852527	125,130,0
chr1	204866730	204924381	DYRK3|0.158|52.1%	0.158	.	204866731	204924381	100,155,0
chr1	204924911	204974249	MAPKAPK2|0.380|22.7%	0.380	.	204924912	204974249	175,80,0
chr1	205007570	205012462	IL10|0.379|22.8%	0.379	.	205007571	205012462	175,80,0
chr1	205038837	205082948	IL19|0.029|98.3%	0.029	.	205038838	205082948	0,255,0
chr1	205105321	205109191	IL20|0.131|60.5%	0.131	.	205105322	205109191	75,180,0
chr1	205137411	205157788	IL24|0.067|87.6%	0.067	.	205137412	205157788	25,230,0
chr1	205144353	205161966	FAIM3|0.085|79.6%	0.085	.	205144354	205161966	50,205,0
chr1	205168494	205186430	PIGR|0.078|82.7%	0.078	.	205168495	205186430	25,230,0
chr1	205198132	205210117	FCAMR|0.043|95.6%	0.043	.	205198133	205210117	0,255,0
chr1	205258488	205272724	C1orf116|0.041|96.3%	0.041	.	205258489	205272724	0,255,0
chr1	205283816	205292948	YOD1|0.132|60.2%	0.132	.	205283817	205292948	75,180,0
chr1	205293242	205320991	PFKFB2|0.213|40.9%	0.213	.	205293243	205320991	125,130,0
chr1	205328834	205339961	C4BPB|0.060|90.1%	0.060	.	205328835	205339961	0,255,0
chr1	205344229	205384929	C4BPA|0.062|89.7%	0.062	.	205344230	205384929	25,230,0
chr1	205561487	205600934	CD55|0.115|66.4%	0.115	.	205561488	205600934	75,180,0
chr1	205694292	205729859	CR2|0.123|63.5%	0.123	.	205694293	205729859	75,180,0
chr1	205736095	205881732	CR1|0.075|84.1%	0.075	.	205736096	205881732	25,230,0
chr1	205909401	205941697	CR1L|0.063|89.2%	0.063	.	205909402	205941697	25,230,0
chr1	205992024	206035481	CD46|0.086|78.8%	0.086	.	205992025	206035481	50,205,0
chr1	206053527	206109116	C1orf132|0.117|65.7%	0.117	.	206053528	206109116	75,180,0
chr1	206116941	206151306	CD34|0.040|96.4%	0.040	.	206116942	206151306	0,255,0
chr1	206262216	206484288	PLXNA2|0.340|25.8%	0.340	.	206262217	206484288	175,80,0
chr1	207823667	207853906	CAMK1G|0.354|24.7%	0.354	.	207823668	207853906	175,80,0
chr1	207854842	207892443	LAMB3|0.086|79.2%	0.086	.	207854843	207892443	50,205,0
chr1	207915387	207916355	G0S2|0.063|89.0%	0.063	.	207915388	207916355	25,230,0
chr1	207926132	207974918	HSD11B1|0.314|28.1%	0.314	.	207926133	207974918	175,80,0
chr1	207996021	208022288	TRAF3IP3|0.206|42.0%	0.206	.	207996022	208022288	125,130,0
chr1	208022283	208024527	C1orf74|0.110|68.4%	0.110	.	208022284	208024527	75,180,0
chr1	208027884	208046102	IRF6|0.718|7.8%	0.718	.	208027885	208046102	255,0,0
chr1	208067955	208097531	C1orf107|0.301|29.3%	0.301	.	208067956	208097531	175,80,0
chr1	208178160	208404259	SYT14|0.120|64.5%	0.120	.	208178161	208404259	75,180,0
chr1	208471426	208474089	C1orf133|0.345|25.4%	0.345	.	208471427	208474089	175,80,0
chr1	208472817	208483059	SERTAD4|0.128|61.5%	0.128	.	208472818	208483059	75,180,0
chr1	208568919	208916261	HHAT|0.087|78.4%	0.087	.	208568920	208916261	50,205,0
chr1	208923177	209374080	KCNH1|0.500|15.6%	0.500	.	208923178	209374080	200,55,0
chr1	209499525	209556200	RCOR3|0.502|15.5%	0.502	.	209499526	209556200	200,55,0
chr1	209566579	209614905	TRAF5|0.071|85.6%	0.071	.	209566580	209614905	25,230,0
chr1	209622767	209638102	C1orf97|0.048|94.3%	0.048	.	209622768	209638102	0,255,0
chr1	209717404	209732882	RD3|0.227|38.6%	0.227	.	209717405	209732882	150,105,0
chr1	209815005	209818722	SLC30A1|0.378|22.8%	0.378	.	209815006	209818722	175,80,0
chr1	209902737	209915583	NEK2|0.842|4.8%	0.842	.	209902738	209915583	255,0,0
chr1	209984951	210070737	LPGAT1|0.181|46.8%	0.181	.	209984952	210070737	125,130,0
chr1	210181312	210275507	INTS7|0.382|22.5%	0.382	.	210181313	210275507	175,80,0
chr1	210275753	210344809	DTL|0.698|8.5%	0.698	.	210275754	210344809	255,0,0
chr1	210525501	210601827	PPP2R5A|0.647|9.9%	0.647	.	210525502	210601827	255,0,0
chr1	210604440	210654849	TMEM206|0.088|78.0%	0.088	.	210604441	210654849	50,205,0
chr1	210672902	210686343	NENF|0.111|68.0%	0.111	.	210672903	210686343	75,180,0
chr1	210805319	210860740	ATF3|0.387|22.1%	0.387	.	210805320	210860740	175,80,0
chr1	210864438	210866737	FAM71A|0.140|57.4%	0.140	.	210864439	210866737	100,155,0
chr1	210926382	210939950	BATF3|0.293|30.1%	0.293	.	210926383	210939950	150,105,0
chr1	210966117	211031762	NSL1|0.118|65.2%	0.118	.	210966118	211031762	75,180,0
chr1	211031807	211056590	TATDN3|0.059|90.8%	0.059	.	211031808	211056590	0,255,0
chr1	211098219	211135378	FLVCR1|0.082|81.1%	0.082	.	211098220	211135378	25,230,0
chr1	211190476	211231550	VASH2|0.371|23.4%	0.371	.	211190477	211231550	175,80,0
chr1	211232146	211255791	ANGEL2|0.078|83.0%	0.078	.	211232147	211255791	25,230,0
chr1	211291210	211513430	RPS6KC1|0.101|72.6%	0.101	.	211291211	211513430	50,205,0
chr1	212228482	212281219	PROX1|0.502|15.5%	0.502	.	212228483	212281219	200,55,0
chr1	212521198	212577096	SMYD2|0.194|44.3%	0.194	.	212521199	212577096	125,130,0
chr1	212597713	212791574	PTPN14|0.202|42.7%	0.202	.	212597714	212791574	125,130,0
chr1	212843154	212904535	CENPF|0.816|5.3%	0.816	.	212843155	212904535	255,0,0
chr1	213245507	213477059	KCNK2|0.110|68.4%	0.110	.	213245508	213477059	75,180,0
chr1	213807357	213861770	KCTD3|0.406|20.8%	0.406	.	213807358	213861770	175,80,0
chr1	213862858	214663361	USH2A|0.129|61.1%	0.129	.	213862859	214663361	75,180,0
chr1	214743210	215377720	ESRRG|0.347|25.2%	0.347	.	214743211	215377720	175,80,0
chr1	215670456	215871032	GPATCH2|0.300|29.4%	0.300	.	215670457	215871032	175,80,0
chr1	215871288	216107107	SPATA17|0.035|97.4%	0.035	.	215871289	216107107	0,255,0
chr1	216525251	216577948	RRP15|0.338|25.9%	0.338	.	216525252	216577948	175,80,0
chr1	216586490	216681596	TGFB2|0.620|10.9%	0.620	.	216586491	216681596	200,55,0
chr1	217413839	217452830	LYPLAL1|0.085|79.6%	0.085	.	217413840	217452830	50,205,0
chr1	218153470	218168616	SLC30A10|0.096|74.7%	0.096	.	218153471	218168616	50,205,0
chr1	218208566	218286623	EPRS|0.785|6.1%	0.785	.	218208567	218286623	255,0,0
chr1	218297446	218329814	BPNT1|0.163|50.7%	0.163	.	218297447	218329814	100,155,0
chr1	218334066	218388003	IARS2|0.417|20.1%	0.417	.	218334067	218388003	175,80,0
chr1	218388257	218512419	RAB3GAP2|0.526|14.4%	0.526	.	218388258	218512419	200,55,0
chr1	218768190	218904421	MARK1|0.435|18.9%	0.435	.	218768191	218904421	200,55,0
chr1	218930166	218939116	C1orf115|0.103|71.4%	0.103	.	218930167	218939116	50,205,0
chr1	218988233	219024207	MOSC2|0.116|66.1%	0.116	.	218988234	219024207	75,180,0
chr1	219026877	219054352	MOSC1|0.378|22.8%	0.378	.	219026878	219054352	175,80,0
chr1	219119365	219125018	HLX|0.200|43.0%	0.200	.	219119366	219125018	125,130,0
chr1	219941388	219982084	DUSP10|0.687|8.7%	0.687	.	219941389	219982084	255,0,0
chr1	220762224	220788067	HHIPL2|0.096|74.3%	0.096	.	220762225	220788067	50,205,0
chr1	220786451	220829878	TAF1A|0.058|91.1%	0.058	.	220786452	220829878	0,255,0
chr1	220858066	220907974	MIA3|0.059|90.7%	0.059	.	220858067	220907974	0,255,0
chr1	220907979	220952487	AIDA|0.600|11.5%	0.600	.	220907980	220952487	200,55,0
chr1	220952528	220972732	C1orf58|0.173|48.4%	0.173	.	220952529	220972732	125,130,0
chr1	221112235	221245958	DISP1|0.138|58.0%	0.138	.	221112236	221245958	100,155,0
chr1	221350206	221383247	TLR5|0.067|87.3%	0.067	.	221350207	221383247	25,230,0
chr1	221460783	221604167	SUSD4|0.177|47.7%	0.177	.	221460784	221604167	125,130,0
chr1	221633390	221635435	C1orf65|0.086|78.9%	0.086	.	221633391	221635435	50,205,0
chr1	221781607	221920016	CAPN8|0.058|91.2%	0.058	.	221781608	221920016	0,255,0
chr1	221966876	222030168	CAPN2|0.184|46.1%	0.184	.	221966877	222030168	125,130,0
chr1	222034218	222100297	TP53BP2|0.392|21.8%	0.392	.	222034219	222100297	175,80,0
chr1	222368435	222413862	FBXO28|0.452|18.0%	0.452	.	222368436	222413862	200,55,0
chr1	222437550	222447763	DEGS1|0.099|73.3%	0.099	.	222437551	222447763	50,205,0
chr1	222481661	222584507	NVL|0.086|78.8%	0.086	.	222481662	222584507	50,205,0
chr1	222611182	222633777	CNIH4|0.670|9.2%	0.670	.	222611183	222633777	255,0,0
chr1	222639727	222688624	WDR26|0.912|3.0%	0.912	.	222639728	222688624	255,0,0
chr1	222870617	222994889	CNIH3|0.208|41.7%	0.208	.	222870618	222994889	125,130,0
chr1	223183991	223297258	C1orf67|0.090|77.0%	0.090	.	223183992	223297258	50,205,0
chr1	223372295	223413780	DNAH14|0.275|32.2%	0.275	.	223372296	223413780	150,105,0
chr1	223655827	223683142	LBR|0.538|13.8%	0.538	.	223655828	223683142	200,55,0
chr1	223667026	223668663	C1orf197|0.004|99.9%	0.004	.	223667027	223668663	0,255,0
chr1	223741156	223907468	ENAH|0.975|1.4%	0.975	.	223741157	223907468	255,0,0
chr1	224032153	224044788	SRP9|0.110|68.7%	0.110	.	224032154	224044788	75,180,0
chr1	224064458	224099884	EPHX1|0.111|68.1%	0.111	.	224064459	224099884	75,180,0
chr1	224099862	224136671	TMEM63A|0.062|89.6%	0.062	.	224099863	224136671	25,230,0
chr1	224140605	224143469	LEFTY1|0.444|18.4%	0.444	.	224140606	224143469	200,55,0
chr1	224174200	224178622	PYCR2|0.154|53.1%	0.154	.	224174201	224178622	100,155,0
chr1	224190926	224195543	LEFTY2|0.486|16.3%	0.486	.	224190927	224195543	200,55,0
chr1	224237028	224253689	C1orf55|0.093|75.5%	0.093	.	224237029	224253689	50,205,0
chr1	224316174	224326325	H3F3A|0.780|6.3%	0.780	.	224316175	224326325	255,0,0
chr1	224399004	224441046	ACBD3|0.243|36.4%	0.243	.	224399005	224441046	150,105,0
chr1	224477941	224480189	MIXL1|0.156|52.5%	0.156	.	224477942	224480189	100,155,0
chr1	224485480	224564193	LIN9|0.517|14.8%	0.517	.	224485481	224564193	200,55,0
chr1	224615783	224662399	PARP1|0.902|3.3%	0.902	.	224615784	224662399	255,0,0
chr1	224803123	224856364	C1orf95|0.357|24.4%	0.357	.	224803124	224856364	175,80,0
chr1	224886015	224993647	ITPKB|0.091|76.7%	0.091	.	224886016	224993647	50,205,0
chr1	225124895	225150429	PSEN2|0.648|9.9%	0.648	.	225124896	225150429	255,0,0
chr1	225151859	225241869	CABC1|0.108|69.4%	0.108	.	225151860	225241869	75,180,0
chr1	225244189	225572449	CDC42BPA|0.295|29.9%	0.295	.	225244190	225572449	175,80,0
chr1	225817866	225910753	ZNF678|0.186|45.6%	0.186	.	225817867	225910753	125,130,0
chr1	225985548	225989735	JMJD4|0.111|68.2%	0.111	.	225985549	225989735	75,180,0
chr1	226175319	226202222	WNT9A|0.076|84.0%	0.076	.	226175320	226202222	25,230,0
chr1	226261374	226315584	WNT3A|0.121|64.2%	0.121	.	226261375	226315584	75,180,0
chr1	226336983	226353535	ARF1|0.347|25.2%	0.347	.	226336984	226353535	175,80,0
chr1	226355051	226357647	C1orf35|0.104|71.1%	0.104	.	226355052	226357647	50,205,0
chr1	226361002	226363627	MRPL55|0.042|96.0%	0.042	.	226361003	226363627	0,255,0
chr1	226394285	226403308	GUK1|0.654|9.7%	0.654	.	226394286	226403308	255,0,0
chr1	226404037	226414146	GJC2|0.103|71.4%	0.103	.	226404038	226414146	50,205,0
chr1	226418409	226419836	C1orf148|0.105|70.7%	0.105	.	226418410	226419836	50,205,0
chr1	226420138	226436581	C1orf69|0.153|53.4%	0.153	.	226420139	226436581	100,155,0
chr1	226457830	226467988	C1orf145|0.121|64.4%	0.121	.	226457831	226467988	75,180,0
chr1	226462483	226633198	OBSCN|0.160|51.5%	0.160	.	226462484	226633198	100,155,0
chr1	226648003	226661140	TRIM11|0.638|10.3%	0.638	.	226648004	226661140	200,55,0
chr1	226662258	226670988	TRIM17|0.086|79.3%	0.086	.	226662259	226670988	50,205,0
chr1	226679168	226679649	HIST3H3|0.608|11.3%	0.608	.	226679169	226679649	200,55,0
chr1	226711302	226712197	HIST3H2A|0.972|1.5%	0.972	.	226711303	226712197	255,0,0
chr1	226712430	226712882	HIST3H2BB|0.869|4.2%	0.869	.	226712431	226712882	255,0,0
chr1	226741716	226749292	RNF187|0.201|42.9%	0.201	.	226741717	226749292	125,130,0
chr1	226937490	226949032	RHOU|0.377|22.9%	0.377	.	226937491	226949032	175,80,0
chr1	227452005	227454180	TMEM78|0.087|78.7%	0.087	.	227452006	227454180	50,205,0
chr1	227473503	227508261	RAB4A|0.195|44.1%	0.195	.	227473504	227508261	125,130,0
chr1	227523380	227545358	C1orf96|0.184|46.1%	0.184	.	227523381	227545358	125,130,0
chr1	227633614	227636468	ACTA1|0.876|4.0%	0.876	.	227633615	227636468	255,0,0
chr1	227643666	227710711	NUP133|0.554|13.1%	0.554	.	227643667	227710711	200,55,0
chr1	227718952	227761065	ABCB10|0.220|39.6%	0.220	.	227718953	227761065	150,105,0
chr1	227795480	227828417	TAF5L|0.286|30.9%	0.286	.	227795481	227828417	150,105,0
chr1	228269578	228484488	GALNT2|0.182|46.6%	0.182	.	228269579	228484488	125,130,0
chr1	228524014	228628098	PGBD5|0.224|39.0%	0.224	.	228524015	228628098	150,105,0
chr1	228844860	228896351	COG2|0.118|65.3%	0.118	.	228844861	228896351	75,180,0
chr1	228904896	228916564	AGT|0.435|18.9%	0.435	.	228904897	228916564	200,55,0
chr1	228949752	229004372	CAPN9|0.060|90.1%	0.060	.	228949753	229004372	0,255,0
chr1	229039498	229070913	C1orf198|0.199|43.2%	0.199	.	229039499	229070913	125,130,0
chr1	229108612	229181207	TTC13|0.200|43.1%	0.200	.	229108613	229181207	125,130,0
chr1	229181445	229203094	ARV1|0.084|79.9%	0.084	.	229181446	229203094	50,205,0
chr1	229221557	229242608	FAM89A|0.125|62.5%	0.125	.	229221558	229242608	75,180,0
chr1	229365296	229423937	TRIM67|0.187|45.5%	0.187	.	229365297	229423937	125,130,0
chr1	229426131	229443547	C1orf131|0.066|87.9%	0.066	.	229426132	229443547	25,230,0
chr1	229443582	229480153	GNPAT|0.415|20.2%	0.415	.	229443583	229480153	175,80,0
chr1	229535121	229540221	EXOC8|0.281|31.4%	0.281	.	229535122	229540221	150,105,0
chr1	229540304	229556611	C1orf124|0.228|38.4%	0.228	.	229540305	229556611	150,105,0
chr1	229568053	229627413	EGLN1|0.711|8.1%	0.711	.	229568054	229627413	255,0,0
chr1	229731021	229768890	TSNAX|0.045|95.0%	0.045	.	229731022	229768890	0,255,0
chr1	229829183	230243637	DISC1|0.083|80.5%	0.083	.	229829184	230243637	25,230,0
chr1	230600333	230763927	SIPA1L2|0.196|43.8%	0.196	.	230600334	230763927	125,130,0
chr1	231007811	231012715	KIAA1383|0.112|67.8%	0.112	.	231007812	231012715	75,180,0
chr1	231152992	231180842	C1orf57|0.085|79.8%	0.085	.	231152993	231180842	50,205,0
chr1	231186504	231498082	PCNXL2|0.083|80.7%	0.083	.	231186505	231498082	25,230,0
chr1	231816372	231874607	KCNK1|0.228|38.4%	0.228	.	231816373	231874607	150,105,0
chr1	232107446	232526872	SLC35F3|0.125|62.5%	0.125	.	232107447	232526872	75,180,0
chr1	232575835	232586416	C1orf31|0.051|93.6%	0.051	.	232575836	232586416	0,255,0
chr1	232593681	232681472	TARBP1|0.096|74.4%	0.096	.	232593682	232681472	50,205,0
chr1	232806637	232811894	IRF2BP2|0.826|5.1%	0.826	.	232806638	232811894	255,0,0
chr1	233339282	233358754	TOMM20|0.255|34.7%	0.255	.	233339283	233358754	150,105,0
chr1	233361572	233391194	RBM34|0.538|13.8%	0.538	.	233361573	233391194	200,55,0
chr1	233396832	233558155	ARID4B|0.557|13.0%	0.557	.	233396833	233558155	200,55,0
chr1	233558375	233574463	GGPS1|0.181|46.7%	0.181	.	233558376	233574463	125,130,0
chr1	233597350	233678901	TBCE|0.101|72.5%	0.101	.	233597351	233678901	50,205,0
chr1	233679889	233734404	B3GALNT2|0.082|81.2%	0.082	.	233679890	233734404	25,230,0
chr1	233777609	233880677	GNG4|0.586|12.1%	0.586	.	233777610	233880677	200,55,0
chr1	233890963	234096843	LYST|0.162|51.2%	0.162	.	233890964	234096843	100,155,0
chr1	234205763	234295104	NID1|0.727|7.7%	0.727	.	234205764	234295104	255,0,0
chr1	234372496	234440790	GPR137B|0.257|34.5%	0.257	.	234372497	234440790	150,105,0
chr1	234447083	234511908	ERO1LB|0.132|60.2%	0.132	.	234447084	234511908	75,180,0
chr1	234624302	234714631	EDARADD|0.105|70.5%	0.105	.	234624303	234714631	50,205,0
chr1	234748187	234779619	LGALS8|0.381|22.6%	0.381	.	234748188	234779619	175,80,0
chr1	234780593	234834437	HEATR1|0.082|80.9%	0.082	.	234780594	234834437	25,230,0
chr1	234916421	234993863	ACTN2|0.715|8.0%	0.715	.	234916422	234993863	255,0,0
chr1	235025340	235130585	MTR|0.635|10.3%	0.635	.	235025341	235130585	200,55,0
chr1	235272127	236063911	RYR2|0.265|33.6%	0.265	.	235272128	236063911	150,105,0
chr1	236112332	236120558	ZP4|0.128|61.7%	0.128	.	236112333	236120558	75,180,0
chr1	237858995	238139338	CHRM3|0.177|47.5%	0.177	.	237858996	238139338	125,130,0
chr1	238321603	238711086	FMN2|0.091|76.5%	0.091	.	238321604	238711086	50,205,0
chr1	238719497	238842085	GREM2|0.162|51.1%	0.162	.	238719498	238842085	100,155,0
chr1	239005437	239587153	RGS7|0.926|2.7%	0.926	.	239005438	239587153	255,0,0
chr1	239727525	239749677	FH|0.146|55.2%	0.146	.	239727526	239749677	100,155,0
chr1	239762056	239825566	KMO|0.061|89.9%	0.061	.	239762057	239825566	25,230,0
chr1	239823074	239870324	OPN3|0.149|54.5%	0.149	.	239823075	239870324	100,155,0
chr1	239858777	239865855	CHML|0.124|63.2%	0.124	.	239858778	239865855	75,180,0
chr1	239882202	240031580	WDR64|0.211|41.0%	0.211	.	239882203	240031580	125,130,0
chr1	240078157	240119670	EXO1|0.377|22.9%	0.377	.	240078158	240119670	175,80,0
chr1	240225414	240228998	MAP1LC3C|0.111|68.3%	0.111	.	240225415	240228998	75,180,0
chr1	240318311	240754621	PLD5|0.174|48.3%	0.174	.	240318312	240754621	125,130,0
chr1	241354352	241485331	CEP170|0.444|18.4%	0.444	.	241354353	241485331	200,55,0
chr1	241485942	241730011	SDCCAG8|0.115|66.6%	0.115	.	241485943	241730011	75,180,0
chr1	241718157	242080053	AKT3|0.543|13.6%	0.543	.	241718158	242080053	200,55,0
chr1	242281183	242287397	ZNF238|0.931|2.6%	0.931	.	242281184	242287397	255,0,0
chr1	242582559	242619016	C1orf100|0.253|35.0%	0.253	.	242582560	242619016	150,105,0
chr1	242638419	242682036	ADSS|0.671|9.1%	0.671	.	242638420	242682036	255,0,0
chr1	242691312	242870281	C1orf101|0.060|90.4%	0.060	.	242691313	242870281	0,255,0
chr1	242883025	242938958	FAM152A|0.105|70.7%	0.105	.	242883026	242938958	50,205,0
chr1	243065586	243073219	FAM36A|0.128|61.7%	0.128	.	243065587	243073219	75,180,0
chr1	243080224	243094450	HNRNPU|0.443|18.5%	0.443	.	243080225	243094450	200,55,0
chr1	243199793	243352916	EFCAB2|0.144|56.1%	0.144	.	243199794	243352916	100,155,0
chr1	243385349	243933051	KIF26B|0.334|26.3%	0.334	.	243385350	243933051	175,80,0
chr1	243979266	244737237	SMYD3|0.181|46.7%	0.181	.	243979267	244737237	125,130,0
chr1	244770494	244796186	TFB2M|0.045|95.1%	0.045	.	244770495	244796186	0,255,0
chr1	244796385	244898484	C1orf71|0.337|26.0%	0.337	.	244796386	244898484	175,80,0
chr1	244954000	244998060	SCCPDH|0.279|31.7%	0.279	.	244954001	244998060	150,105,0
chr1	245175471	245237981	ZNF695|0.055|92.1%	0.055	.	245175472	245237981	0,255,0
chr1	245266709	245308692	ZNF670|0.071|86.0%	0.071	.	245266710	245308692	25,230,0
chr1	245328028	245334251	ZNF669|0.052|93.0%	0.052	.	245328029	245334251	0,255,0
chr1	245385813	245401941	ZNF124|0.079|82.6%	0.079	.	245385814	245401941	25,230,0
chr1	245485896	245487135	VN1R5|0.040|96.4%	0.040	.	245485897	245487135	0,255,0
chr1	245530245	245561668	ZNF496|0.211|41.2%	0.211	.	245530246	245561668	125,130,0
chr1	245646097	245679027	NLRP3|0.322|27.4%	0.322	.	245646098	245679027	175,80,0
chr1	245680953	245681907	OR2B11|0.184|46.3%	0.184	.	245680954	245681907	125,130,0
chr1	245721052	245722015	OR2W5|0.032|97.8%	0.032	.	245721053	245722015	0,255,0
chr1	245737039	245807613	C1orf150|0.072|85.2%	0.072	.	245737040	245807613	25,230,0
chr1	245760056	245763764	OR2C3|0.080|81.9%	0.080	.	245760057	245763764	25,230,0
chr1	245818284	245819238	OR2G2|0.114|66.8%	0.114	.	245818285	245819238	75,180,0
chr1	245902042	245902966	OR13G1|0.200|43.0%	0.200	.	245902043	245902966	125,130,0
chr1	245941753	245942680	OR6F1|0.078|83.1%	0.078	.	245941754	245942680	25,230,0
chr1	246044724	246045741	OR14A16|0.023|98.9%	0.023	.	246044725	246045741	0,255,0
chr1	246070852	246071821	OR11L1|0.062|89.5%	0.062	.	246070853	246071821	25,230,0
chr1	246087123	246110063	TRIM58|0.104|71.3%	0.104	.	246087124	246110063	50,205,0
chr1	246167115	246330847	OR2L13|0.105|70.7%	0.105	.	246167116	246330847	50,205,0
chr1	246178782	246179721	OR2L8|0.046|94.8%	0.046	.	246178783	246179721	0,255,0
chr1	246195256	246196264	OR2AK2|0.194|44.3%	0.194	.	246195257	246196264	125,130,0
chr1	246251872	246252811	OR2L5|0.062|89.6%	0.062	.	246251873	246252811	25,230,0
chr1	246268096	246269230	OR2L2|0.074|84.4%	0.074	.	246268097	246269230	25,230,0
chr1	246290606	246291545	OR2L3|0.042|95.9%	0.042	.	246290607	246291545	0,255,0
chr1	246375072	246376011	OR2M5|0.070|86.3%	0.070	.	246375073	246376011	25,230,0
chr1	246409910	246410954	OR2M2|0.069|86.6%	0.069	.	246409911	246410954	25,230,0
chr1	246432992	246433931	OR2M3|0.082|81.1%	0.082	.	246432993	246433931	25,230,0
chr1	246468853	246469789	OR2M4|0.053|92.7%	0.053	.	246468854	246469789	0,255,0
chr1	246502776	246503739	OR2T33|0.088|78.1%	0.088	.	246502777	246503739	50,205,0
chr1	246524540	246525503	OR2T12|0.046|94.7%	0.046	.	246524541	246525503	0,255,0
chr1	246553554	246554493	OR2M7|0.088|77.8%	0.088	.	246553555	246554493	50,205,0
chr1	246578699	246579638	OR14C36|0.016|99.5%	0.016	.	246578700	246579638	0,255,0
chr1	246591505	246592552	OR2T4|0.063|89.2%	0.063	.	246591506	246592552	25,230,0
chr1	246617532	246618459	OR2T6|0.049|93.9%	0.049	.	246617533	246618459	0,255,0
chr1	246682721	246683696	OR2T2|0.176|47.8%	0.176	.	246682722	246683696	125,130,0
chr1	246703274	246704231	OR2T3|0.076|83.9%	0.076	.	246703275	246704231	25,230,0
chr1	246718512	246719460	OR2T5|0.048|94.3%	0.048	.	246718513	246719460	0,255,0
chr1	246856101	246857052	OR2T11|0.081|81.6%	0.081	.	246856102	246857052	25,230,0
chr1	246911292	246912228	OR14I1|0.080|81.8%	0.080	.	246911293	246912228	25,230,0
chr1	247071273	247086777	SH3BP5L|0.136|58.5%	0.136	.	247071274	247086777	100,155,0
chr1	247099152	247110336	ZNF672|0.251|35.3%	0.251	.	247099153	247110336	150,105,0
chr1	247110827	247119907	ZNF692|0.081|81.4%	0.081	.	247110828	247119907	25,230,0
chr1	247167017	247179967	PGBD2|0.133|59.7%	0.133	.	247167018	247179967	100,155,0
chr2	28813	36385	FAM110C|0.088|78.1%	0.088	.	28814	36385	50,205,0
chr2	208148	254810	SH3YL1|0.249|35.5%	0.249	.	208149	254810	150,105,0
chr2	254895	268278	ACP1|0.220|39.7%	0.220	.	254896	268278	150,105,0
chr2	269564	278296	FAM150B|0.008|99.8%	0.008	.	269565	278296	0,255,0
chr2	657974	667439	TMEM18|0.122|63.9%	0.122	.	657975	667439	75,180,0
chr2	936551	1350392	SNTG2|0.135|59.1%	0.135	.	936552	1350392	100,155,0
chr2	1396241	1525502	TPO|0.170|49.1%	0.170	.	1396242	1525502	125,130,0
chr2	1614665	1727298	PXDN|0.346|25.3%	0.346	.	1614666	1727298	175,80,0
chr2	1771893	2314052	MYT1L|0.246|36.0%	0.246	.	1771894	2314052	150,105,0
chr2	3171702	3360617	TSSC1|0.146|55.5%	0.146	.	3171703	3360617	100,155,0
chr2	3362452	3467864	TTC15|0.071|86.1%	0.071	.	3362453	3467864	25,230,0
chr2	3480697	3502306	ADI1|0.198|43.4%	0.198	.	3480698	3502306	125,130,0
chr2	3570567	3583815	RNASEH1|0.091|76.6%	0.091	.	3570568	3583815	50,205,0
chr2	3600727	3606384	RPS7|0.978|1.3%	0.978	.	3600728	3606384	255,0,0
chr2	3620419	3669911	COLEC11|0.130|60.9%	0.130	.	3620420	3669911	75,180,0
chr2	3683659	3728136	ALLC|0.092|76.0%	0.092	.	3683660	3728136	50,205,0
chr2	5750249	5758967	SOX11|0.317|27.9%	0.317	.	5750250	5758967	175,80,0
chr2	6905903	6923387	CMPK2|0.063|89.2%	0.063	.	6905904	6923387	25,230,0
chr2	6935246	6955814	RSAD2|0.156|52.6%	0.156	.	6935247	6955814	100,155,0
chr2	6974973	7101761	RNF144A|0.124|63.2%	0.124	.	6974974	7101761	75,180,0
chr2	8736425	8742034	ID2|0.739|7.4%	0.739	.	8736426	8742034	255,0,0
chr2	8914151	9061327	MBOAT2|0.142|56.9%	0.142	.	8914152	9061327	100,155,0
chr2	9461054	9481094	ITGB1BP1|0.421|19.8%	0.421	.	9461055	9481094	200,55,0
chr2	9481243	9530678	CPSF3|0.145|55.8%	0.145	.	9481244	9530678	100,155,0
chr2	9532115	9546201	IAH1|0.131|60.6%	0.131	.	9532116	9546201	75,180,0
chr2	9546863	9613368	ADAM17|0.241|36.6%	0.241	.	9546864	9613368	150,105,0
chr2	9641551	9688557	YWHAQ|0.985|1.0%	0.985	.	9641552	9688557	255,0,0
chr2	9890886	9991994	TAF1B|0.184|46.2%	0.184	.	9890887	9991994	125,130,0
chr2	10001256	10059856	GRHL1|0.163|50.9%	0.163	.	10001257	10059856	100,155,0
chr2	10100426	10112414	KLF11|0.096|74.6%	0.096	.	10100427	10112414	50,205,0
chr2	10114422	10137801	CYS1|0.167|49.8%	0.167	.	10114423	10137801	125,130,0
chr2	10179905	10188996	RRM2|0.986|1.0%	0.986	.	10179906	10188996	255,0,0
chr2	10198959	10269307	C2orf48|0.061|89.9%	0.061	.	10198960	10269307	25,230,0
chr2	10360490	10485193	HPCAL1|0.183|46.4%	0.183	.	10360491	10485193	125,130,0
chr2	10497958	10505904	ODC1|0.228|38.5%	0.228	.	10497959	10505904	150,105,0
chr2	10628344	10747549	NOL10|0.265|33.6%	0.265	.	10628345	10747549	150,105,0
chr2	10779225	10842679	ATP6V1C2|0.111|68.2%	0.111	.	10779226	10842679	75,180,0
chr2	10840969	10895554	PDIA6|0.173|48.6%	0.173	.	10840970	10895554	125,130,0
chr2	10969513	10971801	KCNF1|0.253|35.0%	0.253	.	10969514	10971801	150,105,0
chr2	11190629	11204367	C2orf50|0.178|47.3%	0.178	.	11190630	11204367	125,130,0
chr2	11212990	11236447	PQLC3|0.162|51.0%	0.162	.	11212991	11236447	100,155,0
chr2	11237337	11402162	ROCK2|0.656|9.6%	0.656	.	11237338	11402162	255,0,0
chr2	11501951	11523748	E2F6|0.122|63.7%	0.122	.	11501952	11523748	75,180,0
chr2	11715755	11727876	NTSR2|0.123|63.3%	0.123	.	11715756	11727876	75,180,0
chr2	11781928	11884982	LPIN1|0.090|77.3%	0.090	.	11781929	11884982	50,205,0
chr2	12774465	12800311	TRIB2|0.195|44.0%	0.195	.	12774466	12800311	125,130,0
chr2	14690274	14699871	FAM84A|0.125|62.5%	0.125	.	14690275	14699871	75,180,0
chr2	15648752	15688676	DDX1|0.327|26.9%	0.327	.	15648753	15688676	175,80,0
chr2	15998133	16004579	MYCN|0.992|0.8%	0.992	.	15998134	16004579	255,0,0
chr2	16594889	16710580	FAM49A|0.205|42.2%	0.205	.	16594890	16710580	125,130,0
chr2	17583873	17701766	VSNL1|0.355|24.6%	0.355	.	17583874	17701766	175,80,0
chr2	17708561	17844943	SMC6|0.882|3.8%	0.882	.	17708562	17844943	255,0,0
chr2	17798657	17829460	GEN1|0.085|79.7%	0.085	.	17798658	17829460	50,205,0
chr2	17861266	17861848	MSGN1|0.229|38.3%	0.229	.	17861267	17861848	150,105,0
chr2	17922594	17977705	KCNS3|0.546|13.5%	0.546	.	17922595	17977705	200,55,0
chr2	19414727	19421865	OSR1|0.339|25.8%	0.339	.	19414728	19421865	175,80,0
chr2	19959884	19965228	TTC32|0.036|97.3%	0.036	.	19959885	19965228	0,255,0
chr2	19973511	20053373	WDR35|0.117|65.6%	0.117	.	19973512	20053373	75,180,0
chr2	20055352	20075936	MATN3|0.096|74.5%	0.096	.	20055353	20075936	50,205,0
chr2	20095893	20114926	LAPTM4A|0.380|22.7%	0.380	.	20095894	20114926	175,80,0
chr2	20264040	20288675	SDC1|0.059|90.7%	0.059	.	20264041	20288675	0,255,0
chr2	20311933	20413944	PUM2|0.682|8.8%	0.682	.	20311934	20413944	255,0,0
chr2	20510315	20512681	RHOB|0.341|25.6%	0.341	.	20510316	20512681	175,80,0
chr2	20681044	20714345	HS1BP3|0.102|71.9%	0.102	.	20681045	20714345	50,205,0
chr2	20729904	20734731	GDF7|0.068|87.0%	0.068	.	20729905	20734731	25,230,0
chr2	20747283	20886355	C2orf43|0.119|65.0%	0.119	.	20747284	20886355	75,180,0
chr2	21077805	21120450	APOB|0.387|22.1%	0.387	.	21077806	21120450	175,80,0
chr2	23825037	24003488	ATAD2B|0.859|4.4%	0.859	.	23825038	24003488	255,0,0
chr2	24105720	24123735	C2orf44|0.187|45.6%	0.187	.	24105721	24123735	125,130,0
chr2	24126105	24140055	FKBP1B|0.634|10.4%	0.634	.	24126106	24140055	200,55,0
chr2	24153808	24161232	TP53I3|0.224|39.1%	0.224	.	24153809	24161232	150,105,0
chr2	24191182	24199851	PFN4|0.091|76.4%	0.091	.	24191183	24199851	50,205,0
chr2	24279236	24437087	ITSN2|0.264|33.8%	0.264	.	24279237	24437087	150,105,0
chr2	24568304	24847075	NCOA1|0.977|1.3%	0.977	.	24568305	24847075	255,0,0
chr2	24869517	24898749	CENPO|0.085|79.9%	0.085	.	24869518	24898749	50,205,0
chr2	24895544	24995559	ADCY3|0.338|25.9%	0.338	.	24895545	24995559	175,80,0
chr2	25118502	25231747	EFR3B|0.117|65.8%	0.117	.	25118503	25231747	75,180,0
chr2	25237225	25245276	POMC|0.411|20.4%	0.411	.	25237226	25245276	175,80,0
chr2	25309349	25418963	DNMT3A|0.824|5.2%	0.824	.	25309350	25418963	255,0,0
chr2	25453615	25750007	DTNB|0.587|12.1%	0.587	.	25453616	25750007	200,55,0
chr2	25814064	25954839	ASXL2|0.281|31.4%	0.281	.	25814065	25954839	150,105,0
chr2	26002958	26059122	KIF3C|0.231|38.0%	0.231	.	26002959	26059122	150,105,0
chr2	26110477	26213782	RAB10|0.410|20.5%	0.410	.	26110478	26213782	175,80,0
chr2	26267008	26321098	HADHA|0.053|92.9%	0.053	.	26267009	26321098	0,255,0
chr2	26321119	26366836	HADHB|0.080|82.0%	0.080	.	26321120	26366836	25,230,0
chr2	26384544	26423189	GPR113|0.054|92.3%	0.054	.	26384545	26423189	0,255,0
chr2	26478287	26533082	C2orf39|0.072|85.4%	0.072	.	26478288	26533082	25,230,0
chr2	26533574	26635070	OTOF|0.502|15.5%	0.502	.	26533575	26635070	200,55,0
chr2	26657576	26717715	CIB4|0.067|87.4%	0.067	.	26657577	26717715	25,230,0
chr2	26769122	26806207	KCNK3|0.179|47.2%	0.179	.	26769123	26806207	125,130,0
chr2	26840645	26857603	C2orf18|0.136|58.7%	0.136	.	26840646	26857603	100,155,0
chr2	26862385	26870961	CENPA|0.648|9.9%	0.648	.	26862386	26870961	255,0,0
chr2	26924466	27024572	DPYSL5|0.605|11.4%	0.605	.	26924467	27024572	200,55,0
chr2	27047028	27103590	MAPRE3|0.879|3.9%	0.879	.	27047029	27103590	255,0,0
chr2	27127994	27146985	AGBL5|0.239|37.0%	0.239	.	27127995	27146985	150,105,0
chr2	27155033	27162767	EMILIN1|0.244|36.2%	0.244	.	27155034	27162767	150,105,0
chr2	27163114	27177123	KHK|0.101|72.4%	0.101	.	27163115	27177123	50,205,0
chr2	27175260	27195487	CGREF1|0.052|93.0%	0.052	.	27175261	27195487	0,255,0
chr2	27200160	27207182	ABHD1|0.023|98.9%	0.023	.	27200161	27207182	0,255,0
chr2	27207130	27211046	PREB|0.250|35.4%	0.250	.	27207131	27211046	150,105,0
chr2	27213218	27215836	C2orf53|0.133|60.0%	0.133	.	27213219	27215836	100,155,0
chr2	27225375	27229882	TCF23|0.469|17.1%	0.469	.	27225376	27229882	200,55,0
chr2	27275962	27288575	SLC5A6|0.215|40.5%	0.215	.	27275963	27288575	125,130,0
chr2	27288402	27293550	C2orf28|0.052|93.1%	0.052	.	27288403	27293550	0,255,0
chr2	27293761	27320158	CAD|0.688|8.7%	0.688	.	27293762	27320158	255,0,0
chr2	27330974	27339631	SLC30A3|0.355|24.6%	0.355	.	27330975	27339631	175,80,0
chr2	27351792	27357871	DNAJC5G|0.033|97.6%	0.033	.	27351793	27357871	0,255,0
chr2	27358933	27383811	TRIM54|0.109|69.1%	0.109	.	27358934	27383811	75,180,0
chr2	27383768	27384634	UCN|0.097|73.9%	0.097	.	27383769	27384634	50,205,0
chr2	27385863	27402051	MPV17|0.110|68.7%	0.110	.	27385864	27402051	75,180,0
chr2	27402219	27433372	GTF3C2|0.491|16.0%	0.491	.	27402220	27433372	200,55,0
chr2	27440722	27446828	EIF2B4|0.712|8.1%	0.712	.	27440723	27446828	255,0,0
chr2	27446892	27453498	SNX17|0.340|25.7%	0.340	.	27446893	27453498	175,80,0
chr2	27453605	27457097	ZNF513|0.418|20.0%	0.418	.	27453606	27457097	200,55,0
chr2	27457565	27486000	PPM1G|0.999|0.3%	0.999	.	27457566	27486000	255,0,0
chr2	27504160	27518630	NRBP1|0.103|71.7%	0.103	.	27504161	27518630	50,205,0
chr2	27518766	27520668	KRTCAP3|0.167|49.9%	0.167	.	27518767	27520668	125,130,0
chr2	27520744	27566144	IFT172|0.220|39.6%	0.220	.	27520745	27566144	150,105,0
chr2	27568254	27571590	FNDC4|0.261|34.1%	0.261	.	27568255	27571590	150,105,0
chr2	27573209	27600052	GCKR|0.265|33.6%	0.265	.	27573210	27600052	150,105,0
chr2	27659396	27699465	ZNF512|0.480|16.6%	0.480	.	27659397	27699465	200,55,0
chr2	27702009	27705383	CCDC121|0.015|99.5%	0.015	.	27702010	27705383	0,255,0
chr2	27705028	27727215	GPN1|0.075|84.2%	0.075	.	27705029	27727215	25,230,0
chr2	27727182	27740011	SUPT7L|0.106|70.1%	0.106	.	27727183	27740011	50,205,0
chr2	27739841	27771347	SLC4A1AP|0.089|77.7%	0.089	.	27739842	27771347	50,205,0
chr2	27848087	27856112	MRPL33|0.064|88.9%	0.064	.	27848088	27856112	25,230,0
chr2	27857769	27966727	RBKS|0.090|77.1%	0.090	.	27857770	27966727	50,205,0
chr2	27966985	28415272	BRE|0.130|61.1%	0.130	.	27966986	28415272	75,180,0
chr2	28469172	28493683	FOSL2|0.829|5.0%	0.829	.	28469173	28493683	255,0,0
chr2	28572484	28720117	PLB1|0.101|72.3%	0.101	.	28572485	28720117	50,205,0
chr2	28828117	28879300	PPP1CB|0.690|8.6%	0.690	.	28828118	28879300	255,0,0
chr2	28887188	28926981	SPDYA|0.053|92.6%	0.053	.	28887189	28926981	0,255,0
chr2	28946736	29024592	WDR43|0.356|24.6%	0.356	.	28946737	29024592	175,80,0
chr2	29174074	29266008	CLIP4|0.139|57.6%	0.139	.	29174075	29266008	100,155,0
chr2	29269143	29997029	ALK|0.192|44.5%	0.192	.	29269144	29997029	125,130,0
chr2	30223310	30236903	YPEL5|0.316|27.9%	0.316	.	30223311	30236903	175,80,0
chr2	30307898	30400100	LBH|0.119|64.9%	0.119	.	30307899	30400100	75,180,0
chr2	30799140	30883816	CAPN13|0.058|91.2%	0.058	.	30799141	30883816	0,255,0
chr2	30986837	31215096	GALNT14|0.057|91.3%	0.057	.	30986838	31215096	0,255,0
chr2	31310706	31344764	EHD3|0.137|58.3%	0.137	.	31310707	31344764	100,155,0
chr2	31410691	31491115	XDH|0.293|30.1%	0.293	.	31410692	31491115	150,105,0
chr2	31601053	31659640	SRD5A2|0.044|95.3%	0.044	.	31601054	31659640	0,255,0
chr2	31946395	32089547	MEMO1|0.670|9.2%	0.670	.	31946396	32089547	255,0,0
chr2	32102475	32118366	DPY30|0.390|21.9%	0.390	.	32102476	32118366	175,80,0
chr2	32142183	32236209	SPAST|0.620|10.9%	0.620	.	32142184	32236209	200,55,0
chr2	32244436	32302672	SLC30A6|0.354|24.7%	0.354	.	32244437	32302672	175,80,0
chr2	32303026	32344427	NLRC4|0.104|71.2%	0.104	.	32303027	32344427	50,205,0
chr2	32356482	32385158	YIPF4|0.208|41.7%	0.208	.	32356483	32385158	125,130,0
chr2	32435599	32697467	BIRC6|0.204|42.4%	0.204	.	32435600	32697467	125,130,0
chr2	32706632	32899620	TTC27|0.062|89.5%	0.062	.	32706633	32899620	25,230,0
chr2	33025542	33478080	LTBP1|0.459|17.6%	0.459	.	33025543	33478080	200,55,0
chr2	33514894	33643321	RASGRP3|0.491|16.0%	0.491	.	33514895	33643321	200,55,0
chr2	33662231	33677866	FAM98A|0.745|7.3%	0.745	.	33662232	33677866	255,0,0
chr2	33805608	33806346	MYADML|0.101|72.2%	0.101	.	33805609	33806346	50,205,0
chr2	36436900	36631781	CRIM1|0.213|40.7%	0.213	.	36436901	36631781	125,130,0
chr2	36629011	36678836	FEZ2|0.070|86.5%	0.070	.	36629012	36678836	25,230,0
chr2	36777410	36895433	VIT|0.544|13.5%	0.544	.	36777411	36895433	200,55,0
chr2	36928975	37047119	STRN|0.146|55.4%	0.146	.	36928976	37047119	100,155,0
chr2	37061656	37164989	HEATR5B|0.204|42.4%	0.204	.	37061657	37164989	125,130,0
chr2	37165097	37179891	CCDC75|0.048|94.2%	0.048	.	37165098	37179891	0,255,0
chr2	37179856	37405184	EIF2AK2|0.480|16.6%	0.480	.	37179857	37405184	200,55,0
chr2	37248466	37277245	SULT6B1|0.075|84.3%	0.075	.	37248467	37277245	25,230,0
chr2	37282286	37312248	CEBPZ|0.828|5.1%	0.828	.	37282287	37312248	255,0,0
chr2	37312277	37329805	C2orf56|0.176|47.9%	0.176	.	37312278	37329805	125,130,0
chr2	37331148	37398541	PRKD3|0.158|52.2%	0.158	.	37331149	37398541	100,155,0
chr2	37425240	37453968	QPCT|0.288|30.6%	0.288	.	37425241	37453968	150,105,0
[truncated: 15,083 more rows]
