# Supplementary material for: Characterising and Predicting Haploinsufficiency in the Human Genome
Source: PLoS Genet. 2010 Oct 14;6(10):e1001154. doi: 10.1371/journal.pgen.1001154 (PMC2954820; doi:10.1371/journal.pgen.1001154)
Supplement: Protocol S1 — Calculating LOD scores. Script and input files for calculating the LOD score of a deletion. (3.04 MB ZIP) [file pgen.1001154.s015.zip]

Archive with 7 entries (6 files):
- calc_lod.pl
- __MACOSX/
- __MACOSX/._calc_lod.pl
- ENST_50_protein-coding.txt
- HI_prediction_with_imputation.txt
- README.txt
- __MACOSX/._README.txt
