# Supplementary material for: Characterising and Predicting Haploinsufficiency in the Human Genome
Source: PLoS Genet. 2010 Oct 14;6(10):e1001154. doi: 10.1371/journal.pgen.1001154 (PMC2954820; doi:10.1371/journal.pgen.1001154)
Supplement: Protocol S1 — Calculating LOD scores. Script and input files for calculating the LOD score of a deletion. (3.04 MB ZIP) [file pgen.1001154.s015.zip › calc_lod.pl]

#!/usr/bin/perl

use strict;
use warnings;
use Getopt::Long qw(:config gnu_getopt);
use List::Util qw(max min);

sub usage {
    print <<"USAGE";
Usage: perl $0 [OPTIONS] <list_of_deletions>

-p, --pHI           File giving the probability of exhibiting
                    haploinsufficiency for each gene
-g, --gene          Gene annotation file
-u, --uncertainty   Deletion breakpoint uncertainty (bp), default 0
-f, --full-lof      Only consider genes with all transcripts being LOF,
                    default 1(yes). Alternative choice: 0(no)
-h, --help          Print this message

format of pHI file:
c1: Ensembl_gene_ID
c2: probability

format of gene annotation file:
c1:  chromosome
c2:  start_coordinate
c3:  end_coordinate
c4:  Ensembl_transcript_ID
c5:  unused_field
c6:  strand
c7:  CDS_start
c8:  CDS_end
c9:  Ensembl_gene_ID
c10: number_of_exons
c11: exon_start_coordinates
c12: exon_end_coordinates


format of list of deletions:
c1: chromosome
c2: start_coordinate
c3: end_coordinate

Notice: prediction for deletions on the X/Y chromosome is possible but should be
        interpreted with caution.
USAGE
    exit;
}

my $pHI_fn = '';
my $gene_fn = '';
my $uncertainty = 0;
my $full_lof = 0;
my $opt_ok = GetOptions(
    'p|pHI=s'           => \$pHI_fn,
    'g|gene=s'          => \$gene_fn,
    'u|uncertainty=i'   => \$uncertainty,
    'f|full-lof=i'      => \$full_lof,
    'h|help'            => sub { usage(); },
);

my $deletion_fn = shift;

usage() unless $pHI_fn and $gene_fn and $deletion_fn;

my %chromosomes = (
        1   => 1,   2   => 2,   3  => 3,   4  => 4,   5  => 5,
        6   => 6,   7   => 7,   8  => 8,   9  => 9,   10 => 10,
        11  => 11,  12  => 12,  13 => 13,  14 => 14,  15 => 15,
        16  => 16,  17  => 17,  18 => 18,  19 => 19,  20 => 20,
        21  => 21,  22  => 22,  23 => 23,  24 => 24,
        'X' => 23,  'Y' => 24
        );

my %pred;
open FH, '<', $pHI_fn or die "$pHI_fn: $!\n";
while (my $line = <FH>) {
    chomp $line;
    my ($id, $prob) = split /\t/, $line;
    $pred{$id} = $prob;
}
close FH;

my $genes;
my $n_trans;
open FH, '<', $gene_fn or die "$gene_fn: $!\n";
while (my $line = <FH>) {
    chomp $line;
    my ($chr, $start, $end, $trans_id, $field, $strand, $cds_start, $cds_end,
            $gene_id, $n_exon, $exon_starts, $exon_ends) = split /\t/, $line;
    unless (defined $chromosomes{uc $chr}) {
        warn "[line $.]: unknown chromosome $chr, skipped.\n";
        next;
    }
    $chr = $chromosomes{uc $chr};
    my @exon_starts = split /,/, $exon_starts;
    my @exon_ends = split /,/, $exon_ends;
    $genes->{$chr} ||= [];
    push @{$genes->{$chr}}, {
        'start' => $start, 'end' => $end, 'trans_id' => $trans_id,
        'gene_id' => $gene_id, 'strand' => $strand,
        'cds_start' => $cds_start, 'cds_end' => $cds_end, 'n_exon' => $n_exon,
        'exon_starts' => \@exon_starts, 'exon_ends' => \@exon_ends
    };
    $n_trans->{$gene_id} ||= 0;
    $n_trans->{$gene_id}++;
}
close FH;

open FH, '<', $deletion_fn or die "$deletion_fn: $!\n";
while (my $line = <FH>) {
    chomp $line;
    my ($chr, $start, $end) = split /\t/, $line;
    unless (defined $chromosomes{uc $chr}) {
        warn "[line $.]: unknown chromosome $chr, skipped.\n";
        next;
    }
    $chr = $chromosomes{uc $chr};

    my $LOF_genes;
    foreach my $gene (@{$genes->{$chr}}) {
        if ($start < $gene->{'end'} && $end > $gene->{'start'}) {
            if ( is_LOF($gene, $start, $end, $uncertainty) ) {
                $LOF_genes->{$gene->{'gene_id'}} ||= 0;
                $LOF_genes->{$gene->{'gene_id'}}++;
            }
        }
    }

    my $n_LOF = 0;
    my $n_LOF_pred = 0;
    my $pHS_score = 1;

    foreach my $gene_id (keys %$LOF_genes) {
        if (($full_lof and ($LOF_genes->{$gene_id} == $n_trans->{$gene_id}))
            or !$full_lof) {
            $n_LOF++;
            if (defined $pred{$gene_id}) {
                $n_LOF_pred++;
                $pHS_score *= (1.0 - $pred{$gene_id});
            }
        }
    }
    my $lod_score = 'NA';
    if ($n_LOF_pred > 0) {
        if ($pHS_score > 0) {
            $lod_score = log((1-$pHS_score)/$pHS_score);
        } else {
            $lod_score = 'Inf';
        }
    }

    print join("\t", $chr, $start, $end, $n_LOF, $n_LOF_pred, $lod_score), "\n";
}
close FH;

exit 0;


# check if a transcript is LOF-ed by a deletion
sub is_LOF {
    my ($gene, $del_start, $del_end, $uncertainty) = @_;

    my @start_interval = ($del_start-$uncertainty, $del_start+$uncertainty);
    my @end_interval = ($del_end-$uncertainty, $del_end+$uncertainty);
    my $n_exon = $gene->{'n_exon'};

    my $cds_size = 0;
    my $overlap_size = 0;
    my $max_overlap = 0;
    my $min_overlap = 0;
    for (my $i=0; $i < $n_exon; $i++) {
        my $this_cds_start = $gene->{'exon_starts'}->[$i];
        my $this_cds_end = $gene->{'exon_ends'}->[$i];
        if ($gene->{'cds_start'} > $this_cds_end or
                $gene->{'cds_end'} < $this_cds_start) {
            next;
        }
        if ($gene->{'cds_start'} >= $this_cds_start) {
            $this_cds_start = $gene->{'cds_start'}
        }
        if ($gene->{'cds_end'} <= $this_cds_end) {
            $this_cds_end = $gene->{'cds_end'}
        }
        $cds_size += ($this_cds_end - $this_cds_start + 1);

        my $overlap_start = max($this_cds_start, $start_interval[0]);
        my $overlap_end = min($this_cds_end, $end_interval[1]);
        if ($overlap_end >= $overlap_start) {
            $max_overlap += ($overlap_end - $overlap_start + 1);
        }

        $overlap_start = max($this_cds_start, $start_interval[1]);
        $overlap_end = min($this_cds_end, $end_interval[0]);
        if ($overlap_end >= $overlap_start) {
            $min_overlap += ($overlap_end - $overlap_start + 1);
        }

        $overlap_start = max($this_cds_start, $del_start);
        $overlap_end = min($this_cds_end, $del_end);
        if ($overlap_end >= $overlap_start) {
            $overlap_size += ($overlap_end - $overlap_start + 1);
        }
    }

    my @exon_borders;
    if ($gene->{'strand'} eq '+') {
        for (my $i=0; $i < $n_exon; $i++) {
            push @exon_borders, $gene->{'exon_starts'}->[$i],
                 $gene->{'exon_ends'}->[$i];
        }
    } else {
        for (my $i=0; $i < $n_exon; $i++) {
            push @exon_borders, $gene->{'exon_starts'}->[$n_exon-$i-1],
                 $gene->{'exon_ends'}->[$n_exon-$i-1];
        }
    }

    # full CDS deletion
    if ($overlap_size == $cds_size) { return 1; }
    # partial CDS deletion
    if ($overlap_size > 0.5 * $cds_size) { return 2; }
    # deletion of start codon or the first exon 
    if ($gene->{'strand'} eq '+') {
        if ($start_interval[1] <= $gene->{'cds_start'}
                and $end_interval[0] >= $gene->{'cds_start'} + 2) {
            return 3;
        }
        if ($start_interval[1] <= $gene->{'start'}
                and $end_interval[0] >= $gene->{'exon_ends'}->[0]) {
            return 4;
        }
    } else {
        if ($start_interval[1] <= $gene->{'cds_end'} - 2
                and $end_interval[0] >= $gene->{'cds_end'}) {
            return 3;
        }
        if ($start_interval[1] <= $gene->{'exon_starts'}->[0]
                and $end_interval[0] >= $gene->{'end'}) {
            return 4;
        }
    }
    # deletion of an odd number of splice signal
    my $min_splice_site = 0;
    my $max_splice_site = 0;
    for (my $i=0; $i < 2*$n_exon-1; $i++) {
        if ($start_interval[1] < $exon_borders[$i]
            and $end_interval[0] > $exon_borders[$i]) {
            $min_splice_site++;
        }
        if ($start_interval[0] < $exon_borders[$i]
            and $end_interval[1] > $exon_borders[$i]) {
            $max_splice_site++;
        }
    }
    if ($min_splice_site == $max_splice_site and $min_splice_site % 2 != 0) {
        return 5;
    }
    # frame-shift
    if ($min_overlap == $max_overlap and $min_overlap % 3 != 0) {
        return 6;
    }

    return 0;
}
