# Supplementary material for: Characterising and Predicting Haploinsufficiency in the Human Genome
Source: PLoS Genet. 2010 Oct 14;6(10):e1001154. doi: 10.1371/journal.pgen.1001154 (PMC2954820; doi:10.1371/journal.pgen.1001154)
Supplement: Protocol S1 — Calculating LOD scores. Script and input files for calculating the LOD score of a deletion. (3.04 MB ZIP) [file pgen.1001154.s015.zip › ENST_50_protein-coding.txt]

1	4274	19669	ENST00000326632	0	-	4274	19433	ENSG00000146556	13	19397,14600,8131,7778,7465,7096,6721,6611,6470,5767,5659,4863,4274	19669,14754,8229,7924,7605,7227,6918,6628,6608,5810,5764,4901,4365
1	52878	53750	ENST00000379479	0	+	52878	53750	ENSG00000205292	1	52878	53750
1	58954	59871	ENST00000326183	0	+	58954	59871	ENSG00000177693	1	58954	59871
1	357522	358460	ENST00000327169	0	+	357522	358460	ENSG00000177799	1	357522	358460
1	610959	611897	ENST00000332831	0	-	610959	611897	ENSG00000185097	1	610959	611897
1	711183	712376	ENST00000358533	0	+	711269	711775	ENSG00000197049	1	711183	712376
1	742614	745077	ENST00000326734	0	+	742753	743232	ENSG00000177757	2	742614,743966	743445,745077
1	850393	869824	ENST00000341065	0	+	850393	861036	ENSG00000187634	14	850393,851165,855398,856282,861015,864283,864518,866387,867379,867653,867802,868496,868941,869151	850432,851256,855579,856332,861139,864372,864703,866549,867494,867731,868301,868620,869051,869824
1	850984	869824	ENST00000342066	0	+	851185	869396	ENSG00000187634	14	850984,851165,855398,856282,861015,864283,864518,866387,867379,867653,867802,868496,868941,869151	851043,851256,855579,856332,861139,864372,864703,866549,867494,867731,868301,868620,869051,869824
1	869459	884494	ENST00000327044	0	-	869937	884483	ENSG00000188976	19	884458,884172,882342,882137,881338,881166,879247,879025,878418,877655,877243,876370,873733,873374,871645,871416,870761,870300,869459	884494,884324,882516,882268,881458,881256,879325,879135,878531,877843,877382,876481,873846,873475,871788,871529,870896,870389,870043
1	885830	890958	ENST00000338591	0	+	885937	890434	ENSG00000187961	12	885830,886536,886872,887069,887598,887947,888352,888580,889163,889350,889592,890206	886043,886795,886993,887290,887714,888160,888496,888747,889251,889423,889773,890958
1	891740	900339	ENST00000379407	0	+	891775	899818	ENSG00000187583	15	891740,891947,895520,895764,895929,896122,896320,896567,897318,897531,898104,898743,899076,899559,899685	891857,892046,895666,895844,896001,896249,896451,896647,897393,897667,898253,898883,899294,899607,900339
1	891740	900339	ENST00000379409	0	+	891775	899818	ENSG00000187583	15	891740,891947,895520,895764,895929,896320,896567,897318,897531,898104,898429,898743,899076,899559,899685	891857,892046,895666,895844,896249,896451,896647,897393,897667,898253,898569,898883,899294,899607,900339
1	891740	900339	ENST00000379410	0	+	891775	899818	ENSG00000187583	16	891740,891947,895520,895764,895929,896122,896356,896567,897318,897531,898104,898429,898743,899076,899559,899685	891857,892046,895666,895844,896001,896249,896451,896647,897393,897667,898253,898569,898883,899294,899607,900339
1	900447	907336	ENST00000341290	0	-	901415	906409	ENSG00000187642	5	907308,906380,904124,901742,900447	907336,906416,905900,901867,901512
1	924208	925333	ENST00000304952	0	-	924302	925216	ENSG00000188290	4	925109,924935,924769,924208	925333,925030,924856,924675
1	938742	939782	ENST00000379389	0	+	938817	939721	ENSG00000187608	2	938742,939227	938819,939782
1	945366	981355	ENST00000379364	0	+	975677	980224	ENSG00000188157	39	945366,947444,960520,965908,966416,966721,967199,968482,968781,969066,969352,969577,970404,970602,970976,971207,971403,971640,972063,972570,972816,973019,973255,974110,974479,974809,975146,975476,975670,975969,976275,976496,976696,976971,977236,978704,978996,979691,980067	945616,947705,960567,966123,966640,966945,967405,968700,968975,969266,969500,969682,970520,970766,971119,971331,971508,971978,972200,972697,972930,973138,973608,974302,974694,975038,975280,975572,975834,976080,976286,976612,976888,977058,977259,978736,979220,979794,981355
1	945366	981355	ENST00000379370	0	+	945416	980224	ENSG00000188157	36	945366,947444,960520,965908,966416,966721,967199,968482,968781,969066,969352,969577,970404,970602,970976,971207,971403,971640,972063,972570,972816,973019,973255,974110,974479,974809,975146,975476,975670,975969,976496,976696,976971,978996,979691,980067	945616,947705,960567,966123,966640,966945,967405,968700,968975,969266,969500,969682,970520,970766,971119,971331,971508,971978,972200,972697,972930,973138,973608,974302,974694,975038,975280,975572,975834,976080,976612,976888,977058,979220,979794,981355
1	988308	994570	ENST00000403855	0	+	988308	994570	ENSG00000217801	13	988308,988614,989449,989725,990595,990650,991815,992130,992794,993115,993820,994164,994452	988444,988808,989644,989832,990648,990706,991923,992257,992892,993246,993974,994231,994570
1	1007061	1041324	ENST00000379339	0	-	1008136	1016786	ENSG00000131591	12	1041303,1040265,1017234,1016715,1016119,1015596,1012745,1012382,1011121,1009724,1009158,1007061	1041324,1040318,1017346,1016808,1016226,1015671,1012840,1012447,1011255,1009749,1009626,1008230
1	1007066	1041341	ENST00000379334	0	-	1008136	1016786	ENSG00000131591	10	1041303,1017234,1016715,1015596,1012745,1012382,1011121,1009724,1009596,1007066	1041341,1017346,1016808,1015671,1012840,1012447,1011255,1009749,1009626,1008230
1	1007068	1041338	ENST00000253892	0	-	1008136	1012421	ENSG00000131591	10	1041303,1017234,1016715,1015596,1012745,1012382,1011121,1009724,1009158,1007068	1041338,1017346,1016808,1015671,1012840,1012447,1011255,1009749,1009626,1008230
1	1007068	1041338	ENST00000294576	0	-	1008136	1016786	ENSG00000131591	10	1041303,1017234,1016715,1015596,1012745,1012382,1011121,1009724,1009158,1007068	1041338,1017346,1016808,1015671,1012840,1012447,1011255,1009749,1009626,1008230
1	1007068	1041338	ENST00000379325	0	-	1007514	1007906	ENSG00000215916	11	1041303,1017234,1016715,1015596,1012745,1012382,1011121,1009724,1009596,1009158,1007068	1041338,1017346,1016808,1015671,1012840,1012447,1011255,1009749,1009626,1009329,1008230
1	1007478	1017417	ENST00000379320	0	-	1008136	1016786	ENSG00000131591	8	1016715,1015596,1012745,1012382,1011121,1009724,1009158,1007478	1017417,1015671,1012840,1012447,1011255,1009749,1009626,1008230
1	1007943	1031370	ENST00000379319	0	-	1008136	1016786	ENSG00000131591	10	1031199,1017234,1016715,1015596,1012745,1012382,1011121,1009724,1009596,1007943	1031370,1017346,1016808,1015671,1012840,1012447,1011255,1009749,1009626,1008230
1	1098299	1104798	ENST00000379317	0	-	1100873	1104701	ENSG00000205231	2	1104608,1098299	1104798,1101639
1	1099146	1123178	ENST00000379290	0	+	1105297	1123090	ENSG00000162571	16	1099146,1099509,1099667,1104432,1104900,1105277,1105726,1105974,1106984,1107604,1108119,1109163,1110212,1121843,1122336,1122681	1099169,1099564,1099732,1104576,1104980,1105583,1105844,1106103,1107058,1107689,1108290,1109334,1110352,1121959,1122429,1123178
1	1099149	1110385	ENST00000400931	0	+	1105297	1110385	ENSG00000162571	13	1099149,1099528,1099667,1104432,1104900,1105277,1105726,1105974,1106984,1107604,1108119,1109163,1110212	1099169,1099564,1099732,1104576,1104980,1105583,1105844,1106103,1107058,1107689,1108290,1109334,1110385
1	1099149	1123176	ENST00000379289	0	+	1104459	1123090	ENSG00000162571	16	1099149,1099528,1099667,1104432,1104900,1105277,1105726,1105974,1106984,1107604,1108119,1109163,1110212,1121843,1122336,1122681	1099169,1099564,1099732,1104576,1104980,1105583,1105844,1106103,1107058,1107689,1108290,1109334,1110352,1121959,1122429,1123176
1	1104940	1111107	ENST00000379288	0	+	1105297	1110385	ENSG00000162571	9	1104940,1105277,1105726,1105974,1106984,1107604,1108119,1109163,1110212	1105096,1105583,1105844,1106103,1107058,1107689,1108290,1109334,1111107
1	1128752	1131952	ENST00000328596	0	-	1128834	1131814	ENSG00000186891	4	1131628,1130613,1129642,1128752	1131952,1130735,1129729,1129203
1	1128752	1131952	ENST00000379268	0	-	1129087	1131814	ENSG00000186891	5	1131628,1130613,1129642,1129277,1128752	1131952,1130735,1129729,1129479,1129211
1	1129087	1131814	ENST00000379265	0	-	1129087	1131814	ENSG00000186891	5	1131628,1130613,1129642,1129298,1129087	1131814,1130735,1129729,1129479,1129211
1	1136583	1138740	ENST00000379234	0	-	1136798	1138740	ENSG00000186827	6	1138638,1138235,1137881,1137185,1136947,1136583	1138740,1138336,1137947,1137381,1137075,1136868
1	1136583	1139411	ENST00000379236	0	-	1136798	1139370	ENSG00000186827	7	1139226,1138906,1138235,1137881,1137185,1136947,1136583	1139411,1139028,1138336,1137947,1137381,1137075,1136868
1	1142177	1157274	ENST00000263741	0	-	1142913	1154036	ENSG00000078808	7	1157135,1153711,1149075,1148487,1144012,1143701,1142177	1157274,1154189,1149211,1148600,1144170,1143876,1143047
1	1142177	1157274	ENST00000360001	0	-	1142913	1153943	ENSG00000078808	7	1157135,1153711,1149075,1148487,1144012,1143701,1142177	1157274,1154189,1149211,1148600,1144248,1143876,1143047
1	1142755	1157274	ENST00000403997	0	-	1142755	1154036	ENSG00000078808	7	1157135,1153711,1149075,1148487,1144012,1143701,1142755	1157274,1154189,1149211,1148600,1144170,1143876,1142931
1	1157492	1160284	ENST00000379198	0	+	1157522	1158511	ENSG00000176022	1	1157492	1160284
1	1167696	1171965	ENST00000330388	0	-	1167791	1171933	ENSG00000184163	8	1171757,1169624,1169434,1169197,1168687,1168305,1168078,1167696	1171965,1169740,1169518,1169348,1168795,1168395,1168156,1167889
1	1179157	1199097	ENST00000347370	0	-	1180446	1188604	ENSG00000160087	7	1198909,1192976,1188589,1182451,1182235,1181288,1179157	1199097,1193235,1188629,1182553,1182373,1181368,1180730
1	1179157	1199097	ENST00000349431	0	-	1180446	1193235	ENSG00000160087	8	1198909,1193105,1190026,1188589,1182451,1182235,1181288,1179157	1199097,1193235,1190073,1188629,1182553,1182373,1181368,1180730
1	1179157	1199097	ENST00000400929	0	-	1180446	1188604	ENSG00000160087	6	1198909,1188589,1182451,1182235,1181288,1179157	1199097,1188629,1182553,1182373,1181368,1180730
1	1180145	1191366	ENST00000339385	0	-	1180446	1191366	ENSG00000160087	6	1191341,1188589,1182451,1182235,1181288,1180145	1191366,1188629,1182553,1182373,1181368,1180730
1	1180145	1199055	ENST00000348298	0	-	1180446	1193235	ENSG00000160087	7	1198909,1193105,1188589,1182451,1182235,1181288,1180145	1199055,1193235,1188629,1182553,1182373,1181368,1180730
1	1180145	1199055	ENST00000400930	0	-	1180446	1188604	ENSG00000160087	7	1198909,1193105,1188589,1182451,1182235,1181288,1180145	1199055,1193235,1188629,1182553,1182373,1181368,1180730
1	1180407	1198969	ENST00000360466	0	-	1180446	1193235	ENSG00000160087	7	1198742,1193105,1188589,1182451,1182235,1181288,1180407	1198969,1193235,1188629,1182553,1182373,1181368,1180730
1	1204310	1217249	ENST00000379116	0	+	1209268	1217249	ENSG00000162572	15	1204310,1205683,1206469,1206654,1207485,1209221,1211169,1212194,1212352,1212471,1212751,1212916,1213182,1215514,1217201	1204635,1205909,1206540,1206853,1207558,1209333,1211419,1212251,1212392,1212542,1212839,1213079,1213280,1215533,1217249
1	1204310	1217262	ENST00000379099	0	+	1207502	1216853	ENSG00000162572	19	1204310,1205683,1206469,1206654,1207485,1209221,1210814,1211169,1212011,1212352,1212751,1212916,1213182,1215514,1215720,1215880,1216138,1216308,1216497	1204635,1205909,1206540,1206853,1207558,1209333,1210907,1211521,1212218,1212542,1212839,1213079,1213280,1215631,1215798,1215937,1216196,1216383,1217262
1	1204310	1217262	ENST00000400928	0	+	1209268	1216853	ENSG00000162572	18	1204310,1205683,1206469,1206654,1207485,1209221,1211169,1212011,1212352,1212751,1212916,1213182,1215514,1215720,1215880,1216138,1216308,1216497	1204635,1205909,1206540,1206853,1207558,1209333,1211521,1212218,1212542,1212839,1213079,1213280,1215631,1215798,1215937,1216196,1216383,1217262
1	1205831	1217267	ENST00000338555	0	+	1209268	1216853	ENSG00000162572	15	1205831,1207485,1209221,1211169,1212011,1212352,1212751,1212916,1213182,1215514,1215720,1215880,1216138,1216308,1216497	1206853,1207558,1209333,1211521,1212218,1212542,1212839,1213079,1213280,1215631,1215798,1215937,1216196,1216383,1217267
1	1207352	1217267	ENST00000325425	0	+	1207502	1216853	ENSG00000162572	15	1207352,1209221,1210814,1211169,1212011,1212352,1212751,1212916,1213182,1215514,1215720,1215880,1216138,1216308,1216497	1207558,1209333,1210907,1211521,1212218,1212542,1212839,1213079,1213280,1215631,1215798,1215937,1216196,1216383,1217267
1	1207408	1217267	ENST00000379101	0	+	1207408	1216853	ENSG00000162572	12	1207408,1207519,1209221,1210814,1212751,1213182,1215514,1215720,1215880,1216138,1216308,1216497	1207430,1207558,1209333,1210845,1213079,1213280,1215631,1215798,1215937,1216196,1216383,1217267
1	1209268	1216853	ENST00000379110	0	+	1209268	1216853	ENSG00000162572	15	1209268,1210814,1211169,1211196,1212011,1212352,1212751,1212916,1213182,1215514,1215720,1215880,1216138,1216308,1216497	1209333,1210907,1211191,1211521,1212218,1212542,1212839,1213079,1213280,1215631,1215798,1215937,1216196,1216383,1216853
1	1217633	1231172	ENST00000354980	0	-	1218807	1228503	ENSG00000131584	22	1229329,1228405,1228165,1227231,1225752,1225401,1225216,1225074,1224588,1223810,1223613,1223256,1223065,1221668,1221454,1221258,1220979,1220690,1219645,1219333,1219066,1217633	1231172,1228524,1228218,1227289,1225935,1225445,1225311,1225148,1224599,1223922,1223664,1223356,1223176,1221876,1221523,1221352,1221181,1220797,1219871,1219442,1219176,1218951
1	1217635	1233132	ENST00000353662	0	-	1218807	1228503	ENSG00000131584	23	1233012,1229329,1228405,1228165,1227231,1225752,1225401,1225216,1225074,1224588,1223810,1223613,1223256,1223065,1221668,1221454,1221258,1220979,1220690,1219645,1219333,1219066,1217635	1233132,1229386,1228524,1228218,1227289,1225935,1225445,1225311,1225148,1224599,1223922,1223664,1223356,1223176,1221876,1221523,1221352,1221181,1220797,1219871,1219442,1219176,1218951
1	1217635	1233132	ENST00000354700	0	-	1218807	1233058	ENSG00000131584	24	1233012,1229329,1228405,1228165,1227231,1225752,1225401,1225216,1225074,1224588,1223810,1223613,1223256,1223065,1221668,1221454,1221258,1220979,1220690,1219961,1219645,1219333,1219066,1217635	1233132,1229386,1228524,1228218,1227289,1225935,1225445,1225311,1225148,1224599,1223922,1223664,1223356,1223176,1221876,1221523,1221352,1221181,1220797,1220059,1219871,1219442,1219176,1218951
1	1218113	1224198	ENST00000379037	0	-	1218807	1223862	ENSG00000131584	14	1223810,1223613,1223256,1223065,1221668,1221454,1221258,1220979,1220690,1219961,1219645,1219333,1219066,1218113	1224198,1223664,1223356,1223176,1221876,1221523,1221352,1221181,1220797,1220059,1219871,1219442,1219176,1218951
1	1233857	1236919	ENST00000379031	0	+	1233887	1236622	ENSG00000169972	8	1233857,1234158,1234329,1234697,1234924,1235877,1236152,1236573	1233963,1234215,1234516,1234846,1235094,1235931,1236314,1236919
1	1236828	1249909	ENST00000323275	0	-	1237102	1249851	ENSG00000127054	17	1249824,1246239,1245699,1244539,1240763,1240647,1240067,1239544,1238975,1238752,1238278,1238030,1237836,1237683,1237469,1237261,1236828	1249909,1246336,1245772,1244767,1240861,1240681,1240205,1239608,1239164,1238835,1238367,1238192,1237943,1237744,1237611,1237390,1237167
1	1236841	1249909	ENST00000294579	0	-	1237102	1249851	ENSG00000127054	12	1249824,1246239,1245699,1244576,1239544,1238975,1238752,1238278,1238121,1237469,1237261,1236841	1249909,1246336,1245772,1244767,1239561,1239164,1238835,1238367,1238192,1237599,1237390,1237167
1	1250006	1254139	ENST00000343938	0	+	1252154	1253006	ENSG00000215792	3	1250006,1252079,1252484	1250345,1252275,1254139
1	1250006	1254139	ENST00000360706	0	+	1253434	1254099	ENSG00000187488	3	1250006,1252079,1252484	1250345,1252275,1254139
1	1256589	1260550	ENST00000339381	0	+	1256589	1259707	ENSG00000169962	6	1256589,1256881,1257267,1258164,1258502,1258749	1256779,1257181,1258049,1258367,1258622,1260550
1	1260522	1274308	ENST00000378888	0	-	1261385	1274308	ENSG00000107404	15	1274139,1267932,1267606,1267296,1266910,1265653,1265490,1265281,1264979,1264825,1264530,1263765,1263512,1263220,1260522	1274308,1268001,1267727,1267399,1267048,1265746,1265559,1265420,1265055,1264892,1264682,1263896,1263679,1263426,1261758
1	1260522	1274308	ENST00000378891	0	-	1261385	1274308	ENSG00000107404	15	1274139,1267932,1267606,1267296,1266910,1265653,1265490,1265281,1264979,1264825,1264605,1263765,1263512,1263220,1260522	1274308,1268001,1267727,1267399,1267048,1265746,1265559,1265420,1265055,1264892,1264682,1263896,1263679,1263426,1261758
1	1260522	1274358	ENST00000345100	0	-	1261385	1274308	ENSG00000107404	9	1274139,1267932,1267606,1267296,1266910,1265698,1263512,1263220,1260522	1274358,1268001,1267727,1267399,1267048,1265746,1263611,1263426,1261758
1	1260522	1274623	ENST00000263743	0	-	1261385	1264927	ENSG00000107404	8	1274589,1265281,1264825,1264605,1263765,1263512,1263220,1260522	1274623,1265333,1265055,1264682,1263896,1263679,1263426,1261758
1	1277935	1283786	ENST00000342753	0	-	1278544	1283747	ENSG00000162576	10	1283699,1281924,1280693,1280487,1279925,1279597,1279436,1279273,1279091,1277935	1283786,1281947,1280995,1280588,1280395,1279752,1279475,1279349,1279189,1278575
1	1277935	1283800	ENST00000309212	0	-	1278847	1283747	ENSG00000162576	10	1283699,1281924,1280693,1280487,1279925,1279597,1279436,1279273,1279091,1277935	1283800,1281947,1280995,1280588,1280395,1279752,1279475,1279349,1279171,1278872
1	1277935	1286506	ENST00000378864	0	-	1278847	1286506	ENSG00000162576	10	1286485,1281924,1280693,1280487,1279925,1279597,1279436,1279273,1279091,1277935	1286506,1281947,1280995,1280588,1280395,1279752,1279475,1279349,1279171,1278872
1	1298973	1300400	ENST00000338370	0	-	1299044	1299999	ENSG00000175756	3	1299948,1299243,1298973	1300400,1299688,1299145
1	1298973	1300443	ENST00000338338	0	-	1299044	1299999	ENSG00000175756	4	1300397,1299948,1299243,1298973	1300443,1300033,1299688,1299145
1	1298975	1300412	ENST00000321751	0	-	1299044	1299999	ENSG00000175756	4	1300318,1299948,1299243,1298975	1300412,1300033,1299688,1299145
1	1298980	1300416	ENST00000378853	0	-	1299044	1299999	ENSG00000175756	4	1300240,1299948,1299243,1298980	1300416,1300033,1299688,1299145
1	1327164	1332524	ENST00000344843	0	-	1327326	1332460	ENSG00000131586	4	1332374,1332152,1331052,1327164	1332524,1332262,1331129,1327499
1	1351371	1353030	ENST00000378821	0	+	1351371	1353030	ENSG00000205116	2	1351371,1352797	1351628,1353030
1	1360772	1366008	ENST00000338660	0	+	1360992	1365030	ENSG00000179403	3	1360772,1362170,1364324	1361064,1362727,1366008
1	1360959	1366008	ENST00000339380	0	+	1364329	1365030	ENSG00000179403	3	1360959,1362170,1364324	1361064,1362727,1366008
1	1374932	1394342	ENST00000378774	0	+	1375927	1393958	ENSG00000215915	12	1374932,1377289,1377608,1379588,1380703,1381034,1381468,1382372,1384404,1385993,1387843,1393626	1376001,1377365,1377677,1379743,1380762,1381159,1381592,1382423,1384474,1386160,1387951,1394342
1	1374932	1394342	ENST00000378785	0	+	1375927	1382423	ENSG00000215915	12	1374932,1377289,1377608,1379588,1380703,1381034,1381468,1382372,1384404,1385993,1387843,1393627	1376001,1377365,1377677,1379743,1380762,1381159,1381592,1382423,1384474,1386160,1387951,1394342
1	1397006	1408349	ENST00000378741	0	+	1397128	1408346	ENSG00000160072	8	1397006,1402517,1403887,1404292,1406110,1407381,1407788,1408290	1397332,1402593,1403988,1404351,1406179,1407546,1407905,1408349
1	1397006	1421444	ENST00000308647	0	+	1397128	1421060	ENSG00000160072	16	1397006,1402517,1403887,1404292,1406110,1407381,1407788,1410259,1411025,1411353,1411787,1413106,1414447,1415500,1415806,1420728	1397332,1402593,1403988,1404351,1406179,1407546,1407857,1410414,1411081,1411478,1411911,1413157,1414517,1415667,1415914,1421444
1	1397006	1421444	ENST00000360489	0	+	1397128	1421060	ENSG00000160072	14	1397006,1402517,1406110,1407517,1407788,1410259,1411022,1411353,1411787,1413106,1414447,1415500,1415806,1420728	1397332,1402593,1406159,1407546,1407857,1410414,1411081,1411478,1411911,1413157,1414517,1415667,1415914,1421444
1	1397006	1421444	ENST00000378737	0	+	1407422	1421060	ENSG00000160072	15	1397006,1402517,1403887,1404292,1406110,1407381,1407788,1410259,1411025,1411353,1411787,1414440,1415497,1415713,1420728	1397332,1402593,1403988,1404351,1406179,1407546,1407857,1410414,1411087,1411478,1411911,1414517,1415667,1415914,1421444
1	1404292	1408388	ENST00000378736	0	+	1406170	1408349	ENSG00000160072	5	1404292,1406110,1407381,1407788,1408293	1404351,1406179,1407546,1407905,1408388
1	1437394	1459928	ENST00000378756	0	+	1437512	1459315	ENSG00000197785	16	1437394,1441255,1442554,1442959,1444164,1445384,1445791,1447987,1448754,1449082,1449516,1450483,1451704,1452938,1454466,1459169	1437716,1441331,1442655,1443018,1444233,1445549,1445860,1448142,1448810,1449207,1449640,1450534,1451774,1453105,1454574,1459928
1	1437418	1459927	ENST00000378755	0	+	1437512	1459315	ENSG00000197785	16	1437418,1441255,1442410,1442959,1444164,1445384,1445791,1447987,1448754,1449082,1449516,1450483,1451704,1452938,1454466,1459169	1437716,1441331,1442655,1443018,1444233,1445549,1445860,1448142,1448810,1449207,1449640,1450534,1451774,1453105,1454574,1459927
1	1437418	1459927	ENST00000378759	0	+	1449166	1459315	ENSG00000197785	17	1437418,1441255,1442410,1442959,1444164,1445384,1445791,1447987,1448754,1449082,1449516,1450483,1451704,1452404,1452938,1454466,1459169	1437716,1441331,1442655,1443018,1444233,1445549,1445860,1448142,1448810,1449207,1449640,1450534,1451774,1452481,1453105,1454574,1459927
1	1437774	1459927	ENST00000339113	0	+	1437774	1459315	ENSG00000197785	16	1437774,1441255,1442554,1442959,1444164,1445384,1445791,1447987,1448754,1449082,1449516,1450483,1451704,1452938,1454466,1459169	1437933,1441331,1442655,1443018,1444233,1445549,1445860,1448142,1448810,1449207,1449640,1450534,1451774,1453105,1454574,1459927
1	1460429	1465603	ENST00000378733	0	-	1460429	1465581	ENSG00000205090	4	1465533,1464927,1460832,1460429	1465603,1465033,1461040,1460750
1	1466917	1471730	ENST00000378726	0	-	1467309	1470220	ENSG00000160075	3	1470106,1469112,1466917	1471730,1469230,1467410
1	1466917	1500125	ENST00000291386	0	-	1467309	1499800	ENSG00000160075	5	1499721,1490016,1470106,1469112,1466917	1500125,1490159,1470245,1469230,1467410
1	1469881	1499830	ENST00000378725	0	-	1469981	1499800	ENSG00000160075	3	1499721,1490016,1469881	1499830,1490159,1470245
1	1487595	1499827	ENST00000359060	0	-	1489778	1499800	ENSG00000160075	2	1499721,1487595	1499827,1490159
1	1540736	1555853	ENST00000357210	0	+	1540874	1555773	ENSG00000197530	20	1540736,1541751,1548674,1549017,1550038,1550234,1550529,1550789,1551893,1552080,1552317,1552539,1552916,1553262,1553516,1553732,1554376,1554628,1554882,1555535	1540876,1541857,1548942,1549188,1550144,1550428,1550671,1550896,1551997,1552242,1552450,1552687,1553072,1553422,1553642,1553965,1554554,1554809,1554947,1555853
1	1540747	1555847	ENST00000355826	0	+	1540874	1555773	ENSG00000197530	20	1540747,1541751,1548632,1549017,1550038,1550234,1550529,1550789,1551893,1552080,1552317,1552539,1552916,1553262,1553516,1553732,1554376,1554628,1554882,1555535	1540876,1541857,1548942,1549188,1550144,1550428,1550671,1550896,1551997,1552242,1552450,1552687,1553072,1553422,1553642,1553965,1554554,1554809,1554947,1555847
1	1540747	1555847	ENST00000357882	0	+	1540874	1555773	ENSG00000197530	19	1540747,1541751,1548632,1549017,1550038,1550529,1550789,1551893,1552080,1552317,1552539,1552916,1553262,1553516,1553732,1554376,1554628,1554882,1555535	1540876,1541857,1548942,1549188,1550144,1550671,1550896,1551997,1552242,1552450,1552687,1553072,1553422,1553642,1553965,1554554,1554809,1554947,1555847
1	1540747	1555847	ENST00000360522	0	+	1540874	1555773	ENSG00000197530	19	1540747,1541751,1548632,1549017,1550038,1550234,1550529,1550789,1552080,1552317,1552539,1552916,1553262,1553516,1553732,1554376,1554628,1554882,1555535	1540876,1541857,1548942,1549188,1550144,1550428,1550671,1550896,1552242,1552450,1552687,1553072,1553422,1553642,1553965,1554554,1554809,1554947,1555847
1	1540747	1555847	ENST00000378710	0	+	1540874	1555773	ENSG00000197530	19	1540747,1541751,1548632,1549017,1550038,1550234,1550529,1551893,1552080,1552317,1552539,1552916,1553262,1553516,1553732,1554376,1554628,1554882,1555535	1540876,1541857,1548942,1549188,1550144,1550428,1550671,1551997,1552242,1552450,1552687,1553072,1553422,1553642,1553965,1554554,1554809,1554947,1555847
1	1541148	1555847	ENST00000378712	0	+	1548696	1555544	ENSG00000197530	18	1541148,1541751,1548674,1549017,1550038,1550529,1550789,1551893,1552080,1552317,1552539,1552916,1553262,1553516,1553732,1554376,1554882,1555535	1541343,1541857,1548942,1549188,1550144,1550671,1550896,1551997,1552242,1552450,1552687,1553072,1553422,1553642,1553965,1554554,1554947,1555847
1	1542803	1555847	ENST00000378708	0	+	1548696	1555773	ENSG00000197530	18	1542803,1548674,1549017,1550038,1550234,1550529,1551893,1552080,1552317,1552539,1552916,1553262,1553516,1553732,1554376,1554628,1554882,1555535	1542958,1548942,1549188,1550144,1550428,1550671,1551997,1552242,1552450,1552687,1553072,1553422,1553642,1553965,1554554,1554809,1554947,1555847
1	1557421	1559893	ENST00000378675	0	+	1557461	1559785	ENSG00000189409	7	1557421,1558025,1558223,1558990,1559231,1559444,1559690	1557616,1558155,1558597,1559154,1559341,1559570,1559893
1	1557423	1559864	ENST00000356026	0	+	1557461	1559864	ENSG00000189409	8	1557423,1558025,1558223,1558430,1558990,1559231,1559444,1559690	1557616,1558155,1558362,1558597,1559154,1559341,1559570,1559864
1	1557423	1623109	ENST00000009120	0	+	1621509	1623002	ENSG00000215914	7	1557423,1558025,1621439,1621646,1622206,1622660,1622907	1557616,1558155,1621578,1621813,1622557,1622786,1623109
1	1560963	1570489	ENST00000358779	0	-	1560989	1570489	ENSG00000189229	4	1570414,1561558,1561162,1560963	1570489,1561651,1561351,1561081
1	1560963	1578577	ENST00000341832	0	-	1560989	1578577	ENSG00000189229	20	1578569,1576686,1571350,1570997,1570803,1570350,1567610,1567130,1566886,1566272,1565501,1563725,1562987,1562633,1562306,1562122,1561907,1561558,1561162,1560963	1578577,1576801,1571367,1571108,1570867,1570528,1567732,1567225,1567044,1566337,1565676,1563815,1563108,1562738,1562427,1562229,1562023,1561706,1561351,1561081
1	1560963	1578798	ENST00000340677	0	-	1560989	1578798	ENSG00000189229	21	1578688,1576686,1571222,1570997,1570835,1570684,1570350,1567610,1567130,1566886,1566272,1565501,1563725,1562987,1562633,1562306,1562122,1561907,1561558,1561162,1560963	1578798,1576801,1571272,1571108,1570867,1570721,1570528,1567732,1567225,1567044,1566337,1565676,1563815,1563108,1562738,1562427,1562229,1562023,1561706,1561351,1561081
1	1560963	1578798	ENST00000356937	0	-	1560989	1578798	ENSG00000189229	20	1578688,1576686,1571350,1570997,1570803,1570350,1567610,1567130,1566886,1566272,1565501,1563725,1562987,1562633,1562306,1562122,1561907,1561558,1561162,1560963	1578798,1576801,1571367,1571108,1570867,1570528,1567732,1567225,1567044,1566337,1565676,1563815,1563108,1562738,1562427,1562229,1562023,1561706,1561351,1561081
1	1560963	1645617	ENST00000407249	0	-	1560989	1566317	ENSG00000189229	20	1645552,1644007,1642895,1640627,1637645,1633563,1630817,1630337,1630093,1566272,1565501,1563725,1562987,1562633,1562306,1562122,1561907,1561558,1561162,1560963	1645617,1644134,1643010,1640754,1637777,1633699,1630939,1630432,1630251,1566337,1565676,1563815,1563108,1562738,1562427,1562229,1562023,1561706,1561351,1561081
1	1578277	1645632	ENST00000404249	0	-	1578670	1578798	ENSG00000189229	2	1645557,1578277	1645632,1578811
1	1582802	1613943	ENST00000378662	0	-	1587084	1598001	ENSG00000189339	10	1613748,1612275,1597680,1597366,1596765,1592811,1591400,1590966,1589629,1582802	1613943,1612692,1598148,1597501,1596892,1592931,1591453,1591038,1589774,1587321
1	1582803	1614027	ENST00000234800	0	-	1587084	1598001	ENSG00000189339	9	1613748,1597680,1597366,1596765,1592811,1591400,1590966,1589629,1582803	1614027,1598148,1597501,1596892,1592931,1591453,1591038,1589774,1587321
1	1585591	1614027	ENST00000355570	0	-	1587084	1613783	ENSG00000189339	9	1613748,1597680,1597366,1596765,1592811,1591400,1590966,1589629,1585591	1614027,1598148,1597501,1596892,1592931,1591453,1591038,1589774,1587321
1	1621661	1623109	ENST00000234610	0	+	1621661	1623002	ENSG00000215914	5	1621661,1622206,1622447,1622660,1622907	1621938,1622370,1622557,1622786,1623109
1	1624029	1645637	ENST00000356200	0	-	1624206	1643895	ENSG00000008128	20	1645540,1643887,1642895,1640627,1637645,1633563,1630817,1630337,1630093,1629479,1628708,1626941,1626203,1625849,1625522,1625338,1625123,1624775,1624379,1624029	1645637,1644130,1643010,1640754,1637777,1633699,1630939,1630432,1630251,1629544,1628883,1627031,1626324,1625954,1625643,1625445,1625239,1624923,1624568,1624298
1	1624180	1645623	ENST00000357760	0	-	1624206	1644117	ENSG00000008128	20	1645557,1644007,1642895,1640657,1637645,1633563,1630817,1630337,1630093,1629479,1628708,1626941,1626203,1625849,1625522,1625338,1625123,1624775,1624379,1624180	1645623,1644130,1643010,1640754,1637777,1633726,1630939,1630432,1630251,1629544,1628883,1627031,1626324,1625954,1625643,1625445,1625239,1624923,1624568,1624298
1	1624180	1645623	ENST00000378633	0	-	1624206	1644117	ENSG00000008128	20	1645557,1644007,1642895,1640657,1637645,1633563,1630778,1630337,1630093,1629479,1628708,1626941,1626203,1625849,1625522,1625338,1625123,1624775,1624379,1624180	1645623,1644130,1643010,1640754,1637777,1633699,1630939,1630432,1630251,1629544,1628883,1627031,1626324,1625954,1625643,1625445,1625239,1624923,1624568,1624298
1	1624180	1645623	ENST00000378635	0	-	1624206	1644117	ENSG00000008128	20	1645557,1644007,1642895,1640657,1637645,1633563,1630817,1630337,1630093,1629479,1628708,1626941,1626203,1625849,1625522,1625338,1625123,1624775,1624379,1624180	1645623,1644130,1643010,1640754,1637777,1633699,1630939,1630432,1630251,1629544,1628883,1627031,1626324,1625954,1625643,1625445,1625239,1624923,1624568,1624298
1	1624180	1645623	ENST00000401097	0	-	1624206	1644117	ENSG00000008128	20	1645557,1644007,1642895,1640627,1637645,1633563,1630817,1630337,1630093,1629479,1628708,1626941,1626203,1625849,1625522,1625338,1625123,1624775,1624379,1624180	1645623,1644130,1643010,1640754,1637777,1633699,1630939,1630432,1630251,1629544,1628883,1627031,1626324,1625954,1625643,1625445,1625239,1624923,1624568,1624298
1	1624180	1645637	ENST00000378638	0	-	1624206	1643895	ENSG00000008128	21	1645540,1644007,1643887,1642895,1640627,1637645,1633563,1630817,1630337,1630093,1629479,1628708,1626941,1626203,1625849,1625522,1625338,1625123,1624775,1624379,1624180	1645637,1644130,1643933,1643010,1640754,1637777,1633699,1630939,1630432,1630251,1629544,1628883,1627031,1626324,1625954,1625643,1625445,1625239,1624923,1624568,1624298
1	1624206	1645617	ENST00000317673	0	-	1624206	1637698	ENSG00000008128	9	1645552,1644007,1642895,1640627,1637645,1633627,1624775,1624379,1624206	1645617,1644134,1643010,1640754,1637777,1633699,1624868,1624568,1624298
1	1624206	1645617	ENST00000341028	0	-	1624206	1644117	ENSG00000008128	20	1645552,1644007,1642895,1640657,1637645,1633563,1630778,1630337,1630093,1629479,1628708,1626941,1626203,1625849,1625522,1625338,1625123,1624775,1624379,1624206	1645617,1644134,1643010,1640754,1637777,1633699,1630939,1630432,1630251,1629544,1628883,1627031,1626324,1625954,1625643,1625445,1625239,1624923,1624568,1624298
1	1624206	1645617	ENST00000378630	0	-	1624206	1643895	ENSG00000008128	21	1645552,1644007,1643887,1642895,1640627,1637645,1633563,1630817,1630337,1630093,1629479,1628708,1626941,1626203,1625849,1625522,1625338,1625123,1624775,1624379,1624206	1645617,1644134,1643933,1643010,1640754,1637777,1633699,1630939,1630432,1630251,1629544,1628883,1627031,1626324,1625954,1625643,1625445,1625239,1624923,1624568,1624298
1	1637651	1645331	ENST00000401096	0	-	1644007	1644117	ENSG00000008128	5	1645248,1644007,1642895,1640627,1637651	1645331,1644130,1643010,1640754,1637777
1	1646137	1667218	ENST00000355439	0	-	1646713	1660856	ENSG00000215790	7	1667023,1665550,1660535,1660221,1659620,1655989,1646137	1667218,1665967,1661003,1660356,1659747,1656134,1646721
1	1646713	1667291	ENST00000400924	0	-	1646713	1660856	ENSG00000215790	6	1667023,1660535,1660221,1659620,1655989,1646713	1667291,1661003,1660356,1659747,1656134,1646721
1	1653541	1667291	ENST00000246421	0	-	1653754	1660856	ENSG00000215790	6	1667023,1660535,1660221,1659620,1655989,1653541	1667291,1661003,1660356,1659747,1656134,1653822
1	1672531	1700089	ENST00000341991	0	-	1674203	1686705	ENSG00000008130	12	1700045,1686527,1683251,1678480,1677802,1677557,1676673,1675843,1675583,1675350,1674866,1672531	1700089,1686745,1683334,1678609,1677907,1677642,1676775,1675997,1675682,1675507,1674948,1674359
1	1672531	1701368	ENST00000378625	0	-	1674203	1686705	ENSG00000008130	14	1701204,1686527,1683251,1681033,1680400,1678406,1677802,1677557,1676673,1675843,1675583,1675350,1674866,1672531	1701368,1686745,1683334,1681201,1680542,1678609,1677956,1677642,1676775,1675997,1675682,1675507,1674948,1674359
1	1672538	1679830	ENST00000342348	0	-	1675972	1679830	ENSG00000008130	10	1679664,1678480,1677802,1677557,1676673,1675843,1675583,1675350,1674866,1672538	1679830,1678609,1677907,1677642,1676775,1675997,1675682,1675507,1674948,1674359
1	1672538	1699769	ENST00000341426	0	-	1674203	1686705	ENSG00000008130	12	1699588,1686527,1683251,1678480,1677802,1677557,1676673,1675843,1675583,1675350,1674866,1672538	1699769,1686745,1683334,1678609,1677907,1677642,1676775,1675997,1675682,1675507,1674948,1674359
1	1672538	1699769	ENST00000344463	0	-	1674203	1686705	ENSG00000008130	14	1699588,1686527,1683251,1681033,1680400,1678406,1677802,1677557,1676673,1675843,1675583,1675350,1674866,1672538	1699769,1686745,1683334,1681201,1680542,1678609,1677956,1677642,1676775,1675997,1675682,1675507,1674948,1674359
1	1673770	1699751	ENST00000160596	0	-	1675965	1678485	ENSG00000008130	11	1699588,1686527,1683251,1678480,1677802,1677557,1675843,1675583,1675350,1674866,1673770	1699751,1686745,1683334,1678609,1677907,1677642,1675997,1675682,1675507,1674948,1674359
1	1678137	1699769	ENST00000400922	0	-	1678137	1686705	ENSG00000008130	5	1699588,1686527,1683251,1678480,1678137	1699769,1686745,1683334,1678609,1678181
1	1706590	1812355	ENST00000378606	0	-	1708630	1746752	ENSG00000078369	11	1812119,1760489,1746696,1737055,1727774,1725718,1714544,1711694,1710352,1708621,1706590	1812355,1760537,1746798,1737161,1727837,1725880,1714610,1711895,1710568,1708736,1708352
1	1706590	1812355	ENST00000378609	0	-	1708630	1746752	ENSG00000078369	12	1812119,1760489,1746696,1739136,1737055,1727774,1725718,1714544,1711694,1710352,1708621,1706590	1812355,1760537,1746798,1739174,1737161,1727837,1725880,1714610,1711895,1710568,1708736,1708352
1	1836126	1838593	ENST00000307786	0	+	1836580	1838492	ENSG00000169885	6	1836126,1836984,1837740,1838051,1838273,1838446	1836606,1837034,1837914,1838195,1838373,1838593
1	1836126	1838593	ENST00000378604	0	+	1836580	1838492	ENSG00000169885	5	1836126,1837740,1838051,1838273,1838446	1836606,1837914,1838195,1838373,1838593
1	1838889	1840096	ENST00000378602	0	-	1839181	1839855	ENSG00000178821	2	1839552,1838889	1840096,1839461
1	1838890	1840572	ENST00000310991	0	-	1839181	1840564	ENSG00000178821	5	1840481,1840344,1840192,1839552,1838890	1840572,1840387,1840233,1839730,1839461
1	1839252	1840580	ENST00000378598	0	-	1839252	1840557	ENSG00000178821	3	1840344,1840192,1839252	1840580,1840233,1839370
1	1843260	1849228	ENST00000378596	0	-	1843586	1847183	ENSG00000205073	10	1847951,1847756,1847527,1847082,1845690,1845074,1844666,1844284,1843888,1843260	1849228,1847811,1847646,1847237,1845819,1845228,1844798,1844444,1844022,1843687
1	1874612	1925136	ENST00000270720	0	-	1876877	1912255	ENSG00000142609	18	1925000,1912189,1910188,1909811,1908236,1906685,1895324,1894236,1893279,1891958,1889934,1887670,1886187,1885048,1881263,1880419,1877919,1874612	1925136,1912274,1910272,1909954,1908334,1906789,1895497,1894346,1893381,1892115,1890132,1887825,1886360,1885166,1881329,1880508,1878083,1877149
1	1904970	1925136	ENST00000378592	0	-	1906681	1912255	ENSG00000142609	7	1925000,1912189,1910188,1909811,1908236,1906638,1904970	1925136,1912274,1910272,1909954,1908334,1906789,1906411
1	1909423	1925013	ENST00000378590	0	-	1909423	1912255	ENSG00000142609	5	1925000,1912189,1910188,1909811,1909423	1925013,1912274,1910272,1909954,1909432
1	1940703	1952050	ENST00000378585	0	+	1940723	1951581	ENSG00000187730	9	1940703,1946241,1946633,1946817,1948876,1949454,1950410,1950850,1951282	1940790,1946353,1946700,1947037,1948958,1949591,1950565,1951061,1952050
1	1971769	1992659	ENST00000378563	0	+	1971954	1992659	ENSG00000067606	5	1971769,1976740,1977783,1980840,1992598	1972000,1976861,1977872,1980890,1992659
1	1971769	2106692	ENST00000378567	0	+	1971930	2106308	ENSG00000067606	18	1971769,1976740,1977783,1980840,2056561,2065509,2067326,2070171,2072089,2077294,2090817,2093354,2093600,2095196,2096053,2096523,2105882,2106221	1972000,1976861,1977872,1980890,2056646,2065640,2067407,2070223,2072277,2077391,2090903,2093489,2093687,2095315,2096132,2096612,2105997,2106692
1	1994946	2106692	ENST00000400921	0	+	2065638	2106308	ENSG00000067606	15	1994946,2056561,2065509,2067326,2070171,2072089,2077294,2090817,2093354,2093600,2095196,2096053,2096523,2105882,2106221	1995228,2056646,2065640,2067407,2070223,2072277,2077391,2090903,2093489,2093687,2095315,2096132,2096612,2105997,2106692
1	2026015	2106692	ENST00000400920	0	+	2065638	2106308	ENSG00000067606	15	2026015,2056561,2065509,2067326,2070171,2072089,2077294,2090817,2093354,2093600,2095196,2096053,2096523,2105882,2106221	2026194,2056646,2065640,2067407,2070223,2072277,2077391,2090903,2093489,2093687,2095315,2096132,2096612,2105997,2106692
1	2103093	2105174	ENST00000333854	0	-	2103228	2104019	ENSG00000182873	2	2104870,2103093	2105174,2104040
1	2105777	2116074	ENST00000400919	0	-	2106577	2107510	ENSG00000162585	7	2115987,2115297,2114938,2111012,2108137,2107303,2105777	2116074,2115432,2115209,2111080,2108505,2107548,2106812
1	2105777	2122397	ENST00000378558	0	-	2106577	2122397	ENSG00000162585	4	2122349,2119306,2114938,2105777	2122397,2119441,2115209,2106812
1	2106474	2116050	ENST00000400918	0	-	2106770	2116048	ENSG00000162585	4	2115987,2115297,2114938,2106474	2116050,2115432,2115209,2106812
1	2108457	2116074	ENST00000359030	0	-	2108457	2116048	ENSG00000162585	5	2115987,2115297,2114938,2111012,2108457	2116074,2115432,2115209,2111080,2108505
1	2110847	2116049	ENST00000378543	0	-	2111076	2116048	ENSG00000162585	3	2115987,2114938,2110847	2116049,2115209,2111080
1	2110847	2116073	ENST00000378546	0	-	2111008	2116048	ENSG00000162585	4	2115987,2115297,2114938,2110847	2116073,2115432,2115209,2111080
1	2110850	2116074	ENST00000401813	0	-	2111008	2116037	ENSG00000162585	3	2115987,2114938,2110850	2116074,2115209,2111080
1	2110850	2120287	ENST00000378545	0	-	2111008	2120287	ENSG00000162585	5	2120053,2119306,2115297,2114938,2110850	2120287,2119441,2115432,2115209,2111080
1	2149994	2229316	ENST00000378536	0	+	2150066	2228064	ENSG00000157933	7	2149994,2224277,2224584,2225139,2225592,2227319,2227876	2151034,2224402,2224699,2225401,2225884,2227549,2229316
1	2242556	2312853	ENST00000378531	0	-	2242682	2312832	ENSG00000116151	14	2312757,2311224,2309538,2308718,2307106,2306277,2295760,2293780,2279891,2278731,2258016,2257768,2245396,2242556	2312853,2311295,2309636,2308828,2307196,2306364,2295856,2293890,2280014,2278897,2258149,2257847,2245442,2242878
1	2276747	2312853	ENST00000378529	0	-	2276747	2312832	ENSG00000116151	11	2312757,2311224,2309538,2308718,2307106,2306277,2295760,2293780,2279891,2278731,2276747	2312853,2311295,2309636,2308828,2307196,2306364,2295856,2293890,2280014,2278897,2276763
1	2293101	2346079	ENST00000378527	0	-	2293101	2306420	ENSG00000116151	7	2346000,2308718,2307106,2306277,2295760,2293780,2293101	2346079,2308832,2307196,2306457,2295856,2293890,2293204
1	2300358	2312853	ENST00000378525	0	-	2300358	2311256	ENSG00000116151	7	2312757,2311224,2309538,2308718,2307106,2306277,2300358	2312853,2311295,2309636,2308828,2307196,2306364,2300526
1	2313074	2326734	ENST00000306256	0	+	2317090	2324423	ENSG00000157916	7	2313074,2317083,2318415,2320714,2322156,2323506,2324334	2313257,2317170,2318519,2320813,2322234,2323641,2326734
1	2313127	2323624	ENST00000378518	0	+	2317090	2323594	ENSG00000157916	5	2313127,2317083,2318415,2322156,2323506	2313257,2317170,2318519,2322234,2323624
1	2313139	2325048	ENST00000378513	0	+	2317090	2323594	ENSG00000157916	6	2313139,2317083,2318415,2322156,2323506,2324334	2313257,2317170,2318519,2322234,2323641,2325048
1	2313189	2325050	ENST00000378512	0	+	2317090	2323594	ENSG00000157916	7	2313189,2317083,2318415,2320714,2322156,2323396,2324334	2313257,2317170,2318519,2320813,2322234,2323641,2325050
1	2326103	2333870	ENST00000288774	0	-	2327065	2333801	ENSG00000157911	6	2333690,2331670,2329751,2328019,2327783,2326103	2333870,2331750,2330157,2328254,2327918,2327133
1	2397614	2424385	ENST00000288766	0	+	2399786	2424385	ENSG00000149527	7	2397614,2399775,2401033,2420043,2420383,2420940,2423411	2398011,2399921,2401109,2420127,2420529,2421019,2424385
1	2397614	2426824	ENST00000378486	0	+	2397888	2426512	ENSG00000149527	22	2397614,2399775,2401033,2401483,2405747,2408206,2408472,2408897,2410506,2411059,2412491,2416155,2416787,2417906,2418127,2418801,2419822,2420043,2420383,2420940,2423411,2425221	2398011,2399921,2401277,2401611,2405917,2408299,2408675,2409017,2410677,2411166,2412634,2416247,2416869,2418003,2418309,2418908,2419946,2420127,2420529,2421019,2423708,2426824
1	2397614	2426824	ENST00000378488	0	+	2397888	2426512	ENSG00000149527	21	2397614,2399775,2401033,2401482,2405747,2408206,2408472,2408897,2410506,2411059,2412491,2416155,2416787,2417906,2418127,2419822,2420043,2420383,2420940,2423411,2425221	2398011,2399921,2401276,2401611,2405917,2408299,2408675,2409017,2410677,2411166,2412634,2416247,2416869,2418003,2418309,2419946,2420127,2420529,2421019,2423708,2426824
1	2399775	2426829	ENST00000378483	0	+	2399786	2424385	ENSG00000149527	6	2399775,2401033,2420052,2420383,2420940,2423411	2399921,2401112,2420127,2420529,2421019,2426829
1	2400389	2426829	ENST00000343889	0	+	2401221	2424385	ENSG00000149527	19	2400389,2401481,2405747,2408206,2408472,2408897,2410506,2411059,2412491,2416155,2416787,2417906,2418127,2418801,2419822,2420043,2420383,2420940,2423411	2401275,2401611,2405917,2408299,2408675,2409017,2410677,2411166,2412634,2416247,2416869,2418003,2418309,2418908,2419946,2420127,2420529,2421019,2426829
1	2401187	2426824	ENST00000278878	0	+	2401603	2426512	ENSG00000149527	19	2401187,2401480,2405747,2408206,2408472,2408897,2410506,2411059,2412491,2416155,2416787,2417906,2418127,2419822,2420043,2420383,2420940,2423411,2425221	2401275,2401611,2405917,2408299,2408675,2409017,2410677,2411166,2412634,2416247,2416869,2418003,2418309,2419946,2420127,2420529,2421019,2423708,2426824
1	2429835	2447895	ENST00000378466	0	-	2430146	2447886	ENSG00000157881	19	2447763,2443017,2442400,2442022,2441621,2441100,2440442,2439815,2439463,2436861,2435653,2435301,2434187,2432927,2432637,2431977,2431356,2431161,2429835	2447895,2443099,2442614,2442205,2441713,2441253,2440623,2439896,2439563,2437016,2435765,2435388,2434338,2432982,2432686,2432081,2431456,2431229,2430359
1	2450046	2451544	ENST00000378453	0	-	2450768	2451463	ENSG00000197921	3	2451410,2451145,2450046	2451544,2451310,2451048
1	2479153	2486613	ENST00000355716	0	-	2479706	2486314	ENSG00000157873	8	2486246,2485145,2484511,2483001,2482265,2481164,2480083,2479153	2486613,2485253,2484636,2483156,2482355,2481306,2480114,2479831
1	2508097	2512762	ENST00000378424	0	+	2508185	2510713	ENSG00000157870	7	2508097,2508390,2509040,2509635,2509849,2510253,2510709	2508247,2508594,2509091,2509752,2509924,2510339,2512762
1	2508097	2512762	ENST00000378425	0	+	2508185	2510726	ENSG00000157870	7	2508097,2508390,2509040,2509689,2509849,2510221,2510709	2508247,2508594,2509091,2509752,2509924,2510339,2512762
1	2508097	2512762	ENST00000378427	0	+	2508185	2510713	ENSG00000157870	7	2508097,2508390,2509040,2509689,2509849,2510253,2510709	2508247,2508594,2509091,2509752,2509924,2510339,2512762
1	2511941	2554289	ENST00000288709	0	-	2512289	2550756	ENSG00000142606	24	2554165,2550630,2533426,2532580,2530969,2530638,2528273,2527547,2526857,2525446,2525183,2519953,2519506,2517860,2517308,2516575,2516089,2515684,2515113,2514132,2513954,2513231,2512856,2511941	2554289,2550820,2533503,2532639,2531130,2530718,2528368,2527665,2526922,2525580,2525272,2520089,2519599,2517988,2517406,2516658,2516192,2515742,2515232,2514265,2514019,2513326,2512932,2512388
1	2511941	2554289	ENST00000378411	0	-	2512289	2550783	ENSG00000142606	20	2554165,2550630,2533426,2532580,2530969,2525446,2525183,2519953,2519506,2517860,2517308,2516575,2516089,2515684,2515113,2514132,2513954,2513231,2512856,2511941	2554289,2550820,2533503,2532639,2531130,2525471,2525272,2520089,2519599,2517988,2517406,2516658,2516192,2515742,2515232,2514265,2514019,2513326,2512932,2512388
1	2511941	2554289	ENST00000378412	0	-	2512289	2550783	ENSG00000142606	24	2554165,2550630,2533426,2532580,2530969,2530638,2528273,2527547,2526857,2525446,2525183,2519953,2519506,2517860,2517308,2516575,2516089,2515684,2515113,2514132,2513954,2513231,2512856,2511941	2554289,2550820,2533503,2532639,2531130,2530718,2528368,2527665,2526922,2525580,2525272,2520089,2519599,2517988,2517406,2516658,2516192,2515742,2515232,2514265,2514019,2513326,2512932,2512388
1	2562667	2566862	ENST00000401095	0	-	2562667	2566862	ENSG00000215913	3	2566592,2565563,2562667	2566862,2565777,2563194
1	2690014	2696096	ENST00000401094	0	-	2690014	2696016	ENSG00000215912	4	2695928,2693906,2692244,2690014	2696096,2694131,2692448,2690180
1	2775209	2970210	ENST00000321399	0	-	2968987	2969433	ENSG00000177133	5	2968714,2968015,2967519,2875592,2775209	2970210,2968237,2967755,2875625,2775231
1	2927906	2929325	ENST00000378404	0	+	2928111	2929244	ENSG00000169717	1	2927906	2929325
1	2970496	2974193	ENST00000321336	0	-	2970518	2974025	ENSG00000177121	2	2973761,2970496	2974193,2970726
1	2975604	3345043	ENST00000270722	0	+	2975684	3340235	ENSG00000142611	18	2975604,3092549,3150511,3291576,3300916,3302915,3309215,3311163,3311919,3317808,3320987,3324252,3325091,3332005,3332475,3337296,3338390,3340101	2975720,3092898,3150561,3291710,3300918,3303017,3309422,3311310,3312072,3319224,3321071,3324421,3325168,3332174,3332649,3337532,3338564,3345043
1	2975604	3345043	ENST00000378389	0	+	2975684	3340235	ENSG00000142611	17	2975604,3092549,3150511,3291576,3302915,3309215,3311163,3311919,3317808,3320984,3324252,3325091,3332005,3332475,3337296,3338390,3340101	2975720,3092898,3150561,3291710,3303017,3309422,3311310,3312072,3319224,3321071,3324421,3325168,3332174,3332649,3337532,3338564,3345043
1	2975621	3340717	ENST00000378398	0	+	2975684	3340235	ENSG00000142611	17	2975621,3092549,3150511,3291576,3302915,3309215,3311163,3311919,3317808,3320987,3324252,3325091,3332005,3332475,3337296,3338390,3340101	2975720,3092898,3150561,3291713,3303017,3309422,3311310,3312072,3319224,3321071,3324421,3325168,3332174,3332649,3337532,3338564,3340717
1	2975640	3341845	ENST00000378391	0	+	2975684	3340235	ENSG00000142611	17	2975640,3092549,3150511,3291576,3302915,3309215,3311163,3311919,3317808,3320984,3324252,3325091,3332005,3332475,3337296,3338390,3340158	2975720,3092898,3150561,3291710,3303017,3309422,3311310,3312072,3319224,3321071,3324421,3325168,3332174,3332649,3337532,3338564,3341845
1	3361100	3387535	ENST00000340401	0	+	3375860	3387011	ENSG00000130762	15	3361100,3369490,3372572,3373592,3375304,3375857,3379502,3379817,3381132,3382394,3384299,3384848,3385941,3386236,3386872	3361235,3370096,3372617,3373761,3375360,3376017,3379654,3379946,3381206,3382486,3384450,3385036,3386014,3386337,3387535
1	3361100	3387535	ENST00000378378	0	+	3369509	3387011	ENSG00000130762	15	3361100,3369490,3372572,3373592,3375304,3375857,3379502,3379817,3381132,3382394,3384299,3384848,3385941,3386236,3386872	3361235,3370096,3372617,3373761,3375360,3376017,3379654,3379946,3381206,3382486,3384450,3385036,3386014,3386337,3387535
1	3372429	3387537	ENST00000378373	0	+	3375860	3387011	ENSG00000130762	13	3372429,3373592,3375304,3375857,3379502,3379817,3381132,3382394,3384299,3384848,3385941,3386236,3386872	3372617,3373761,3375360,3376017,3379654,3379946,3381206,3382486,3384450,3385036,3386014,3386337,3387537
1	3373395	3387537	ENST00000378371	0	+	3375860	3387011	ENSG00000130762	12	3373395,3375304,3375857,3379502,3379817,3381132,3382394,3384299,3384848,3385941,3386236,3386872	3373761,3375360,3376017,3379654,3379946,3381206,3382486,3384450,3385036,3386014,3386337,3387537
1	3394373	3437669	ENST00000294599	0	-	3396952	3437669	ENSG00000162591	30	3437504,3430548,3421826,3420974,3418430,3417974,3417207,3416294,3415499,3414982,3414219,3412532,3411846,3411632,3408220,3407601,3407390,3407057,3406220,3406012,3404795,3403657,3403079,3402314,3401037,3400795,3400195,3399063,3397336,3394373	3437669,3430670,3421951,3421096,3418552,3418111,3417326,3416416,3415669,3415113,3414347,3412660,3411980,3411766,3408345,3407732,3407518,3407188,3406348,3406140,3404923,3403785,3403207,3402442,3401165,3400923,3400221,3399191,3397383,3397013
1	3394373	3517919	ENST00000356575	0	-	3396952	3517692	ENSG00000162591	37	3517562,3508890,3501762,3486249,3430548,3421826,3420974,3418430,3417974,3417207,3416294,3415499,3414982,3414219,3412532,3411846,3411632,3408220,3407601,3407390,3407057,3406220,3406012,3405562,3405122,3404795,3403657,3403412,3403079,3402314,3401037,3400795,3400420,3400195,3399063,3397336,3394373	3517919,3509024,3501871,3486353,3430670,3421951,3421096,3418552,3418111,3417326,3416416,3415669,3415113,3414347,3412660,3411980,3411766,3408345,3407732,3407518,3407188,3406348,3406140,3405690,3405250,3404923,3403785,3403543,3403207,3402442,3401165,3400923,3400548,3400323,3399191,3397383,3397013
1	3531416	3536549	ENST00000378344	0	+	3531497	3535027	ENSG00000158109	5	3531416,3531848,3532137,3533924,3534833	3531697,3531939,3532313,3534077,3536549
1	3531439	3536549	ENST00000344579	0	+	3531497	3535027	ENSG00000158109	4	3531439,3531848,3533924,3534833	3531697,3531939,3534077,3536549
1	3537191	3556482	ENST00000378322	0	-	3537822	3556423	ENSG00000116213	11	3556355,3553832,3553090,3545174,3543419,3542368,3541584,3541421,3539822,3538637,3537191	3556482,3553984,3553206,3545246,3543522,3542454,3541718,3541498,3539927,3538762,3538081
1	3537200	3556504	ENST00000270708	0	-	3537399	3556423	ENSG00000116213	12	3556355,3553832,3553090,3545174,3543419,3542368,3541584,3541421,3539822,3538637,3537890,3537200	3556504,3553984,3553206,3545246,3543522,3542454,3541718,3541498,3539927,3538762,3538081,3537541
1	3537200	3556504	ENST00000378317	0	-	3541584	3556423	ENSG00000116213	11	3556355,3553832,3553090,3545174,3543419,3541584,3541421,3539822,3538637,3537890,3537200	3556504,3553984,3553206,3545246,3543522,3541718,3541498,3539927,3538762,3538081,3537541
1	3537200	3556504	ENST00000378320	0	-	3538638	3556423	ENSG00000116213	11	3556355,3553832,3553090,3545174,3543419,3542368,3541421,3539822,3538637,3537890,3537200	3556504,3553984,3553206,3545246,3543522,3542454,3541498,3539927,3538762,3538081,3537541
1	3558989	3636056	ENST00000378290	0	+	3588790	3636056	ENSG00000078900	11	3558989,3588757,3589484,3613973,3628445,3629778,3633539,3634052,3634553,3635751,3636044	3559065,3588854,3589604,3614215,3628631,3629893,3633648,3634194,3634641,3635872,3636056
1	3558989	3639716	ENST00000346387	0	+	3588790	3639503	ENSG00000078900	12	3558989,3588757,3589484,3613973,3628445,3629778,3633539,3634052,3634553,3635751,3637887,3639171	3559065,3588854,3589604,3614215,3628631,3629893,3633648,3634194,3634641,3635872,3637980,3639716
1	3558989	3639716	ENST00000354437	0	+	3588790	3639186	ENSG00000078900	13	3558989,3588757,3589484,3613973,3628445,3629778,3633539,3634052,3634553,3635751,3636424,3637351,3639171	3559065,3588854,3589604,3614215,3628631,3629893,3633648,3634194,3634641,3635872,3636572,3637489,3639716
1	3558989	3639716	ENST00000357733	0	+	3588790	3639503	ENSG00000078900	12	3558989,3588757,3589484,3613973,3628445,3629778,3633539,3634052,3634553,3635751,3637351,3639171	3559065,3588854,3589604,3614215,3628631,3629893,3633648,3634194,3634641,3635872,3637489,3639716
1	3558989	3639716	ENST00000378295	0	+	3588790	3639503	ENSG00000078900	14	3558989,3588757,3589484,3613973,3628445,3629778,3633539,3634052,3634553,3635751,3636424,3637351,3637887,3639171	3559065,3588854,3589604,3614215,3628631,3629893,3633648,3634194,3634641,3635872,3636572,3637489,3637980,3639716
1	3597096	3639716	ENST00000378280	0	+	3597330	3637979	ENSG00000078900	11	3597096,3613973,3628445,3629778,3633539,3634052,3634553,3635751,3637351,3637887,3639171	3597368,3614215,3628631,3629893,3633648,3634194,3634641,3635872,3637489,3637980,3639716
1	3597096	3639716	ENST00000378285	0	+	3597330	3639186	ENSG00000078900	11	3597096,3613973,3628445,3629778,3633539,3634052,3634553,3635751,3636424,3637351,3639171	3597368,3614215,3628631,3629893,3633648,3634194,3634641,3635872,3636572,3637489,3639716
1	3597330	3639716	ENST00000378288	0	+	3597330	3639503	ENSG00000078900	12	3597330,3613973,3628445,3629778,3633539,3634052,3634553,3635751,3636424,3637351,3637887,3639171	3597368,3614215,3628631,3629893,3633648,3634194,3634641,3635872,3636572,3637489,3637980,3639716
1	3658822	3678069	ENST00000294600	0	+	3658906	3677947	ENSG00000162592	12	3658822,3660542,3661881,3663157,3667705,3669044,3669532,3670130,3672959,3673657,3676207,3677825	3659223,3660665,3661991,3663314,3667854,3669136,3669898,3670260,3673036,3673869,3676311,3678069
1	3686644	3702928	ENST00000378251	0	-	3687512	3702900	ENSG00000130764	7	3702286,3693273,3691511,3690420,3689085,3687936,3686644	3702928,3693734,3691627,3690535,3689187,3688025,3687760
1	3721204	3763657	ENST00000378224	0	-	3745508	3758831	ENSG00000116198	21	3763313,3758719,3753899,3751713,3751331,3746032,3745388,3743716,3742919,3741349,3740286,3737470,3736215,3735690,3733132,3732794,3732182,3729848,3729598,3722704,3721204	3763657,3758845,3754037,3751775,3751407,3746200,3745543,3743943,3743116,3741516,3740459,3737646,3736421,3735797,3733168,3732860,3732290,3729986,3729665,3722794,3721941
1	3721204	3763657	ENST00000378230	0	-	3721826	3758831	ENSG00000116198	22	3763313,3758719,3755032,3753899,3751713,3751331,3746032,3745388,3743716,3742919,3741349,3740286,3737470,3736215,3735690,3733132,3732794,3732182,3729848,3729598,3722704,3721204	3763657,3758845,3755205,3754037,3751775,3751407,3746200,3745543,3743943,3743116,3741516,3740459,3737646,3736421,3735797,3733168,3732860,3732290,3729986,3729665,3722794,3721941
1	3749579	3763657	ENST00000378223	0	-	3749579	3758831	ENSG00000116198	7	3763313,3758719,3755032,3753899,3751713,3751331,3749579	3763657,3758845,3755205,3754037,3751775,3751407,3749747
1	3763705	3766914	ENST00000341385	0	+	3764028	3766914	ENSG00000169598	3	3763705,3765142,3766844	3764141,3765268,3766914
1	3763705	3772176	ENST00000378212	0	+	3764028	3772176	ENSG00000169598	3	3763705,3765142,3772067	3764141,3765268,3772176
1	3763705	3779468	ENST00000338895	0	+	3764028	3779468	ENSG00000169598	7	3763705,3765142,3772236,3774398,3776029,3778896,3779438	3764141,3765268,3772424,3774477,3776199,3778996,3779468
1	3763705	3791844	ENST00000378209	0	+	3764028	3790165	ENSG00000169598	7	3763705,3765142,3772236,3774398,3776029,3778896,3789931	3764141,3765268,3772424,3774477,3776199,3778996,3791844
1	3763897	3791853	ENST00000339350	0	+	3772187	3790165	ENSG00000169598	7	3763897,3765142,3772067,3774398,3776029,3778896,3789931	3764141,3765268,3772424,3774477,3776199,3778996,3791853
1	3763941	3791853	ENST00000378206	0	+	3772187	3790165	ENSG00000169598	7	3763941,3765142,3772186,3774398,3776029,3778896,3789931	3764141,3765268,3772424,3774477,3776199,3778996,3791853
1	3795563	3802594	ENST00000400917	0	-	3796384	3802594	ENSG00000198912	4	3802583,3799307,3796993,3795563	3802594,3799420,3797481,3796497
1	3795563	3806676	ENST00000378200	0	-	3796384	3806610	ENSG00000198912	4	3806596,3799307,3796993,3795563	3806676,3799420,3797481,3796497
1	3795563	3806709	ENST00000361605	0	-	3796384	3806676	ENSG00000198912	4	3806596,3799307,3796993,3795563	3806709,3799420,3797481,3796497
1	4614965	4737714	ENST00000378190	0	+	4615346	4734419	ENSG00000196581	6	4614965,4671820,4729773,4732200,4734347,4737321	4615374,4672619,4729860,4732445,4734478,4737714
1	4614965	4743711	ENST00000378191	0	+	4615346	4734419	ENSG00000196581	6	4614965,4671820,4729773,4732200,4734347,4742465	4615374,4672619,4729860,4732445,4734478,4743711
1	5845457	5975118	ENST00000378156	0	-	5845912	5968936	ENSG00000131697	30	5974891,5968802,5960917,5951734,5949946,5944441,5935347,5930717,5929751,5915794,5910296,5891799,5889762,5888279,5887939,5887264,5873515,5869937,5862761,5859740,5857521,5857118,5855899,5850387,5849677,5849020,5847749,5846985,5846537,5845457	5975118,5968974,5961060,5951906,5950010,5944596,5935483,5930898,5929877,5915976,5910434,5891860,5889869,5888430,5888130,5887451,5873675,5870113,5862890,5859945,5857747,5857304,5855982,5850543,5849762,5849105,5847920,5847164,5846680,5846052
1	5845458	5851022	ENST00000378161	0	-	5849016	5850684	ENSG00000131697	3	5850387,5849677,5845458	5851022,5849762,5849105
1	5845465	5975118	ENST00000378169	0	-	5845912	5968936	ENSG00000131697	30	5974891,5968802,5960917,5951734,5949946,5944441,5935347,5930717,5929751,5915794,5910296,5891799,5889762,5888279,5887939,5887264,5873515,5869933,5862761,5859734,5857521,5857118,5855899,5850387,5849677,5849020,5847749,5846985,5846537,5845465	5975118,5968974,5961060,5951906,5950010,5944596,5935483,5930898,5929877,5915976,5910434,5891860,5889869,5888427,5888130,5887451,5873675,5870113,5862886,5859945,5857741,5857304,5855982,5850543,5849762,5849105,5847920,5847164,5846680,5846052
1	5862152	5975118	ENST00000378162	0	-	5862152	5968936	ENSG00000131697	20	5974891,5968802,5960917,5951734,5949946,5944441,5935347,5930717,5929751,5915794,5910296,5891799,5889762,5888279,5887939,5887264,5873515,5869933,5862761,5862152	5975118,5968974,5961060,5951906,5950010,5944596,5935483,5930898,5929877,5915976,5910434,5891860,5889869,5888427,5888130,5887451,5873675,5870113,5862886,5862279
1	5871225	5944481	ENST00000378160	0	-	5871225	5887967	ENSG00000131697	13	5944441,5935347,5930717,5929751,5915794,5910296,5891799,5889762,5888279,5887939,5887264,5873515,5871225	5944481,5935483,5930898,5929877,5915976,5910434,5891860,5889869,5888430,5888130,5887451,5873675,5871257
1	5974113	6082822	ENST00000378111	0	+	6023216	6082665	ENSG00000069424	8	5974113,6023164,6024478,6055402,6056380,6064842,6067851,6082470	5974203,6023292,6024519,6055445,6056417,6064921,6067895,6082822
1	5975010	6083840	ENST00000378097	0	+	6023216	6081221	ENSG00000069424	16	5975010,6023164,6024478,6055402,6056380,6064842,6067851,6070114,6071655,6073036,6077047,6077970,6078177,6079283,6079916,6081132	5975435,6023292,6024519,6055445,6056417,6064921,6067895,6070158,6071698,6073122,6077132,6078090,6078271,6079403,6080004,6083840
1	5975348	6081221	ENST00000378092	0	+	6023216	6081221	ENSG00000069424	15	5975348,6023164,6055402,6056380,6064842,6067851,6070114,6071655,6073036,6077047,6077970,6078177,6079283,6079916,6081132	5975435,6023292,6055445,6056417,6064921,6067895,6070158,6071698,6073122,6077132,6078090,6078271,6079403,6080004,6081221
1	6008967	6082665	ENST00000378087	0	+	6023216	6082665	ENSG00000069424	9	6008967,6023164,6024478,6055402,6056380,6064842,6067851,6078768,6082476	6009092,6023292,6024519,6055445,6056417,6064921,6067895,6078773,6082665
1	6008967	6083110	ENST00000341524	0	+	6023216	6081221	ENSG00000069424	16	6008967,6023164,6024478,6055402,6056380,6064842,6067851,6070114,6071655,6073036,6077047,6077970,6078177,6079283,6079916,6081132	6009092,6023292,6024519,6055445,6056417,6064921,6067895,6070158,6071698,6073122,6077132,6078090,6078271,6079403,6080004,6083110
1	6008967	6083110	ENST00000352527	0	+	6023216	6081221	ENSG00000069424	15	6008967,6023164,6055402,6056380,6064842,6067851,6070114,6071655,6073036,6077047,6077970,6078177,6079283,6079916,6081132	6009092,6023292,6055445,6056417,6064921,6067895,6070158,6071698,6073122,6077132,6078090,6078271,6079403,6080004,6083110
1	6016930	6083826	ENST00000164247	0	+	6023216	6081221	ENSG00000069424	16	6016930,6023164,6024478,6055402,6056380,6064842,6067851,6070114,6071655,6073036,6077047,6077970,6078177,6079283,6079916,6081132	6017441,6023292,6024519,6055445,6056417,6064921,6067895,6070158,6071698,6073122,6077132,6078090,6078271,6079403,6080004,6083826
1	6034184	6083110	ENST00000378083	0	+	6034184	6081221	ENSG00000069424	15	6034184,6055402,6056380,6064842,6067851,6070114,6071655,6073036,6073910,6077047,6077970,6078177,6079283,6079916,6081132	6034401,6055445,6056417,6064921,6067895,6070158,6071698,6073122,6073954,6077132,6078090,6078271,6079403,6080004,6083110
1	6084440	6129488	ENST00000378006	0	-	6084567	6129449	ENSG00000116254	25	6129312,6128859,6126671,6126470,6125061,6124775,6119375,6119164,6117877,6117365,6116775,6114278,6112851,6111485,6111146,6110693,6109219,6108413,6108171,6107747,6107164,6106595,6104141,6103798,6084440	6129488,6129070,6126802,6126578,6125252,6124975,6119512,6119285,6118050,6117506,6116906,6114395,6112975,6111716,6111256,6110865,6109393,6108505,6108259,6107880,6107308,6106754,6104220,6103884,6084740
1	6084440	6162770	ENST00000262450	0	-	6088927	6162670	ENSG00000116254	42	6162592,6150797,6141983,6138246,6137307,6135059,6133679,6131893,6131501,6129312,6128859,6126671,6126470,6125061,6124775,6119375,6119164,6117877,6117365,6116775,6114278,6112851,6111485,6111146,6110693,6109219,6108413,6108171,6107747,6107164,6106595,6104141,6103752,6095556,6094787,6094422,6093041,6092442,6089263,6089042,6088881,6084440	6162770,6150924,6142162,6138364,6137545,6135183,6133802,6132059,6131722,6129518,6129070,6126802,6126578,6125252,6124975,6119512,6119285,6118050,6117506,6116906,6114395,6112975,6111716,6111256,6110865,6109393,6108505,6108259,6107880,6107308,6106754,6104220,6103884,6095645,6094924,6094530,6093173,6092637,6089426,6089156,6088934,6088074
1	6084440	6162770	ENST00000378021	0	-	6088015	6111674	ENSG00000116254	41	6162592,6150797,6141983,6138246,6137307,6135059,6133679,6131893,6131501,6129312,6128859,6126671,6126470,6125061,6124775,6119375,6119164,6117877,6117365,6116775,6114278,6112851,6111485,6111146,6110693,6109219,6108413,6108171,6107747,6107164,6106595,6104141,6103752,6095556,6094787,6094422,6093041,6092442,6089263,6088881,6084440	6162770,6150924,6142162,6138364,6137545,6135183,6133802,6132059,6131722,6129518,6129070,6126802,6126578,6125252,6124975,6119512,6119285,6118050,6117506,6116906,6114395,6112975,6111716,6111256,6110865,6109393,6108505,6108259,6107880,6107308,6106754,6104220,6103884,6095645,6094924,6094530,6093173,6092637,6089426,6088934,6088074
1	6084440	6162770	ENST00000378041	0	-	6095598	6162670	ENSG00000116254	34	6162592,6150797,6141983,6138246,6137307,6135059,6133679,6131893,6131501,6129312,6128859,6126671,6126470,6125061,6124775,6119375,6119164,6117877,6117365,6116775,6114278,6112851,6111687,6104141,6103752,6095556,6094787,6094422,6093041,6092442,6089263,6089042,6088881,6084440	6162770,6150924,6142162,6138364,6137545,6135183,6133802,6132059,6131722,6129518,6129070,6126802,6126578,6125252,6124975,6119512,6119285,6118050,6117506,6116906,6114395,6112975,6111716,6104220,6103884,6095645,6094924,6094530,6093173,6092637,6089426,6089156,6088934,6088074
1	6084567	6162770	ENST00000378001	0	-	6084567	6129449	ENSG00000116254	34	6162592,6150797,6141983,6138246,6137307,6135059,6133679,6131893,6131501,6129312,6128859,6126671,6126470,6125061,6124775,6119375,6119164,6117877,6117365,6116775,6114278,6112851,6111485,6111146,6110693,6109219,6108413,6108171,6107747,6107164,6106595,6104141,6103795,6084567	6162770,6150924,6142162,6138364,6137545,6135183,6133802,6132059,6131722,6129518,6129070,6126802,6126578,6125252,6124975,6119512,6119285,6118050,6117506,6116906,6114395,6112975,6111716,6111256,6110865,6109393,6108505,6108259,6107880,6107308,6106754,6104220,6103884,6084737
1	6087730	6114386	ENST00000377999	0	-	6088015	6111674	ENSG00000116254	21	6114278,6112795,6111485,6111146,6110693,6109219,6108413,6108171,6107747,6107164,6106595,6104141,6103752,6095556,6094787,6094422,6093041,6092442,6089263,6088881,6087730	6114386,6112975,6111716,6111256,6110865,6109393,6108505,6108259,6107880,6107308,6106754,6104220,6103884,6095645,6094924,6094530,6093173,6092637,6089426,6088934,6088074
1	6167668	6182266	ENST00000234875	0	-	6169319	6182220	ENSG00000116251	4	6182209,6180299,6175577,6167668	6182266,6180403,6175701,6169463
1	6188477	6203938	ENST00000377956	0	+	6188477	6190139	ENSG00000158286	19	6188477,6188843,6189183,6190026,6191528,6191762,6191915,6192061,6192571,6192870,6193017,6193517,6193668,6194514,6194878,6195329,6195713,6200936,6201883	6188748,6188949,6189373,6190158,6191672,6191843,6191990,6192186,6192617,6192942,6193085,6193585,6193765,6194700,6195063,6195380,6195830,6201016,6203938
1	6188776	6190569	ENST00000340285	0	+	6189183	6190569	ENSG00000158286	3	6188776,6189183,6190026	6188949,6189373,6190569
1	6188776	6203938	ENST00000377948	0	+	6192115	6194687	ENSG00000158286	16	6188776,6189183,6190026,6191528,6191762,6191915,6192061,6192571,6192870,6193017,6194514,6194878,6195329,6195713,6200936,6201883	6188949,6189373,6190158,6191672,6191843,6191990,6192186,6192617,6192942,6193085,6194700,6195063,6195380,6195830,6201016,6203938
1	6188823	6203946	ENST00000377939	0	+	6189183	6202054	ENSG00000158286	18	6188823,6189183,6190026,6191528,6191762,6191915,6192061,6192571,6192870,6193017,6193517,6193668,6194514,6194878,6195329,6195713,6200936,6201883	6188949,6189373,6190158,6191672,6191843,6191990,6192186,6192617,6192942,6193085,6193585,6193765,6194700,6195063,6195380,6195830,6201016,6203946
1	6191507	6203439	ENST00000289214	0	+	6194578	6195406	ENSG00000158286	10	6191507,6192061,6192571,6192870,6193017,6194514,6194878,6195329,6200936,6201883	6191672,6192186,6192617,6192942,6193085,6194700,6195063,6195830,6201016,6203439
1	6203840	6218631	ENST00000343813	0	-	6207727	6218558	ENSG00000116237	5	6218364,6217533,6216121,6214549,6203840	6218631,6217621,6216290,6214766,6207909
1	6217092	6218587	ENST00000362035	0	-	6217092	6218558	ENSG00000116237	3	6218364,6217533,6217092	6218587,6217621,6217158
1	6226849	6228225	ENST00000377898	0	+	6227013	6228154	ENSG00000173673	4	6226849,6226998,6227195,6227757	6226888,6227093,6227276,6228225
1	6229993	6237660	ENST00000377893	0	-	6232672	6237552	ENSG00000158292	5	6237197,6236365,6233985,6233087,6229993	6237660,6236794,6234177,6233271,6232719
1	6231443	6243622	ENST00000289226	0	-	6231985	6237552	ENSG00000158292	6	6243472,6237197,6236365,6233985,6233087,6231443	6243622,6237661,6236794,6234177,6233271,6232650
1	6246920	6341591	ENST00000377842	0	-	6247244	6341492	ENSG00000097021	9	6341473,6332396,6322080,6316124,6309946,6301139,6277511,6263749,6246920	6341591,6332513,6322236,6316215,6310060,6301225,6277627,6263933,6247342
1	6246920	6343351	ENST00000377845	0	-	6247244	6343299	ENSG00000097021	9	6343217,6332396,6322080,6316124,6309946,6301139,6277511,6263749,6246920	6343351,6332513,6322236,6316215,6310060,6301225,6277627,6263933,6247342
1	6246920	6368470	ENST00000377855	0	-	6247244	6368313	ENSG00000097021	9	6368141,6332396,6322080,6316124,6309946,6301139,6277511,6263749,6246920	6368470,6332513,6322236,6316215,6310060,6301225,6277627,6263933,6247342
1	6246920	6376008	ENST00000377860	0	-	6263888	6375950	ENSG00000097021	10	6375904,6332396,6322080,6316124,6309946,6301139,6277511,6265371,6263749,6246920	6376008,6332513,6322236,6316215,6310060,6301225,6277627,6265443,6263933,6247342
1	6246920	6376413	ENST00000361521	0	-	6247244	6376046	ENSG00000097021	9	6375904,6332396,6322080,6316124,6309946,6301139,6277511,6263749,6246920	6376413,6332513,6322236,6316215,6310060,6301225,6277627,6263933,6247342
1	6277425	6376008	ENST00000377858	0	-	6277425	6375950	ENSG00000097021	8	6375904,6332396,6322080,6316124,6309946,6301139,6277511,6277425	6376008,6332513,6322236,6316215,6310060,6301225,6277627,6277429
1	6395065	6407317	ENST00000377837	0	-	6395840	6402467	ENSG00000069812	4	6407125,6402423,6402254,6395065	6407317,6402490,6402349,6395929
1	6395840	6402546	ENST00000377836	0	-	6395840	6402467	ENSG00000069812	3	6402423,6402254,6395840	6402546,6402349,6395929
1	6397906	6402566	ENST00000377834	0	-	6401520	6402467	ENSG00000069812	4	6402423,6402254,6401888,6397906	6402566,6402349,6401987,6401800
1	6407435	6443591	ENST00000377828	0	+	6407603	6442793	ENSG00000187017	13	6407435,6410873,6422901,6423273,6423581,6427128,6428311,6431288,6434250,6434480,6439831,6440008,6442646	6407896,6411066,6423087,6423455,6423712,6427329,6428582,6431738,6434395,6434743,6439910,6440019,6443591
1	6443798	6448754	ENST00000355862	0	-	6444081	6448754	ENSG00000215788	10	6448716,6448087,6447735,6447199,6447022,6445719,6445510,6445276,6444641,6443798	6448754,6448207,6447869,6447366,6447100,6445774,6445617,6445316,6444821,6444409
1	6443798	6448855	ENST00000348333	0	-	6444081	6448754	ENSG00000215788	9	6448716,6448087,6447199,6447022,6445719,6445510,6445276,6444641,6443798	6448855,6448207,6447366,6447100,6445774,6445617,6445313,6444821,6444409
1	6443798	6448855	ENST00000351748	0	-	6444081	6448754	ENSG00000215788	5	6448716,6448087,6445276,6444641,6443798	6448855,6448207,6445310,6444821,6444409
1	6443798	6448855	ENST00000351959	0	-	6444081	6448754	ENSG00000215788	9	6448716,6448087,6447735,6447199,6447022,6445719,6445276,6444641,6443798	6448855,6448207,6447869,6447366,6447100,6445774,6445310,6444821,6444409
1	6443798	6448855	ENST00000356876	0	-	6444081	6448754	ENSG00000215788	10	6448716,6448087,6447735,6447199,6447022,6445719,6445510,6445276,6444641,6443798	6448855,6448207,6447869,6447366,6447100,6445774,6445617,6445313,6444821,6444409
1	6443798	6448855	ENST00000377782	0	-	6444081	6448754	ENSG00000215788	10	6448716,6448087,6447735,6447199,6447022,6445712,6445510,6445276,6444641,6443798	6448855,6448207,6447869,6447366,6447100,6445794,6445617,6445313,6444821,6444409
1	6448739	6468601	ENST00000400913	0	-	6450210	6460218	ENSG00000171680	21	6468483,6460176,6458578,6458109,6457694,6457098,6456660,6455898,6455633,6455174,6454405,6454135,6453637,6453382,6453153,6452883,6452191,6451982,6451689,6450472,6448739	6468601,6460305,6458683,6458169,6457785,6457234,6456811,6456101,6455821,6455269,6454455,6454284,6453747,6453531,6453290,6453002,6452323,6452097,6451888,6451233,6450219
1	6448739	6473227	ENST00000340850	0	-	6450210	6460218	ENSG00000171680	21	6473092,6460176,6458578,6458109,6457694,6457098,6456660,6455898,6455633,6455174,6454405,6454135,6453637,6453382,6453153,6452883,6452191,6451982,6451689,6450472,6448739	6473227,6460305,6458683,6458169,6457785,6457234,6456811,6456101,6455821,6455269,6454455,6454284,6453747,6453531,6453290,6453002,6452323,6452097,6451888,6451233,6450219
1	6448739	6474347	ENST00000377728	0	-	6450210	6460218	ENSG00000171680	21	6474284,6460176,6458578,6458109,6457694,6457098,6456660,6455898,6455633,6455174,6454405,6454135,6453637,6453382,6453153,6452883,6452191,6451982,6451689,6450472,6448739	6474347,6460305,6458683,6458169,6457785,6457234,6456811,6456101,6455821,6455269,6454455,6454284,6453747,6453531,6453290,6453002,6452323,6452097,6451888,6451233,6450219
1	6448739	6480076	ENST00000400915	0	-	6449282	6480075	ENSG00000171680	22	6479967,6479140,6460176,6458578,6458109,6457694,6457098,6456660,6455898,6455633,6455174,6454405,6454135,6453637,6453382,6453153,6452883,6452191,6451982,6451689,6450472,6448739	6480076,6479216,6460305,6458683,6458169,6457785,6457234,6456811,6456101,6455821,6455269,6454455,6454284,6453747,6453531,6453290,6453002,6452323,6452097,6451888,6451233,6450221
1	6448739	6502656	ENST00000377748	0	-	6450210	6502158	ENSG00000171680	22	6502092,6479140,6460176,6458578,6458109,6457694,6457098,6456660,6455898,6455633,6455174,6454405,6454135,6453637,6453382,6453153,6452883,6452191,6451982,6451689,6450472,6448739	6502656,6479216,6460305,6458683,6458169,6457785,6457234,6456811,6456101,6455821,6455269,6454455,6454284,6453747,6453531,6453290,6453002,6452323,6452097,6451888,6451233,6450219
1	6448739	6502656	ENST00000400914	0	-	6450210	6460218	ENSG00000171680	22	6502092,6479140,6460176,6458578,6458109,6457694,6457098,6456660,6455898,6455633,6455174,6454405,6454135,6453637,6453382,6453153,6452883,6452191,6451982,6451689,6450472,6448739	6502656,6479216,6460305,6458683,6458169,6457785,6457234,6456811,6456101,6455821,6455269,6454455,6454284,6453747,6453531,6453290,6453002,6452323,6452097,6451888,6451233,6450219
1	6449769	6473217	ENST00000377725	0	-	6450490	6460218	ENSG00000171680	22	6473092,6460176,6458578,6458109,6457694,6457098,6456660,6455898,6455633,6455174,6454405,6454135,6453637,6453382,6453153,6452883,6452191,6451982,6451689,6450746,6450472,6449769	6473217,6460305,6458683,6458169,6457785,6457234,6456811,6456101,6455821,6455269,6454455,6454284,6453747,6453531,6453290,6453002,6452323,6452097,6451888,6451233,6450545,6450219
1	6449769	6479343	ENST00000377732	0	-	6450210	6479163	ENSG00000171680	21	6479140,6460176,6458578,6458109,6457694,6457098,6456660,6455898,6455633,6455174,6454405,6454135,6453637,6453382,6453153,6452883,6452191,6451982,6451689,6450472,6449769	6479343,6460305,6458683,6458169,6457785,6457234,6456811,6456101,6455821,6455269,6454455,6454284,6453747,6453531,6453290,6453002,6452323,6452097,6451888,6451233,6450219
1	6449769	6480037	ENST00000377737	0	-	6450210	6479970	ENSG00000171680	22	6479967,6479140,6460176,6458578,6458109,6457694,6457098,6456660,6455898,6455633,6455174,6454405,6454135,6453637,6453382,6453153,6452883,6452191,6451982,6451689,6450472,6449769	6480037,6479216,6460305,6458683,6458169,6457785,6457234,6456811,6456101,6455821,6455269,6454455,6454284,6453747,6453531,6453290,6453002,6452323,6452097,6451888,6451233,6450219
1	6449769	6502708	ENST00000377740	0	-	6450210	6502158	ENSG00000171680	22	6502092,6479140,6460176,6458578,6458109,6457694,6457098,6456660,6455898,6455633,6455174,6454405,6454135,6453637,6453382,6453153,6452883,6452191,6451982,6451689,6450472,6449769	6502708,6479216,6460305,6458683,6458169,6457785,6457234,6456811,6456101,6455821,6455269,6454455,6454284,6453747,6453531,6453290,6453002,6452323,6452097,6451888,6450540,6450219
1	6450490	6480071	ENST00000377714	0	-	6450490	6460218	ENSG00000171680	22	6479967,6479140,6460176,6458578,6458109,6457694,6457098,6456660,6455898,6455633,6455174,6454405,6454135,6453637,6453382,6453153,6452883,6452191,6451982,6451689,6450746,6450490	6480071,6479216,6460305,6458683,6458169,6457785,6457234,6456811,6456101,6455821,6455269,6454455,6454284,6453747,6453531,6453290,6453002,6452323,6452097,6451888,6451233,6450545
1	6507809	6537168	ENST00000377705	0	-	6508501	6537149	ENSG00000162408	12	6536754,6533043,6532218,6527692,6527473,6524477,6515927,6515110,6514615,6511641,6509343,6507809	6537168,6533262,6532345,6527827,6527569,6524574,6516088,6515407,6514726,6511818,6509476,6508650
1	6538021	6562403	ENST00000328191	0	+	6538021	6561482	ENSG00000173662	4	6538021,6553556,6557278,6561300	6538211,6553862,6558039,6562403
1	6538021	6562403	ENST00000333172	0	+	6538021	6562231	ENSG00000173662	6	6538021,6553556,6557278,6559062,6559597,6561300	6538211,6553862,6558039,6559274,6559717,6562403
1	6538021	6562403	ENST00000351136	0	+	6538021	6562231	ENSG00000173662	5	6538021,6553556,6559062,6559597,6561300	6538211,6553862,6559274,6559717,6562403
1	6562643	6571918	ENST00000319084	0	+	6563257	6571859	ENSG00000204859	11	6562643,6563188,6564705,6568566,6569342,6569852,6570125,6570707,6570925,6571403,6571563	6562696,6563946,6564946,6568677,6569434,6569938,6570279,6570843,6571089,6571491,6571918
1	6562698	6571926	ENST00000377674	0	+	6563257	6571859	ENSG00000204859	11	6562698,6563188,6564705,6568566,6569342,6569852,6570125,6570707,6570925,6571403,6571563	6562783,6563946,6564946,6568677,6569434,6569938,6570279,6570843,6571089,6571491,6571926
1	6573371	6585648	ENST00000377663	0	-	6578012	6585464	ENSG00000162413	3	6584444,6581694,6573371	6585648,6582099,6578204
1	6573372	6585516	ENST00000377658	0	-	6576012	6585464	ENSG00000162413	4	6584444,6581694,6578132,6573372	6585516,6582099,6578204,6576305
1	6596332	6606643	ENST00000377648	0	+	6596714	6604284	ENSG00000116273	4	6596332,6599404,6602450,6604058	6596752,6599505,6602984,6606643
1	6607513	6616212	ENST00000054650	0	+	6607866	6615724	ENSG00000041988	6	6607513,6607797,6611146,6612935,6615038,6615443	6607601,6607939,6611338,6613000,6615142,6616212
1	6607828	6616015	ENST00000307896	0	+	6607866	6615724	ENSG00000041988	5	6607828,6611146,6612938,6615038,6615443	6607939,6611338,6613000,6615142,6616015
1	6607839	6618219	ENST00000377627	0	+	6607866	6616735	ENSG00000041988	5	6607839,6611146,6612935,6615017,6616667	6607939,6611338,6613000,6615142,6618219
1	6607842	6616212	ENST00000400912	0	+	6607866	6615724	ENSG00000041988	5	6607842,6611146,6612935,6615038,6615443	6607939,6611338,6613000,6615142,6616212
1	6616818	6684447	ENST00000294401	0	-	6618322	6684447	ENSG00000007923	15	6684376,6663555,6661041,6650356,6636558,6635476,6634176,6628436,6627688,6627205,6620942,6620094,6619845,6618764,6616818	6684447,6663684,6661114,6650457,6636686,6635598,6634249,6628625,6627773,6627321,6621011,6620151,6619987,6618893,6618347
1	6616818	6684447	ENST00000377573	0	-	6628448	6684447	ENSG00000007923	16	6684376,6663555,6661041,6650356,6636558,6635476,6633664,6628436,6627688,6627205,6622549,6620942,6620094,6619845,6618764,6616818	6684447,6663684,6661114,6650457,6636686,6635598,6633827,6628625,6627773,6627321,6622704,6621011,6620151,6619987,6618893,6618347
1	6616818	6684460	ENST00000377577	0	-	6618322	6684447	ENSG00000007923	16	6684376,6663555,6661041,6650356,6636558,6635476,6634176,6628436,6627688,6627205,6622549,6620942,6620094,6619845,6618764,6616818	6684460,6663684,6661114,6650457,6636686,6635598,6634249,6628625,6627773,6627321,6622704,6621011,6620151,6619987,6618893,6618347
1	6617173	6684445	ENST00000349363	0	-	6617173	6663642	ENSG00000007923	9	6684376,6663555,6661041,6650356,6636558,6635476,6634176,6628518,6617173	6684445,6663684,6661114,6650457,6636686,6635598,6634249,6628625,6617431
1	6767971	7749138	ENST00000377565	0	+	6768178	7749138	ENSG00000171735	23	6767971,6802828,6807739,7073951,7232138,7450477,7623047,7644373,7646000,7653558,7660246,7715095,7718991,7719578,7719902,7720606,7727482,7728492,7730357,7733846,7735106,7738285,7749106	6768222,6802897,6807857,7074018,7232273,7450548,7623200,7644513,7647846,7653684,7660380,7715246,7719187,7719656,7720217,7721129,7727669,7728738,7730428,7734039,7735180,7738315,7749138
1	6802828	7752350	ENST00000303635	0	+	6802828	7749138	ENSG00000171735	22	6802828,6807739,7073951,7232138,7450477,7623047,7644373,7646000,7653558,7660246,7715095,7718991,7719578,7719902,7720606,7727482,7728492,7730357,7733846,7735106,7738285,7749106	6802897,6807857,7074018,7232273,7450548,7623200,7644513,7647846,7653684,7660380,7715246,7719187,7719656,7720217,7721129,7727669,7728738,7730428,7734039,7735180,7738315,7752350
1	7450475	7750490	ENST00000303646	0	+	7727608	7749169	ENSG00000171735	17	7450475,7623047,7644373,7646000,7653558,7660246,7715095,7718991,7719578,7719902,7720606,7727482,7728492,7730357,7733846,7735106,7749106	7450548,7623200,7644513,7647846,7653684,7660380,7715246,7719187,7719656,7720217,7721129,7727669,7728738,7730428,7734039,7735180,7750490
1	7753916	7764078	ENST00000054666	0	+	7754031	7762292	ENSG00000049245	5	7753916,7756089,7759807,7760765,7762273	7754032,7756158,7759965,7760816,7764078
1	7753916	7770120	ENST00000400911	0	+	7754031	7770120	ENSG00000049245	5	7753916,7756089,7759807,7760765,7770104	7754032,7756158,7759965,7760816,7770120
1	7766967	7786605	ENST00000377541	0	+	7767525	7786499	ENSG00000049246	10	7766967,7767301,7768088,7769368,7770692,7776607,7781172,7783760,7785694,7786339	7767023,7767652,7768233,7769483,7770893,7776655,7781320,7783838,7785800,7786605
1	7767350	7827824	ENST00000361923	0	+	7767525	7825402	ENSG00000049246	21	7767350,7768088,7769368,7770692,7776607,7781172,7783760,7785694,7786339,7791540,7792540,7793085,7801932,7802762,7803114,7809127,7809765,7812484,7818409,7819646,7825319	7767652,7768233,7769483,7770893,7776655,7781320,7783838,7785800,7786495,7791645,7792668,7793214,7802067,7802886,7803287,7809357,7810462,7812808,7818592,7819796,7827824
1	7767350	7827824	ENST00000377532	0	+	7767525	7825402	ENSG00000049246	21	7767350,7768088,7769368,7770692,7776604,7781172,7783760,7785694,7786339,7791540,7792540,7793085,7801932,7802762,7803114,7809127,7809765,7812481,7818409,7819646,7825319	7767652,7768233,7769483,7770893,7776655,7781320,7783838,7785800,7786495,7791645,7792668,7793235,7802067,7802886,7803287,7809357,7810462,7812808,7818592,7819796,7827824
1	7825730	7836159	ENST00000377516	0	-	7826590	7835650	ENSG00000049247	7	7835954,7835548,7833459,7832287,7830451,7829339,7825730	7836159,7835765,7833569,7832330,7830529,7829413,7826597
1	7829045	7835691	ENST00000400910	0	-	7829045	7835650	ENSG00000049247	6	7835548,7833459,7832287,7830451,7829339,7829045	7835691,7833569,7832330,7830529,7829413,7829049
1	7830262	7835650	ENST00000361696	0	-	7830413	7835650	ENSG00000049247	4	7835548,7833459,7832287,7830262	7835650,7833569,7832330,7830529
1	7830262	7836159	ENST00000054668	0	-	7830413	7836078	ENSG00000049247	5	7835954,7835548,7833459,7832287,7830262	7836159,7835570,7833569,7832330,7830529
1	7902495	7923474	ENST00000377507	0	-	7903482	7922641	ENSG00000049249	8	7923431,7922542,7921368,7920840,7920337,7917660,7915809,7902495	7923474,7922725,7921475,7920977,7920403,7917790,7915943,7903570
1	7944348	7967928	ENST00000377493	0	+	7945433	7967701	ENSG00000116288	7	7944348,7945410,7947971,7951992,7953541,7960299,7967541	7944382,7945522,7948072,7952051,7953610,7960385,7967928
1	7944380	7967923	ENST00000338639	0	+	7945433	7967701	ENSG00000116288	7	7944380,7945410,7947971,7951992,7953541,7960299,7967541	7944440,7945522,7948072,7952051,7953610,7960385,7967923
1	7944541	7967897	ENST00000377491	0	+	7945433	7967701	ENSG00000116288	7	7944541,7945410,7947971,7951992,7953541,7960299,7967541	7944728,7945522,7948072,7952051,7953610,7960385,7967897
1	7944616	7967758	ENST00000377488	0	+	7945433	7967701	ENSG00000116288	7	7944616,7945410,7947971,7951992,7953541,7960299,7967541	7944748,7945522,7948072,7952051,7953610,7960385,7967758
1	7994382	8008943	ENST00000377482	0	-	7995857	7998266	ENSG00000116285	4	8008805,7998142,7997955,7994382	8008943,7998339,7998031,7997043
1	8300756	8326814	ENST00000377479	0	+	8300756	8326660	ENSG00000162426	9	8300756,8306953,8307945,8308465,8312856,8318084,8320463,8322140,8326394	8300833,8307373,8308037,8308689,8313583,8318237,8320639,8322345,8326814
1	8306977	8326804	ENST00000289877	0	+	8306977	8326660	ENSG00000162426	8	8306977,8307945,8308465,8312856,8318084,8320463,8322140,8326394	8307373,8308037,8308689,8313583,8318237,8320639,8322345,8326804
1	8335053	8508585	ENST00000377464	0	-	8337734	8508430	ENSG00000142599	17	8508405,8491273,8480052,8477710,8448572,8405374,8348459,8347393,8346703,8345330,8344410,8342759,8342411,8340843,8338747,8338066,8335053	8508585,8491321,8480176,8477809,8448670,8405454,8348621,8347485,8346902,8345491,8344523,8344137,8342633,8341563,8338893,8338246,8337767
1	8335055	8406334	ENST00000400907	0	-	8337734	8346780	ENSG00000142599	13	8406208,8405374,8348459,8347393,8346703,8345330,8344410,8342759,8342411,8340843,8338747,8338066,8335055	8406334,8405454,8348621,8347485,8346902,8345491,8344523,8344137,8342633,8341563,8338893,8338246,8337767
1	8335055	8800286	ENST00000337907	0	-	8337734	8638943	ENSG00000142599	24	8799806,8775050,8638619,8606956,8597207,8540064,8539121,8523860,8491273,8480052,8477710,8448572,8405374,8348459,8347393,8346703,8345330,8344410,8342759,8342411,8340843,8338747,8338066,8335055	8800286,8775234,8639087,8607026,8597332,8540169,8539217,8523964,8491321,8480176,8477809,8448670,8405454,8348621,8347485,8346902,8345491,8344523,8344137,8342633,8341563,8338893,8338246,8337767
1	8335055	8800286	ENST00000400908	0	-	8337734	8638943	ENSG00000142599	23	8799806,8638619,8606956,8597207,8540064,8539121,8523860,8491273,8480052,8477710,8448572,8405374,8348459,8347393,8346703,8345330,8344410,8342759,8342411,8340843,8338747,8338066,8335055	8800286,8639087,8607026,8597332,8540169,8539217,8523964,8491321,8480176,8477809,8448670,8405454,8348621,8347485,8346902,8345491,8344523,8344137,8342633,8341563,8338893,8338246,8337767
1	8843650	8861367	ENST00000234590	0	-	8844006	8857554	ENSG00000074800	12	8861226,8857470,8854537,8853098,8850634,8849763,8848925,8847931,8846537,8845881,8845533,8843650	8861367,8857563,8854632,8853156,8850703,8849896,8849147,8848128,8846738,8845989,8845591,8844075
1	8928509	8934349	ENST00000319474	0	+	8928533	8934349	ENSG00000131686	3	8928509,8931909,8934069	8928611,8932088,8934349
1	8928509	8957090	ENST00000377436	0	+	8928533	8957090	ENSG00000131686	8	8928509,8931909,8939783,8941556,8945233,8950305,8953513,8956993	8928611,8932088,8939931,8941648,8945302,8950462,8953627,8957090
1	8928509	8957733	ENST00000377442	0	+	8928533	8957350	ENSG00000131686	7	8928509,8939783,8941556,8945233,8950305,8953513,8957268	8928611,8939931,8941648,8945302,8950462,8953627,8957733
1	8928509	8957733	ENST00000377443	0	+	8928533	8957350	ENSG00000131686	8	8928509,8931909,8939783,8941556,8945233,8950305,8953513,8957268	8928611,8932088,8939931,8941648,8945302,8950462,8953627,8957733
1	8985946	9008991	ENST00000270685	0	-	8985946	9008991	ENSG00000197241	12	9008941,9007611,9005564,9001855,9000869,8997763,8997327,8996171,8992789,8989956,8987398,8985946	9008991,9007720,9005749,9001979,9001021,8997888,8997514,8996281,8992890,8990031,8987525,8986164
1	8985946	9008991	ENST00000400906	0	-	8985946	9008991	ENSG00000197241	12	9008941,9007622,9005564,9001855,9000869,8997763,8997327,8996171,8992789,8989956,8987398,8985946	9008991,9007720,9005724,9001979,9001021,8997888,8997514,8996281,8992890,8990031,8987525,8986164
1	9019594	9052257	ENST00000377424	0	-	9020232	9052182	ENSG00000142583	12	9052150,9040798,9040094,9030256,9024431,9022710,9022446,9022198,9021474,9021077,9020543,9019594	9052257,9040896,9040254,9030380,9024583,9022835,9022633,9022308,9021575,9021152,9020670,9020435
1	9022726	9052250	ENST00000377414	0	-	9024267	9052182	ENSG00000142583	5	9052150,9040798,9040094,9030256,9022726	9052250,9040896,9040254,9030380,9024583
1	9086668	9111770	ENST00000377411	0	-	9087065	9111673	ENSG00000180758	4	9111291,9093922,9088132,9086668	9111770,9094135,9088326,9087280
1	9086668	9111837	ENST00000377408	0	-	9094092	9111837	ENSG00000180758	6	9111676,9111495,9111291,9093922,9088132,9086668	9111837,9111568,9111427,9094135,9088326,9087280
1	9217450	9253983	ENST00000377403	0	+	9227581	9247515	ENSG00000049239	5	9217450,9227571,9229612,9244705,9246155	9217712,9228207,9229729,9244974,9253983
1	9275571	9352175	ENST00000328089	0	+	9338538	9350221	ENSG00000171621	3	9275571,9338389,9350094	9275717,9339231,9352175
1	9334077	9350509	ENST00000357898	0	+	9338538	9350221	ENSG00000171621	3	9334077,9338389,9350094	9334256,9339231,9350509
1	9338353	9350221	ENST00000377399	0	+	9338538	9350221	ENSG00000171621	2	9338353,9350094	9339231,9350221
1	9522115	9565415	ENST00000302692	0	+	9522338	9565146	ENSG00000171612	7	9522115,9536271,9549929,9552903,9555991,9562599,9564944	9522393,9536450,9550006,9553003,9556057,9562879,9565415
1	9571564	9587593	ENST00000340305	0	+	9571576	9584936	ENSG00000188807	6	9571564,9578535,9579504,9581094,9583750,9584714	9571688,9578655,9579698,9581270,9584099,9587593
1	9571564	9595728	ENST00000340381	0	+	9571576	9595728	ENSG00000188807	11	9571564,9578535,9579504,9581094,9583750,9584714,9590202,9592485,9593151,9594398,9595631	9571688,9578655,9579698,9581270,9584099,9584917,9590434,9592556,9593450,9594535,9595728
1	9571564	9595728	ENST00000377376	0	+	9578554	9595728	ENSG00000188807	10	9571564,9578535,9579504,9581094,9583750,9584714,9590202,9593151,9594398,9595631	9571688,9578655,9579698,9581270,9584099,9584917,9590434,9593450,9594535,9595728
1	9634377	9711759	ENST00000377346	0	+	9693101	9709691	ENSG00000171608	24	9634377,9674112,9693069,9698186,9698494,9699085,9699604,9700182,9701339,9702566,9702757,9703256,9703387,9703772,9704089,9704406,9704620,9704889,9705173,9705770,9706614,9706921,9707449,9709554	9634447,9674216,9693241,9698414,9698723,9699264,9699753,9700271,9701560,9702662,9702887,9703306,9703554,9703893,9704232,9704505,9704798,9705001,9705251,9705937,9706737,9707066,9707581,9711759
1	9635266	9637231	ENST00000377320	0	-	9636424	9637081	ENSG00000179840	2	9636843,9635266	9637231,9636688
1	9692843	9709877	ENST00000361110	0	+	9693101	9709691	ENSG00000171608	23	9692843,9693069,9698186,9698494,9699085,9699709,9700182,9701339,9702566,9702757,9703079,9703387,9703772,9704089,9704406,9704620,9704889,9705173,9705770,9706614,9706921,9707449,9709554	9692925,9693241,9698414,9698723,9699264,9699753,9700271,9701560,9702662,9702887,9703306,9703554,9703893,9704232,9704505,9704798,9705001,9705251,9705937,9706737,9707066,9707581,9709877
1	9693101	9709691	ENST00000360563	0	+	9693101	9709691	ENSG00000171608	23	9693101,9698186,9698494,9699085,9699709,9700182,9701339,9702566,9702757,9703079,9703387,9703768,9703793,9704089,9704406,9704620,9704889,9705173,9705770,9706614,9706921,9707449,9709554	9693241,9698414,9698723,9699264,9699753,9700271,9701560,9702662,9702887,9703306,9703554,9703788,9703893,9704232,9704505,9704798,9705001,9705251,9705937,9706737,9707066,9707581,9709691
1	9711667	9807137	ENST00000361311	0	-	9713153	9806378	ENSG00000171603	18	9806288,9755917,9737759,9734118,9732409,9732106,9727040,9726529,9723739,9720143,9718530,9718112,9717593,9716617,9716046,9714406,9713851,9711667	9807137,9756039,9737954,9734326,9732558,9732291,9727288,9726650,9723901,9720199,9718687,9718260,9717819,9716787,9716191,9714541,9714035,9713350
1	9711667	9807137	ENST00000377288	0	-	9713153	9806378	ENSG00000171603	17	9806288,9755917,9737759,9734118,9732409,9732106,9727040,9726529,9723739,9718530,9718112,9717593,9716617,9716046,9714406,9713851,9711667	9807137,9756039,9737954,9734326,9732558,9732291,9727288,9726650,9723901,9718687,9718260,9717819,9716787,9716191,9714541,9714035,9713350
1	9711667	9807137	ENST00000377298	0	-	9713153	9806378	ENSG00000171603	19	9806288,9755917,9739126,9737759,9734118,9732409,9732106,9727040,9726529,9723739,9720143,9718530,9718112,9717593,9716617,9716046,9714406,9713851,9711667	9807137,9756039,9739155,9737954,9734326,9732558,9732291,9727288,9726650,9723901,9720199,9718687,9718260,9717819,9716787,9716191,9714541,9714035,9713350
1	9830921	9892903	ENST00000361853	0	-	9833363	9892818	ENSG00000178585	6	9892740,9866350,9860550,9854614,9853832,9830921	9892903,9866383,9860634,9854733,9853922,9833421
1	9830921	9892907	ENST00000400904	0	-	9833363	9892906	ENSG00000178585	5	9892740,9860550,9854614,9853832,9830921	9892907,9860634,9854733,9853922,9833421
1	9830921	9892908	ENST00000377263	0	-	9833363	9854709	ENSG00000178585	6	9892740,9866350,9860550,9854614,9853832,9830921	9892908,9866383,9860634,9854733,9853922,9833421
1	9832755	9892890	ENST00000377260	0	-	9833363	9854709	ENSG00000178585	5	9892740,9860550,9854614,9853832,9832755	9892890,9860634,9854733,9853922,9833421
1	9833095	9875882	ENST00000377258	0	-	9833363	9854709	ENSG00000178585	5	9875654,9860550,9854614,9853832,9833095	9875882,9860634,9854733,9853922,9833421
1	9833304	9860821	ENST00000377256	0	-	9833363	9854709	ENSG00000178585	5	9860785,9860550,9854614,9853832,9833304	9860821,9860634,9854733,9853922,9833421
1	9911584	9925974	ENST00000377223	0	-	9913044	9919264	ENSG00000162441	8	9925894,9925269,9919164,9918137,9917407,9915448,9914536,9911584	9925974,9925427,9919272,9918272,9917505,9915543,9914617,9913102
1	9912260	9925430	ENST00000400903	0	-	9913044	9919264	ENSG00000162441	7	9925269,9919164,9918137,9917407,9915448,9914536,9912260	9925430,9919272,9918272,9917505,9915543,9914617,9913102
1	9912898	9926052	ENST00000377213	0	-	9913044	9919264	ENSG00000162441	8	9925994,9925269,9919164,9918137,9917407,9915448,9914536,9912898	9926052,9925427,9919272,9918272,9917505,9915543,9914617,9913102
1	9926073	9964411	ENST00000403197	0	+	9954719	9963944	ENSG00000173614	5	9926073,9954663,9958237,9963676,9963901	9926160,9954833,9958420,9963815,9964411
1	9926073	9968143	ENST00000377205	0	+	9954719	9965346	ENSG00000173614	5	9926073,9954663,9958237,9963676,9964946	9926160,9954833,9958420,9963815,9968143
1	9926095	9963944	ENST00000377204	0	+	9954719	9963941	ENSG00000173614	5	9926095,9954663,9958237,9963676,9963901	9926160,9954833,9958420,9963815,9963944
1	9979849	9998664	ENST00000400902	0	+	9979849	9998477	ENSG00000162444	5	9979849,9986738,9990215,9990818,9998427	9979976,9986952,9990393,9990919,9998664
1	9979851	9998665	ENST00000315901	0	+	9989613	9998477	ENSG00000162444	5	9979851,9989613,9990215,9990818,9998427	9979976,9989826,9990393,9990919,9998665
1	9979861	9998664	ENST00000294435	0	+	9979904	9998477	ENSG00000162444	4	9979861,9990215,9990818,9998427	9979976,9990393,9990919,9998664
1	9989613	9998664	ENST00000377192	0	+	9989613	9998477	ENSG00000162444	4	9989613,9990215,9990818,9998427	9989826,9990393,9990919,9998664
1	10015603	10163876	ENST00000253251	0	+	10016316	10162601	ENSG00000130939	27	10015603,10054673,10078106,10083753,10085593,10088161,10100104,10102158,10104607,10109439,10112037,10113145,10113360,10115014,10117633,10119712,10127585,10129608,10131829,10133971,10141001,10143787,10150781,10153783,10161289,10162061,10162540	10016339,10054859,10078241,10083840,10085737,10088389,10100245,10102258,10104721,10109522,10112093,10113261,10113458,10115127,10117831,10119850,10127684,10129735,10131927,10134206,10141127,10143931,10150915,10153974,10161463,10162207,10163876
1	10015603	10163876	ENST00000343090	0	+	10016316	10162601	ENSG00000130939	28	10015603,10054673,10078106,10083753,10085593,10088161,10088842,10100104,10102158,10104607,10109439,10112037,10113145,10113360,10115014,10117633,10119712,10127585,10129608,10131829,10133971,10141001,10143787,10150781,10153783,10161289,10162061,10162540	10016339,10054859,10078241,10083840,10085737,10088389,10089228,10100245,10102258,10104721,10109522,10112093,10113261,10113458,10115127,10117831,10119850,10127684,10129735,10131927,10134206,10141127,10143931,10150915,10153974,10161463,10162207,10163876
1	10015603	10163876	ENST00000377157	0	+	10083754	10162601	ENSG00000130939	27	10015603,10054673,10078106,10083753,10085593,10088161,10100104,10102158,10104607,10109439,10112037,10113145,10113360,10115014,10117633,10119712,10127585,10129608,10131829,10133971,10141001,10143787,10150781,10153783,10161289,10162061,10162540	10016339,10054859,10078241,10083840,10085737,10088389,10100245,10102258,10104721,10109522,10112093,10113261,10113458,10115127,10117831,10119850,10127684,10129735,10131927,10134206,10141127,10143931,10150915,10153974,10161475,10162207,10163876
1	10015919	10055763	ENST00000377153	0	+	10016316	10055190	ENSG00000130939	3	10015919,10054673,10055099	10016339,10054859,10055763
1	10054259	10055234	ENST00000400901	0	+	10054259	10055190	ENSG00000130939	3	10054259,10054673,10055099	10054279,10054859,10055234
1	10193418	10289402	ENST00000377093	0	+	10214974	10287292	ENSG00000054523	21	10193418,10214895,10238892,10241138,10244550,10250025,10250797,10254147,10254886,10258073,10258966,10260631,10265045,10273727,10274692,10277731,10278305,10279227,10279542,10279819,10285808	10193523,10215079,10238968,10241317,10244615,10250203,10250908,10254224,10254951,10258148,10259044,10260773,10265178,10273806,10274767,10277810,10278411,10279310,10279722,10279891,10289402
1	10193418	10364241	ENST00000263934	0	+	10214974	10359232	ENSG00000054523	47	10193418,10214895,10238892,10241138,10244550,10250025,10250797,10254147,10254886,10258073,10258966,10260631,10265045,10273727,10274692,10277731,10278305,10279227,10279542,10279819,10302688,10304354,10306529,10307403,10308756,10317165,10319302,10319719,10320016,10322414,10324695,10325877,10328490,10330406,10331294,10335276,10343574,10344337,10345928,10347745,10348054,10351112,10353786,10356961,103…	10193523,10215079,10238968,10241317,10244615,10250203,10250908,10254224,10254951,10258148,10259044,10260773,10265178,10273806,10274767,10277810,10278411,10279310,10279722,10279891,10302781,10304502,10306707,10307540,10309004,10317283,10319387,10319848,10320178,10322504,10324813,10325932,10328598,10330472,10331378,10335381,10343688,10344470,10345989,10347890,10348293,10351183,10353907,10357110,103…
1	10193418	10364241	ENST00000353409	0	+	10214974	10359232	ENSG00000054523	50	10193418,10214895,10238892,10241138,10244550,10250025,10250797,10254147,10254886,10255095,10257560,10258073,10258966,10260631,10261742,10264967,10273727,10274692,10277731,10278305,10279227,10279542,10279819,10302688,10304354,10306529,10307403,10308756,10317165,10319302,10319719,10320016,10322414,10324695,10325877,10328490,10330406,10331294,10335276,10343574,10344337,10345928,10347745,10348054,103…	10193523,10215079,10238968,10241317,10244615,10250203,10250908,10254224,10254951,10255102,10257569,10258148,10259044,10260773,10261783,10265178,10273806,10274767,10277810,10278411,10279310,10279722,10279891,10302781,10304502,10306707,10307540,10309004,10317283,10319387,10319848,10320178,10322504,10324813,10325932,10328598,10330472,10331378,10335381,10343688,10344470,10345989,10347890,10348293,103…
1	10194261	10364248	ENST00000377086	0	+	10214974	10359232	ENSG00000054523	49	10194261,10214895,10238892,10241138,10244550,10250025,10250797,10254147,10254886,10255659,10258073,10258966,10260631,10261742,10264967,10273727,10274692,10277731,10278305,10279227,10279542,10279819,10302688,10304354,10306529,10307403,10308756,10317165,10319302,10319719,10320016,10322414,10324695,10325877,10328490,10330406,10331294,10335276,10343574,10344337,10345928,10347745,10348054,10351112,103…	10194383,10215079,10238968,10241317,10244615,10250203,10250908,10254224,10254951,10255676,10258148,10259044,10260773,10261783,10265178,10273806,10274767,10277810,10278411,10279310,10279722,10279891,10302781,10304502,10306707,10307540,10309004,10317283,10319387,10319848,10320178,10322504,10324813,10325932,10328598,10330472,10331378,10335381,10343688,10344470,10345989,10347890,10348293,10351183,103…
1	10213409	10289402	ENST00000377083	0	+	10214974	10287292	ENSG00000054523	21	10213409,10214895,10238892,10241138,10244550,10250025,10250797,10254147,10254886,10258073,10258966,10260631,10265045,10273727,10274692,10277731,10278305,10279227,10279542,10279819,10285808	10213642,10215079,10238968,10241317,10244615,10250203,10250908,10254224,10254951,10258148,10259044,10260773,10265178,10273806,10274767,10277810,10278411,10279310,10279722,10279891,10289402
1	10214893	10287292	ENST00000355249	0	+	10214974	10287292	ENSG00000054523	20	10214893,10238892,10241138,10244550,10250025,10250797,10254147,10254886,10258073,10258966,10260631,10265045,10273727,10274692,10277731,10278305,10279227,10279542,10279819,10285808	10215079,10238968,10241317,10244615,10250203,10250908,10254224,10254951,10258148,10259044,10260773,10265178,10273806,10274767,10277810,10278411,10279310,10279722,10279891,10287292
1	10214895	10364242	ENST00000377081	0	+	10214974	10361047	ENSG00000054523	48	10214895,10238892,10241138,10244550,10250025,10250797,10254147,10254886,10255659,10258073,10258966,10260631,10261742,10264967,10273727,10274692,10277731,10278305,10279227,10279542,10279819,10302688,10304354,10306529,10307403,10308756,10317165,10319302,10319719,10320016,10322414,10324695,10325877,10328490,10330406,10331294,10335276,10343574,10344337,10345928,10347745,10348054,10351112,10353786,103…	10215079,10238968,10241317,10244615,10250203,10250908,10254224,10254951,10255676,10258148,10259044,10260773,10261783,10265178,10273806,10274767,10277810,10278411,10279310,10279722,10279891,10302781,10304502,10306707,10307540,10309004,10317283,10319387,10319848,10320178,10322504,10324813,10325932,10328598,10330472,10331378,10335381,10343688,10344470,10345989,10347890,10348293,10351183,10353907,103…
1	10381668	10402788	ENST00000270776	0	+	10381669	10402393	ENSG00000142657	13	10381668,10382273,10383037,10385715,10386805,10390715,10394062,10395706,10399631,10400020,10401470,10402061,10402274	10381769,10382348,10383216,10385780,10386923,10390784,10394196,10395895,10399761,10400153,10401569,10402183,10402788
1	10381713	10402787	ENST00000377062	0	+	10381762	10402393	ENSG00000142657	13	10381713,10382273,10383037,10385715,10386805,10390715,10394062,10395706,10399631,10400020,10401470,10402061,10402274	10381769,10382348,10383216,10385780,10386923,10390784,10394196,10395895,10399761,10400153,10401569,10402183,10402787
1	10412746	10425451	ENST00000309048	0	+	10413162	10425049	ENSG00000175279	5	10412746,10416486,10417301,10422991,10424909	10413212,10416609,10417334,10423057,10425451
1	10412746	10425451	ENST00000340156	0	+	10416552	10425049	ENSG00000175279	5	10412746,10416486,10417301,10422991,10424909	10413212,10416609,10417334,10423057,10425451
1	10412746	10434797	ENST00000320498	0	+	10413162	10434239	ENSG00000175279	5	10412746,10416486,10417301,10422991,10434021	10413212,10416609,10417334,10423057,10434797
1	10412746	10434797	ENST00000336114	0	+	10413162	10434045	ENSG00000175279	4	10412746,10416486,10417301,10434021	10413212,10416609,10417334,10434797
1	10413387	10425451	ENST00000400900	0	+	10416552	10425049	ENSG00000175279	5	10413387,10416486,10417301,10422991,10424909	10414045,10416609,10417334,10423057,10425451
1	10432718	10434797	ENST00000377049	0	+	10432718	10434239	ENSG00000175279	2	10432718,10434021	10432966,10434797
1	10443192	10455200	ENST00000377036	0	-	10445678	10455102	ENSG00000160049	5	10454967,10451821,10449834,10446075,10443192	10455200,10451982,10449976,10446264,10445853
1	10443192	10455200	ENST00000377038	0	-	10444134	10455102	ENSG00000160049	6	10454967,10451821,10449834,10446075,10445702,10443192	10455200,10451982,10449976,10446264,10445853,10444346
1	10457590	10613400	ENST00000356607	0	+	10457611	10612631	ENSG00000142655	9	10457590,10477918,10518857,10581882,10600976,10605663,10606984,10609916,10612175	10457646,10477965,10518941,10582010,10601061,10605765,10607081,10610007,10613400
1	10619267	10779294	ENST00000377022	0	-	10621586	10676533	ENSG00000130940	21	10779208,10743345,10688136,10676518,10647727,10642346,10641152,10639290,10638293,10637063,10636021,10633585,10633336,10631927,10631714,10630445,10628772,10627561,10625804,10625503,10619267	10779294,10743501,10688188,10676556,10648215,10643180,10641220,10639380,10638457,10637235,10636862,10633720,10633399,10632081,10631836,10630783,10628970,10627732,10625955,10625644,10622703
1	10629856	10779294	ENST00000344008	0	-	10630441	10647865	ENSG00000130940	16	10779208,10743345,10688136,10676518,10647727,10642346,10641152,10639290,10638293,10637063,10636021,10633585,10633336,10631927,10631714,10629856	10779294,10743501,10688188,10676556,10648215,10643180,10641220,10639380,10638457,10637235,10636862,10633720,10633399,10632081,10631836,10630783
1	10629857	10779294	ENST00000377015	0	-	10630441	10676533	ENSG00000130940	16	10779208,10743345,10688136,10676518,10647727,10642346,10641152,10639290,10638293,10637063,10636021,10633585,10633336,10631927,10631714,10629857	10779294,10743501,10688188,10676556,10648215,10643180,10641220,10639380,10638457,10637235,10636862,10633720,10633399,10632081,10631836,10630783
1	10929120	10946845	ENST00000377008	0	-	10930307	10946840	ENSG00000175262	8	10946772,10941358,10940229,10937634,10936663,10932268,10930287,10929120	10946845,10941396,10940397,10937830,10936786,10932458,10931488,10929385
1	10929374	10946877	ENST00000377004	0	-	10930307	10946840	ENSG00000175262	9	10946772,10941358,10940260,10939667,10937634,10936663,10932346,10930287,10929374	10946877,10941396,10940397,10939751,10937830,10936786,10932458,10931488,10929385
1	10995266	11008133	ENST00000240185	0	+	10996372	11005298	ENSG00000120948	6	10995266,10996360,10999488,11001377,11003073,11004768	10995387,10996609,10999651,11001517,11003243,11008133
1	10995315	11005892	ENST00000323644	0	+	10996372	11005892	ENSG00000120948	7	10995315,10996360,10999488,11001377,11003073,11004768,11005837	10995387,10996609,10999651,11001517,11003243,11004894,11005892
1	10996360	11006827	ENST00000315091	0	+	10996372	11005892	ENSG00000120948	6	10996360,10999488,11001377,11003073,11004768,11005837	10996609,10999651,11001517,11003243,11004885,11006827
1	11008649	11029876	ENST00000400898	0	-	11008649	11029875	ENSG00000009724	5	11029847,11029535,11029200,11028052,11008649	11029876,11029763,11029377,11028183,11008659
1	11009168	11029876	ENST00000400897	0	-	11009529	11029875	ENSG00000009724	11	11029847,11029535,11029200,11028052,11025983,11025519,11020337,11017472,11013392,11012820,11009168	11029876,11029763,11029377,11028183,11026179,11025666,11020455,11017550,11013526,11012894,11010292
1	11009411	11029883	ENST00000234505	0	-	11009529	11029851	ENSG00000009724	11	11029847,11029535,11029200,11028052,11025983,11025519,11020337,11017472,11013392,11012820,11009411	11029883,11029763,11029377,11028183,11026179,11025666,11020455,11017550,11013526,11012894,11010292
1	11027584	11029883	ENST00000376967	0	-	11027584	11029851	ENSG00000009724	5	11029847,11029535,11029200,11028052,11027584	11029883,11029763,11029377,11028183,11027597
1	11037236	11042678	ENST00000376957	0	-	11037509	11042587	ENSG00000116649	8	11042421,11041869,11041444,11039248,11038655,11038425,11037606,11037236	11042678,11041989,11041536,11039401,11038738,11038570,11037728,11037529
1	11049268	11082525	ENST00000304457	0	-	11049362	11082475	ENSG00000171824	24	11082365,11080664,11078402,11074137,11073658,11073198,11070767,11070444,11070092,11065332,11063726,11063408,11063143,11062355,11060245,11060009,11059486,11056875,11054731,11053544,11052203,11051289,11050652,11049268	11082525,11080800,11078525,11074241,11073823,11073312,11070842,11070554,11070235,11065522,11063882,11063556,11063193,11062466,11060295,11060087,11059592,11056970,11054815,11053617,11052374,11051350,11050728,11049392
1	11049268	11082525	ENST00000376936	0	-	11049362	11082475	ENSG00000171824	25	11082365,11080664,11078402,11074137,11073658,11073198,11070767,11070444,11070092,11065332,11063726,11063408,11063143,11062355,11060245,11060009,11059486,11056875,11056578,11054731,11053544,11052203,11051289,11050652,11049268	11082525,11080800,11078525,11074241,11073823,11073312,11070842,11070554,11070235,11065522,11063882,11063556,11063193,11062466,11060295,11060087,11059592,11056970,11056652,11054815,11053617,11052374,11051350,11050728,11049392
1	11089179	11114202	ENST00000376838	0	-	11090129	11113400	ENSG00000198793	20	11113173,11112382,11111499,11111098,11110648,11110268,11109654,11109266,11107142,11104623,11103890,11099648,11098040,11097457,11096962,11095496,11092293,11091934,11090825,11089179	11114202,11112482,11111595,11111196,11110770,11110450,11109788,11109440,11107277,11104770,11104012,11099730,11098112,11097531,11097097,11095561,11092373,11092014,11090930,11090144
1	11089180	11245176	ENST00000361445	0	-	11090129	11242053	ENSG00000198793	58	11245089,11241892,11241129,11239577,11238636,11236483,11230463,11230269,11225758,11224197,11222947,11221046,11220487,11216787,11216042,11215080,11213944,11213569,11211312,11198792,11196043,11195440,11194956,11193458,11191956,11187205,11182185,11181902,11150086,11139796,11132770,11129320,11127612,11127292,11122177,11121948,11116995,11115724,11113173,11112382,11111499,11111098,11110648,11110268,111…	11245176,11242067,11241237,11239809,11238836,11236617,11230738,11230377,11225944,11224325,11223191,11221261,11220692,11216909,11216131,11215172,11214078,11213698,11211562,11198878,11196210,11195552,11195118,11193550,11192102,11187347,11182347,11182047,11150161,11139935,11132870,11129435,11127689,11127399,11122302,11122079,11117110,11115841,11113421,11112482,11111595,11111196,11110770,11110450,111…
1	11171985	11178624	ENST00000376819	0	+	11172224	11177667	ENSG00000171819	5	11171985,11174914,11176224,11177105,11177498	11172599,11175014,11176418,11177303,11178624
1	11255866	11268925	ENST00000376810	0	+	11256176	11268775	ENSG00000120942	2	11255866,11268288	11256704,11268925
1	11256150	11256781	ENST00000400896	0	+	11256176	11256781	ENSG00000120942	2	11256150,11256774	11256704,11256781
1	11256172	11277699	ENST00000376804	0	+	11256176	11277527	ENSG00000120942	2	11256172,11277517	11256704,11277699
1	11461882	11520226	ENST00000294484	0	+	11483637	11519330	ENSG00000204624	21	11461882,11483634,11485322,11497034,11498013,11498645,11500107,11501999,11502363,11503331,11506586,11507820,11509295,11512200,11512431,11513551,11514209,11517025,11517655,11518122,11518968	11462016,11484732,11485541,11497170,11498147,11498805,11500246,11502147,11502524,11503492,11506699,11507956,11509479,11512330,11512603,11513677,11514354,11517184,11517768,11518288,11520226
1	11461882	11520226	ENST00000389575	0	+	11461882	11519330	ENSG00000204624	22	11461882,11483634,11485322,11497034,11498013,11498645,11500107,11501999,11502363,11503331,11506586,11507820,11509295,11512200,11512431,11513551,11514209,11517025,11517514,11517655,11518122,11518968	11462016,11484732,11485541,11497170,11498147,11498805,11500246,11502147,11502524,11503492,11506699,11507956,11509479,11512330,11512603,11513677,11514354,11517180,11517517,11517768,11518288,11520226
1	11516438	11520226	ENST00000304391	0	+	11516438	11519299	ENSG00000204624	5	11516438,11517025,11517655,11518122,11518968	11516471,11517184,11517768,11518288,11520226
1	11631033	11637075	ENST00000376779	0	-	11631338	11636984	ENSG00000116661	5	11636963,11633110,11632589,11631731,11631033	11637075,11633478,11632718,11631869,11631472
1	11631037	11637326	ENST00000354287	0	-	11631338	11636984	ENSG00000116661	6	11636963,11633110,11632589,11632423,11631731,11631037	11637326,11633478,11632718,11632518,11631869,11631472
1	11637019	11645971	ENST00000251546	0	+	11638480	11643949	ENSG00000132879	5	11637019,11638450,11640911,11641380,11643774	11637225,11638744,11641008,11641515,11645971
1	11637501	11645971	ENST00000251547	0	+	11638480	11643917	ENSG00000132879	6	11637501,11638450,11640911,11641177,11641380,11643774	11637596,11638744,11641037,11641272,11641515,11645971
1	11637501	11645971	ENST00000376770	0	+	11638480	11643917	ENSG00000132879	7	11637501,11637972,11638450,11640911,11641177,11641380,11643774	11637596,11638343,11638744,11641037,11641272,11641515,11645971
1	11637525	11644035	ENST00000376768	0	+	11638480	11643949	ENSG00000132879	6	11637525,11638450,11640911,11641177,11641380,11643774	11637596,11638744,11641008,11641272,11641515,11644035
1	11637554	11643993	ENST00000376760	0	+	11638480	11643949	ENSG00000132879	6	11637554,11638314,11638450,11640911,11641380,11643774	11637596,11638343,11638744,11641008,11641515,11643993
1	11637554	11644933	ENST00000376762	0	+	11638480	11643949	ENSG00000132879	5	11637554,11638450,11640911,11641380,11643774	11637596,11638744,11641008,11641515,11644933
1	11646768	11656994	ENST00000376749	0	+	11651303	11656495	ENSG00000116663	5	11646768,11651300,11653910,11655921,11656259	11646899,11651588,11654036,11656056,11656994
1	11646768	11656994	ENST00000376753	0	+	11651303	11656495	ENSG00000116663	6	11646768,11651300,11653910,11654572,11655921,11656259	11646899,11651588,11654036,11654667,11656056,11656994
1	11657125	11663771	ENST00000376669	0	-	11657419	11663245	ENSG00000116670	9	11663683,11663206,11662997,11660187,11659453,11658690,11658302,11657726,11657125	11663771,11663257,11663115,11660258,11659592,11658784,11658375,11657818,11657460
1	11657125	11663771	ENST00000376692	0	-	11657419	11663245	ENSG00000116670	9	11663683,11663206,11662997,11660187,11659492,11658690,11658302,11657726,11657125	11663771,11663257,11663115,11660258,11659592,11658784,11658375,11657818,11657460
1	11657132	11674294	ENST00000235310	0	-	11657419	11663245	ENSG00000116670	11	11674057,11664382,11663683,11663206,11662997,11660187,11659492,11658690,11658302,11657726,11657132	11674294,11664660,11664082,11663257,11663115,11660258,11659592,11658784,11658375,11657818,11657460
1	11657169	11674121	ENST00000376672	0	-	11657419	11663245	ENSG00000116670	9	11674057,11663206,11662997,11660187,11659453,11658690,11658302,11657726,11657169	11674121,11663257,11663115,11660258,11659592,11658784,11658375,11657818,11657460
1	11657392	11674253	ENST00000376667	0	-	11657419	11663245	ENSG00000116670	9	11674057,11663206,11662997,11660187,11659492,11658690,11658302,11657726,11657392	11674253,11663257,11663115,11660258,11659592,11658784,11658375,11657818,11657460
1	11658514	11663771	ENST00000376664	0	-	11658514	11663245	ENSG00000116670	5	11663683,11663206,11662997,11659492,11658514	11663771,11663257,11663115,11659592,11658784
1	11659516	11674237	ENST00000376655	0	-	11660100	11663245	ENSG00000116670	4	11674057,11663206,11662997,11659516	11674237,11663257,11663115,11660258
1	11674366	11703237	ENST00000294485	0	+	11688903	11702340	ENSG00000162490	7	11674366,11688893,11691919,11694495,11694984,11697763,11702228	11674497,11689353,11692109,11694609,11695073,11697852,11703237
1	11718729	11733412	ENST00000314340	0	+	11718853	11732836	ENSG00000177674	5	11718729,11728447,11730084,11731059,11732721	11718879,11728481,11730189,11731254,11733412
1	11718729	11733412	ENST00000376637	0	+	11718853	11732748	ENSG00000177674	4	11718729,11730084,11731059,11732721	11718879,11730189,11731233,11733412
1	11718729	11733412	ENST00000400895	0	+	11718853	11731237	ENSG00000177674	6	11718729,11728447,11728771,11730084,11731059,11732721	11718879,11728481,11728867,11730189,11731254,11733412
1	11718791	11733412	ENST00000376629	0	+	11718853	11732836	ENSG00000177674	5	11718791,11728447,11730084,11731059,11732721	11718879,11728481,11730189,11731233,11733412
1	11718794	11733222	ENST00000376627	0	+	11718853	11731237	ENSG00000177674	7	11718794,11727177,11728447,11728771,11730084,11731059,11732721	11718879,11727212,11728481,11728867,11730189,11731254,11733222
1	11749386	11760935	ENST00000376620	0	+	11749403	11759920	ENSG00000177553	9	11749386,11749865,11750721,11751617,11754168,11754726,11758079,11759108,11759773	11749729,11749908,11750919,11751771,11754280,11754903,11758254,11759282,11760935
1	11754766	11772228	ENST00000312793	0	+	11761332	11772090	ENSG00000215910	14	11754766,11758079,11759108,11761304,11761570,11762446,11764833,11766818,11767792,11770032,11770517,11770793,11771296,11771914	11754903,11758254,11759282,11761460,11761724,11762654,11764977,11767237,11767933,11770137,11770691,11771022,11771390,11772228
1	11768367	11785889	ENST00000376592	0	-	11773324	11785760	ENSG00000177000	11	11785525,11783805,11782856,11778850,11777742,11777373,11777002,11776551,11774922,11773851,11768367	11785889,11784043,11782966,11779043,11777992,11777507,11777182,11776733,11775023,11773970,11773542
1	11768397	11788702	ENST00000376590	0	-	11773324	11785760	ENSG00000177000	12	11788532,11785525,11783805,11782856,11778850,11777742,11777373,11777002,11776551,11774922,11773851,11768397	11788702,11785773,11784043,11782966,11779043,11777992,11777507,11777182,11776733,11775023,11773970,11773542
1	11770938	11788057	ENST00000376585	0	-	11773324	11786158	ENSG00000177000	13	11788024,11786049,11785525,11783805,11782856,11778850,11777742,11777373,11777002,11776551,11774922,11773851,11770938	11788057,11787176,11785773,11784043,11782966,11779043,11777992,11777507,11777182,11776733,11775023,11773970,11773542
1	11773111	11786158	ENST00000376583	0	-	11773324	11786158	ENSG00000177000	12	11786049,11785525,11783805,11782856,11778850,11777742,11777373,11777002,11776551,11774922,11773851,11773111	11786158,11785773,11784043,11782966,11779043,11777992,11777507,11777182,11776733,11775023,11773970,11773542
1	11782803	11909072	ENST00000376576	0	-	11905163	11909070	ENSG00000116685	3	11907849,11904965,11782803	11909072,11906133,11782819
1	11788794	11825788	ENST00000312413	0	+	11788907	11811947	ENSG00000011021	22	11788794,11789775,11798490,11799259,11802132,11805339,11806351,11807130,11808800,11809733,11810750,11811840,11816159,11816521,11816880,11817128,11818611,11819643,11819987,11820979,11821179,11822787	11788993,11789834,11798555,11799324,11802198,11805445,11806477,11807197,11808858,11809865,11810863,11811966,11816282,11816674,11817039,11817234,11818797,11819800,11820143,11821086,11821304,11825788
1	11788794	11825788	ENST00000346436	0	+	11788907	11822867	ENSG00000011021	23	11788794,11789775,11798490,11799259,11802132,11805339,11806351,11807130,11808800,11809733,11810750,11811102,11811840,11816159,11816521,11816880,11817128,11818611,11819643,11819987,11820979,11821179,11822787	11788993,11789834,11798555,11799324,11802198,11805445,11806477,11807197,11808858,11809865,11810863,11811268,11811966,11816282,11816674,11817039,11817234,11818797,11819800,11820143,11821086,11821304,11825788
1	11788857	11803423	ENST00000376497	0	+	11788907	11803028	ENSG00000011021	6	11788857,11789775,11798490,11799259,11802132,11803006	11788993,11789834,11798555,11799324,11802198,11803423
1	11788904	11821694	ENST00000376496	0	+	11788907	11821637	ENSG00000011021	22	11788904,11789775,11798490,11799259,11802132,11805339,11806351,11807130,11808800,11809733,11810750,11811102,11811840,11816159,11816521,11816880,11817128,11818611,11819643,11819987,11820979,11821179	11788993,11789834,11798555,11799324,11802198,11805445,11806477,11807197,11808858,11809865,11810863,11811268,11811966,11816282,11816674,11817039,11817234,11818797,11819800,11820143,11821086,11821694
1	11788907	11810862	ENST00000376486	0	+	11788907	11810862	ENSG00000011021	11	11788907,11789775,11798490,11799259,11802132,11805339,11806351,11807130,11808800,11809733,11810750	11788993,11789834,11798555,11799324,11802198,11805445,11806477,11807197,11808868,11809865,11810862
1	11788907	11810862	ENST00000376487	0	+	11788907	11810862	ENSG00000011021	11	11788907,11789775,11798490,11799259,11802132,11805339,11806351,11807130,11808800,11809759,11810750	11788993,11789834,11798555,11799324,11802198,11805445,11806477,11807197,11808858,11809865,11810862
1	11788907	11810862	ENST00000376490	0	+	11788907	11810862	ENSG00000011021	11	11788907,11789775,11798490,11799259,11802132,11805339,11806351,11807130,11808800,11809733,11810750	11788993,11789834,11798555,11799324,11802198,11805445,11806477,11807197,11808868,11809865,11810862
1	11788907	11810862	ENST00000376491	0	+	11788907	11810862	ENSG00000011021	11	11788907,11789775,11798490,11799259,11802132,11805339,11806351,11807130,11808800,11809759,11810750	11788993,11789834,11798555,11799324,11802198,11805445,11806477,11807197,11808858,11809865,11810862
1	11788907	11811947	ENST00000376492	0	+	11788907	11811947	ENSG00000011021	12	11788907,11789775,11798490,11799259,11802132,11805339,11806351,11807130,11808800,11809733,11810750,11811840	11788993,11789834,11798555,11799324,11802198,11805445,11806477,11807197,11808858,11809865,11810863,11811947
1	11788907	11811947	ENST00000376493	0	+	11788907	11811947	ENSG00000011021	12	11788907,11789775,11798490,11799259,11802132,11805339,11806351,11807130,11808800,11809733,11810750,11811840	11788993,11789834,11798555,11799324,11802198,11805445,11806477,11807197,11808858,11809865,11810863,11811947
1	11828356	11830427	ENST00000376480	0	-	11828653	11830328	ENSG00000175206	3	11830206,11829757,11828356	11830427,11830083,11828658
1	11828363	11830428	ENST00000400892	0	-	11828653	11830427	ENSG00000175206	3	11830206,11829757,11828363	11830428,11830083,11828658
1	11828523	11830989	ENST00000376476	0	-	11828653	11830056	ENSG00000175206	3	11830725,11829757,11828523	11830989,11830083,11828658
1	11840109	11841579	ENST00000376468	0	-	11840299	11841477	ENSG00000120937	3	11841346,11840858,11840109	11841579,11841113,11840315
1	11840696	11841579	ENST00000376461	0	-	11840696	11841477	ENSG00000120937	3	11841346,11840858,11840696	11841579,11841114,11840711
1	11893828	11909067	ENST00000358733	0	-	11893828	11908881	ENSG00000116685	3	11907849,11905280,11893828	11909067,11906133,11893842
1	11902712	11909067	ENST00000376572	0	-	11902959	11908881	ENSG00000116685	3	11907849,11905280,11902712	11909067,11906133,11902976
1	11904819	11909072	ENST00000329923	0	-	11905163	11908881	ENSG00000116685	2	11907849,11904819	11909072,11906133
1	11917333	11958181	ENST00000196061	0	+	11917424	11957452	ENSG00000083444	19	11917333,11930620,11932417,11933001,11935267,11937474,11939561,11940486,11941160,11943290,11946176,11946819,11947288,11948124,11948895,11949631,11953314,11955516,11957297	11917499,11930711,11932550,11933164,11935379,11937537,11939658,11940587,11941291,11943411,11946280,11946944,11947429,11948237,11948960,11949735,11953460,11955641,11958181
1	11917397	11937238	ENST00000358133	0	+	11917424	11937238	ENSG00000083444	6	11917397,11930620,11932417,11933001,11935267,11937218	11917499,11930711,11932550,11933164,11935379,11937238
1	11917397	11958182	ENST00000376369	0	+	11917424	11935334	ENSG00000083444	20	11917397,11927166,11930620,11932417,11933001,11935267,11937474,11939561,11940486,11941160,11943290,11946176,11946819,11947288,11948124,11948895,11949631,11953314,11955516,11957297	11917499,11927306,11930711,11932550,11933164,11935379,11937537,11939658,11940587,11941291,11943411,11946280,11946944,11947429,11948237,11948960,11949735,11953460,11955641,11958182
1	11917397	11958182	ENST00000376383	0	+	11917424	11940587	ENSG00000083444	19	11917397,11930620,11932417,11933001,11935267,11937474,11939734,11940486,11941160,11943290,11946176,11946819,11947288,11948124,11948895,11949631,11953314,11955516,11957297	11917499,11930711,11932550,11933164,11935379,11937537,11939837,11940587,11941291,11943411,11946280,11946944,11947429,11948237,11948960,11949735,11953460,11955641,11958182
1	11962956	11996152	ENST00000235329	0	+	11971813	11994209	ENSG00000116688	19	11962956,11964614,11971809,11975199,11978800,11979941,11981414,11981632,11984045,11984413,11984626,11986636,11987153,11987469,11988355,11989182,11989697,11992236,11994140	11963128,11964758,11971987,11975334,11978962,11980065,11981522,11981739,11984198,11984480,11984747,11986762,11987257,11987571,11988575,11989337,11989893,11992370,11996152
1	11962956	11996154	ENST00000376337	0	+	11971886	11996054	ENSG00000116688	13	11962956,11964614,11971809,11984413,11984626,11986636,11987153,11987469,11988355,11989182,11989697,11992236,11995950	11963128,11964758,11971949,11984480,11984747,11986762,11987257,11987571,11988575,11989337,11989893,11992278,11996154
1	11971886	11996054	ENST00000376320	0	+	11971886	11996054	ENSG00000116688	11	11971886,11984413,11984626,11986636,11987153,11987469,11988355,11989182,11989697,11992236,11995950	11971952,11984480,11984747,11986762,11987257,11987571,11988575,11989337,11989893,11992278,11996054
1	12002099	12014693	ENST00000235332	0	+	12004371	12014452	ENSG00000116691	10	12002099,12004289,12004739,12005477,12011677,12011867,12012409,12012672,12013910,12014366	12002196,12004484,12005086,12005561,12011785,12011925,12012538,12012768,12014047,12014693
1	12046021	12126851	ENST00000263932	0	+	12046243	12125175	ENSG00000120949	15	12046021,12067108,12079745,12087023,12092210,12092685,12094542,12098221,12105928,12106359,12108595,12108827,12118232,12120873,12124931	12046305,12067195,12079861,12087175,12092300,12092848,12094658,12098373,12106021,12106471,12108696,12108880,12118257,12121080,12126851
1	12046021	12126851	ENST00000376269	0	+	12046243	12124948	ENSG00000120949	14	12046021,12067108,12079745,12087023,12092210,12092685,12094542,12098221,12105928,12106359,12108595,12108827,12118232,12124931	12046305,12067195,12079861,12087175,12092300,12092848,12094658,12098373,12106021,12106471,12108696,12108880,12118257,12126851
1	12149647	12175812	ENST00000400863	0	+	12149736	12175812	ENSG00000028137	7	12149647,12171440,12173601,12174418,12175075,12175507,12175796	12149813,12171539,12173729,12174567,12175168,12175742,12175812
1	12149647	12191863	ENST00000349152	0	+	12149648	12189664	ENSG00000028137	9	12149647,12173601,12174418,12175075,12175507,12176599,12177228,12184611,12189384	12149813,12173729,12174567,12175168,12175742,12176676,12177262,12184815,12191863
1	12149647	12191863	ENST00000376259	0	+	12149736	12189664	ENSG00000028137	10	12149647,12171440,12173601,12174418,12175075,12175507,12176599,12177228,12184611,12189384	12149813,12171539,12173729,12174567,12175168,12175742,12176676,12177262,12184815,12191863
1	12212700	12494683	ENST00000011700	0	+	12216911	12491665	ENSG00000048707	70	12212700,12216835,12225157,12226890,12227181,12231867,12236366,12238977,12239631,12240579,12243337,12243592,12244545,12249525,12250489,12251350,12253638,12255647,12258469,12262143,12265349,12270867,12273642,12276168,12281846,12287150,12291075,12294098,12294457,12296759,12300716,12302141,12304453,12305180,12306350,12310292,12312473,12315870,12318349,12320875,12324424,12325543,12328018,12329249,123…	12212764,12217007,12225234,12227080,12227261,12231983,12236470,12239147,12239731,12240747,12243438,12243793,12244724,12249655,12250564,12251520,12253768,12255779,12260682,12262294,12266380,12270957,12273768,12276348,12282028,12287372,12291285,12294269,12294569,12296971,12300981,12302274,12304608,12305390,12306424,12310498,12312562,12316010,12318471,12320949,12324529,12325695,12328153,12329296,123…
1	12212700	12494683	ENST00000356315	0	+	12216911	12491665	ENSG00000048707	69	12212700,12216835,12225157,12226890,12227181,12231867,12236366,12238977,12239631,12240579,12243337,12243592,12244545,12249525,12250489,12251350,12253638,12255647,12258469,12262143,12265349,12270867,12273642,12276168,12281846,12287150,12291075,12294098,12294457,12296759,12300716,12302141,12304453,12305180,12306350,12310292,12312473,12315870,12318349,12324424,12325543,12328018,12329249,12331467,123…	12212764,12217007,12225234,12227080,12227261,12231983,12236470,12239147,12239731,12240747,12243438,12243793,12244724,12249655,12250564,12251520,12253768,12255779,12260682,12262294,12266380,12270957,12273768,12276348,12282028,12287372,12291285,12294269,12294569,12296971,12300981,12302274,12304608,12305390,12306424,12310498,12312562,12316010,12318471,12324529,12325695,12328153,12329296,12331617,123…
1	12212711	12494686	ENST00000358136	0	+	12216911	12491665	ENSG00000048707	70	12212711,12216835,12225157,12226890,12227181,12231867,12236366,12238977,12239631,12240579,12243337,12243592,12244545,12249525,12250489,12251350,12253638,12255647,12258469,12262143,12265349,12270867,12273642,12276168,12281846,12287150,12291075,12294098,12294457,12296759,12300716,12302141,12304453,12305180,12306350,12310292,12312473,12315870,12318349,12320875,12324427,12325543,12328018,12329249,123…	12212764,12217007,12225234,12227080,12227261,12231983,12236470,12239147,12239731,12240747,12243438,12243793,12244724,12249655,12250564,12251520,12253768,12255779,12260682,12262294,12266380,12270957,12273768,12276348,12282028,12287372,12291285,12294269,12294569,12296971,12300981,12302274,12304608,12305390,12306424,12310498,12312562,12316010,12318471,12320949,12324529,12325695,12328153,12329296,123…
1	12550526	12600381	ENST00000376223	0	-	12550956	12599940	ENSG00000162496	6	12599746,12563138,12561908,12561333,12555343,12550526	12600381,12563281,12562027,12561571,12555468,12551040
1	12627153	12649684	ENST00000376221	0	+	12627153	12649333	ENSG00000204518	4	12627153,12633729,12644389,12648559	12627320,12633945,12644452,12649684
1	12698705	12711313	ENST00000332530	0	+	12698931	12708550	ENSG00000188984	3	12698705,12703472,12707776	12698934,12703535,12711313
1	12698733	12708550	ENST00000359318	0	+	12702067	12708550	ENSG00000188984	4	12698733,12702064,12703472,12707776	12698934,12702280,12703535,12708550
1	12728750	12743688	ENST00000288048	0	+	12728966	12743471	ENSG00000157330	4	12728750,12738237,12741830,12743290	12729076,12738350,12742007,12743688
1	12728750	12743688	ENST00000376210	0	+	12728966	12743471	ENSG00000157330	3	12728750,12741830,12743290	12729076,12742007,12743688
1	12757584	12760636	ENST00000357726	0	+	12757598	12760329	ENSG00000116726	3	12757584,12758273,12759741	12757884,12758848,12760636
1	12774133	12779364	ENST00000376204	0	+	12775964	12778732	ENSG00000116721	4	12774133,12775939,12776651,12778174	12774210,12776250,12777229,12779364
1	12774133	12844828	ENST00000332296	0	+	12775964	12778732	ENSG00000116721	5	12774133,12775939,12776651,12778174,12844377	12774210,12776250,12777229,12778887,12844828
1	12777427	12779221	ENST00000376202	0	+	12777575	12778732	ENSG00000116721	2	12777427,12778174	12777705,12779221
1	12777575	12844828	ENST00000400814	0	+	12777575	12778732	ENSG00000116721	3	12777575,12778174,12844377	12777705,12778887,12844828
1	12807067	12811110	ENST00000331684	0	-	12807387	12811110	ENSG00000204513	3	12810944,12809695,12807067	12811110,12810276,12807948
1	12829848	12831165	ENST00000317869	0	-	12829848	12830729	ENSG00000179172	2	12831121,12829848	12831165,12830910
1	12839528	12844351	ENST00000240189	0	+	12841452	12844221	ENSG00000120952	4	12839528,12841427,12842135,12843663	12839589,12841738,12842713,12844351
1	12861623	12927847	ENST00000376192	0	-	12861952	12865802	ENSG00000116708	4	12927770,12865510,12864262,12861623	12927847,12865818,12864843,12862513
1	12861632	12868612	ENST00000235349	0	-	12861952	12865802	ENSG00000116708	4	12868558,12865510,12864262,12861632	12868612,12865818,12864843,12862513
1	12875314	12880681	ENST00000235347	0	-	12875334	12878265	ENSG00000187545	4	12880634,12877979,12877004,12875314	12880681,12878290,12877582,12875892
1	12899037	12903156	ENST00000361079	0	+	12900100	12902820	ENSG00000204510	4	12899037,12900075,12900769,12902259	12899094,12900386,12901344,12903156
1	12900100	12902820	ENST00000330881	0	+	12900100	12902820	ENSG00000204510	3	12900100,12900769,12902259	12900386,12901344,12902820
1	12920768	12930007	ENST00000376189	0	-	12921092	12924935	ENSG00000204509	4	12929930,12924649,12923401,12920768	12930007,12924957,12923982,12921653
1	12921092	12924935	ENST00000355096	0	-	12921092	12924935	ENSG00000204509	3	12924649,12923401,12921092	12924935,12923982,12921653
1	12958109	12960968	ENST00000332467	0	+	12958136	12960968	ENSG00000204508	3	12958109,12958809,12960395	12958422,12959387,12960968
1	12958130	12960968	ENST00000376187	0	+	12958130	12960968	ENSG00000204508	3	12958130,12958809,12960395	12958422,12959387,12960968
1	13031101	13040338	ENST00000376182	0	-	13031425	13035267	ENSG00000204507	4	13040261,13034981,13033733,13031101	13040338,13035289,13034314,13031986
1	13063043	13067587	ENST00000376178	0	+	13063043	13067587	ENSG00000204505	5	13063043,13063716,13064464,13065185,13067026	13063329,13064189,13064473,13065276,13067587
1	13105578	13106459	ENST00000323770	0	-	13105578	13106459	ENSG00000179412	1	13105578	13106459
1	13200783	13204302	ENST00000376173	0	-	13201420	13204252	ENSG00000204503	3	13203966,13203001,13200783	13204302,13203579,13201993
1	13232406	13241644	ENST00000376168	0	+	13237478	13241320	ENSG00000204502	4	13232406,13237456,13238431,13240759	13232483,13237764,13239012,13241644
1	13259233	13263352	ENST00000357367	0	-	13259569	13262289	ENSG00000182330	4	13263295,13262003,13261045,13259233	13263352,13262314,13261620,13260130
1	13293763	13300778	ENST00000376152	0	+	13296590	13300446	ENSG00000204501	4	13293763,13296574,13297554,13299885	13293840,13296882,13298135,13300778
1	13320001	13325243	ENST00000376132	0	-	13320637	13323423	ENSG00000204495	4	13325166,13323137,13322147,13320001	13325243,13323448,13322725,13321195
1	13346640	13350156	ENST00000376126	0	-	13347276	13350109	ENSG00000204491	3	13349823,13348858,13346640	13350156,13349436,13347849
1	13367853	13370847	ENST00000376121	0	+	13367871	13370715	ENSG00000204488	3	13367853,13368554,13370157	13368157,13369132,13370847
1	13388653	13399530	ENST00000332192	0	+	13394560	13399460	ENSG00000204486	4	13388653,13394556,13396324,13398899	13388747,13394846,13396902,13399530
1	13394550	13399530	ENST00000327795	0	+	13394560	13399460	ENSG00000204486	3	13394550,13396324,13398899	13394846,13396902,13399530
1	13480018	13484137	ENST00000359310	0	-	13480354	13483074	ENSG00000204485	4	13484080,13482788,13481830,13480018	13484137,13483099,13482405,13480915
1	13514560	13521575	ENST00000330087	0	+	13517387	13521243	ENSG00000157358	4	13514560,13517371,13518351,13520682	13514637,13517679,13518932,13521575
1	13514560	13521575	ENST00000332913	0	+	13517387	13521243	ENSG00000157358	4	13514560,13517387,13518351,13520682	13514637,13517679,13518932,13521575
1	13540856	13546098	ENST00000334600	0	-	13541492	13544278	ENSG00000204481	4	13546021,13543992,13543002,13540856	13546098,13544303,13543580,13542050
1	13540856	13546098	ENST00000344998	0	-	13541492	13544278	ENSG00000204481	4	13546021,13543992,13543146,13540856	13546098,13544383,13543580,13542050
1	13567476	13570992	ENST00000353410	0	-	13568112	13570945	ENSG00000204480	3	13570659,13569694,13567476	13570992,13570272,13568685
1	13567476	13570992	ENST00000376101	0	-	13568112	13570738	ENSG00000204480	3	13570659,13569694,13567476	13570992,13570272,13568685
1	13588687	13591651	ENST00000376098	0	+	13588705	13591549	ENSG00000204479	3	13588687,13589388,13590991	13588991,13589966,13591651
1	13609494	13620390	ENST00000316412	0	+	13615399	13620320	ENSG00000204478	4	13609494,13615395,13617184,13619759	13609588,13615685,13617762,13620390
1	13674057	13712745	ENST00000401092	0	-	13674901	13712745	ENSG00000162494	3	13712545,13712045,13674057	13712745,13712540,13675154
1	13674057	13712829	ENST00000376085	0	-	13674901	13712675	ENSG00000162494	2	13712045,13674057	13712829,13675154
1	13754083	13754781	ENST00000401091	0	+	13754083	13754781	ENSG00000215909	2	13754083,13754692	13754373,13754781
1	13782839	13813950	ENST00000400804	0	+	13782888	13813950	ENSG00000162493	6	13782839,13806255,13809469,13812769,13813382,13813947	13783182,13806388,13809598,13812807,13813493,13813950
1	13782839	13817035	ENST00000294489	0	+	13782888	13814993	ENSG00000162493	6	13782839,13806255,13809469,13812769,13813382,13814987	13783182,13806388,13809598,13812807,13813493,13817035
1	13782844	13817039	ENST00000376057	0	+	13782888	13814993	ENSG00000162493	6	13782844,13806255,13809469,13812769,13813382,13814987	13783182,13806388,13809598,13812807,13813487,13817039
1	13784554	13817035	ENST00000376061	0	+	13784655	13814993	ENSG00000162493	6	13784554,13806255,13809469,13812769,13813382,13814987	13784721,13806388,13809598,13812807,13813487,13817035
1	13899322	14024147	ENST00000376048	0	+	13914688	14022266	ENSG00000116731	8	13899322,13914623,13930082,13931861,13941087,13948443,14015509,14022241	13899382,13914696,13930199,13931964,13941239,13948569,14015652,14024147
1	13903937	13981983	ENST00000400803	0	+	13914688	13981983	ENSG00000116731	9	13903937,13914623,13930082,13931861,13941087,13948443,13972160,13977500,13981974	13904727,13914696,13930199,13931964,13941239,13948569,13972270,13981913,13981983
1	13903937	13982286	ENST00000400800	0	+	13972252	13982286	ENSG00000116731	9	13903937,13914623,13930082,13931861,13941087,13948443,13972160,13977500,13982277	13904727,13914696,13930199,13931964,13941239,13948569,13972270,13981913,13982286
1	13903937	13985609	ENST00000400801	0	+	13972252	13985609	ENSG00000116731	9	13903937,13914623,13930082,13931861,13941087,13948443,13972160,13977500,13985597	13904727,13914696,13930199,13931964,13941239,13948569,13972270,13981913,13985609
1	13903937	13987141	ENST00000311066	0	+	13914688	13985609	ENSG00000116731	9	13903937,13914623,13930082,13931861,13941087,13948443,13972160,13977500,13985597	13904727,13914696,13930199,13931964,13941239,13948569,13972270,13981913,13987141
1	13903937	14024162	ENST00000235372	0	+	13914688	14015629	ENSG00000116731	10	13903937,13914623,13930082,13931861,13941087,13948443,13972160,13977500,14015509,14022241	13904727,13914696,13930199,13931964,13941239,13948569,13972270,13981913,14015652,14024162
1	13921926	14024162	ENST00000400802	0	+	13921926	14015629	ENSG00000116731	9	13921926,13930082,13931861,13941087,13948443,13972160,13977500,14015509,14022241	13921934,13930199,13931964,13941239,13948569,13972270,13981913,14015652,14024162
1	13930076	14024153	ENST00000407521	0	+	13930076	14022266	ENSG00000116731	6	13930076,13931861,13941087,13948443,14015509,14022241	13930199,13931964,13941239,13948569,14015652,14024153
1	13948497	13986739	ENST00000343137	0	+	13972252	13985609	ENSG00000116731	5	13948497,13968200,13972160,13977500,13985597	13948569,13968255,13972270,13981913,13986739
1	14092718	14379674	ENST00000401953	0	+	14092718	14379674	ENSG00000218328	2	14092718,14379517	14092838,14379674
1	14797787	15317126	ENST00000376030	0	+	14798081	15313718	ENSG00000189337	15	14797787,15159767,15233832,15243072,15255174,15259255,15262655,15264713,15293263,15293898,15300626,15302442,15303106,15311510,15313554	14798306,15159958,15233968,15243242,15255363,15259385,15262705,15264836,15293468,15294016,15300857,15302543,15303272,15311624,15317126
1	14798081	15313718	ENST00000376028	0	+	14798081	15313718	ENSG00000189337	14	14798081,15159767,15233832,15243072,15255174,15259255,15264713,15293263,15293898,15300626,15302442,15303106,15311510,15313554	14798306,15159958,15233968,15243242,15255363,15259385,15264836,15293468,15294016,15300857,15302543,15303272,15311624,15313718
1	15123212	15267238	ENST00000361144	0	+	15123448	15264880	ENSG00000189337	8	15123212,15159767,15233832,15243072,15255174,15259255,15262655,15264713	15123655,15159958,15233968,15243242,15255363,15259385,15262705,15267238
1	15128883	15267238	ENST00000400798	0	+	15159823	15264880	ENSG00000189337	8	15128883,15159767,15233832,15243072,15255174,15259255,15262655,15264713	15129127,15159958,15233968,15243242,15255363,15259385,15262705,15267238
1	15145002	15267238	ENST00000400797	0	+	15159823	15264880	ENSG00000189337	8	15145002,15159767,15233832,15243072,15255174,15259255,15262655,15264713	15145256,15159958,15233968,15243242,15255363,15259385,15262705,15267238
1	15159761	15317130	ENST00000338894	0	+	15300738	15313718	ENSG00000189337	14	15159761,15233832,15243072,15255174,15259255,15262655,15264713,15293263,15293898,15300626,15302442,15303106,15311510,15313554	15159958,15233968,15243242,15255363,15259385,15262705,15264836,15293468,15294016,15300857,15302543,15303272,15311624,15317130
1	15315035	15351496	ENST00000404665	0	-	15317964	15351496	ENSG00000175147	5	15351374,15323311,15320055,15317410,15315035	15351496,15323456,15320142,15317987,15316890
1	15315036	15351547	ENST00000310916	0	-	15319775	15351496	ENSG00000175147	6	15351374,15323311,15320055,15319660,15317410,15315036	15351547,15323456,15320142,15319780,15317987,15316890
1	15351649	15419422	ENST00000376014	0	+	15414171	15418826	ENSG00000171729	4	15351649,15409573,15413978,15418409	15351867,15409645,15414514,15419422
1	15352816	15419459	ENST00000400796	0	+	15414171	15418826	ENSG00000171729	3	15352816,15413978,15418409	15353037,15414514,15419459
1	15352872	15419459	ENST00000303840	0	+	15414171	15418826	ENSG00000171729	3	15352872,15413978,15418409	15353038,15414514,15419459
1	15352872	15419561	ENST00000376008	0	+	15414171	15418826	ENSG00000171729	4	15352872,15409573,15413978,15418409	15353038,15409645,15414514,15419561
1	15367560	15370400	ENST00000376005	0	-	15367578	15370361	ENSG00000204464	2	15370264,15367560	15370400,15367860
1	15435808	15596596	ENST00000375999	0	+	15435808	15548148	ENSG00000142621	34	15435808,15450854,15471406,15488482,15495767,15500288,15507696,15512140,15515461,15516907,15523535,15526142,15527360,15528429,15540819,15544166,15544499,15548125,15551960,15557193,15559561,15561725,15564910,15566546,15568453,15573588,15574686,15579784,15580314,15581111,15582239,15587134,15590293,15596380	15435844,15450960,15471612,15488749,15495876,15500524,15507819,15512270,15515550,15517011,15523642,15526225,15527512,15528624,15540976,15544273,15544606,15548232,15552067,15557366,15559786,15561809,15565016,15566705,15568585,15573714,15574813,15579879,15580534,15581276,15582485,15587214,15590346,15596596
1	15495781	15596596	ENST00000375998	0	+	15495781	15544522	ENSG00000142621	29	15495781,15507696,15512140,15515461,15516907,15526142,15527360,15528429,15538564,15540819,15544166,15544499,15548125,15551960,15557193,15559561,15561725,15564910,15566546,15568453,15573588,15574686,15579784,15580314,15581111,15582239,15587134,15590293,15596380	15495876,15507819,15512270,15515550,15517011,15526225,15527512,15528624,15538634,15540971,15544273,15544606,15548232,15552067,15557366,15559786,15561809,15565016,15566705,15568585,15573714,15574813,15579879,15580534,15581276,15582485,15587214,15590346,15596596
1	15504845	15528694	ENST00000375996	0	+	15504870	15528659	ENSG00000142621	8	15504845,15507696,15512140,15515461,15516907,15526142,15527360,15528429	15504902,15507819,15512270,15515550,15517011,15526225,15527512,15528694
1	15504870	15528701	ENST00000375995	0	+	15504870	15528659	ENSG00000142621	6	15504870,15507696,15512140,15526142,15527360,15528429	15504902,15507819,15512270,15526225,15527512,15528701
1	15504870	15528701	ENST00000375997	0	+	15504870	15528659	ENSG00000142621	9	15504870,15507696,15512140,15515461,15516907,15523535,15526142,15527360,15528429	15504902,15507819,15512270,15515550,15517011,15523642,15526225,15527512,15528701
1	15526203	15562884	ENST00000401090	0	+	15557256	15562884	ENSG00000142621	13	15526203,15527360,15528429,15538564,15540819,15544166,15544499,15548125,15551960,15557193,15559561,15561725,15562824	15526225,15527512,15528624,15538634,15540976,15544273,15544606,15548232,15552067,15557366,15559786,15561809,15562884
1	15526203	15596596	ENST00000358897	0	+	15552008	15596496	ENSG00000142621	21	15526203,15527360,15528429,15538564,15540819,15544166,15544499,15548125,15551960,15557193,15559561,15561725,15564910,15566546,15568453,15573585,15574686,15579784,15580314,15581111,15596380	15526225,15527512,15528624,15538634,15540976,15544273,15544606,15548232,15552067,15557366,15559786,15561809,15565016,15566705,15568585,15573714,15574813,15579879,15580534,15581276,15596596
1	15540846	15596596	ENST00000314668	0	+	15540846	15582241	ENSG00000142621	19	15540846,15544166,15544499,15551960,15557193,15559561,15561725,15564910,15566546,15568453,15573585,15574686,15579784,15580314,15581111,15582239,15587134,15590293,15596380	15540971,15544273,15544606,15552067,15557366,15559786,15561809,15565016,15566705,15568585,15573714,15574813,15579879,15580534,15581276,15582485,15587214,15590346,15596596
1	15558747	15597210	ENST00000314740	0	+	15558747	15587463	ENSG00000142621	14	15558747,15564910,15566546,15568453,15573585,15574686,15579784,15580314,15581111,15582890,15587134,15587429,15590293,15596380	15558766,15565016,15566705,15568585,15573714,15574813,15579879,15580534,15581276,15583013,15587214,15587505,15590346,15597210
1	15609020	15629413	ENST00000375980	0	+	15609055	15627807	ENSG00000142634	4	15609020,15624954,15626233,15627676	15609362,15625101,15626367,15629413
1	15621354	15629413	ENST00000375975	0	+	15621354	15627803	ENSG00000142634	5	15621354,15624954,15626233,15626981,15627676	15621364,15625101,15626367,15627092,15629413
1	15637522	15645732	ENST00000375949	0	+	15637548	15645671	ENSG00000162438	8	15637522,15639383,15639576,15641530,15642501,15643688,15644679,15645657	15637587,15639474,15639673,15641655,15642637,15643833,15644831,15645732
1	15637522	15652128	ENST00000400792	0	+	15637548	15652128	ENSG00000162438	8	15637522,15639383,15639576,15641530,15642501,15643688,15644679,15652117	15637587,15639474,15639673,15641655,15642637,15643833,15644831,15652128
1	15637525	15645740	ENST00000375943	0	+	15637548	15642544	ENSG00000162438	6	15637525,15641530,15642501,15643688,15644679,15645657	15637587,15641655,15642637,15643833,15644831,15645740
1	15655811	15671167	ENST00000359621	0	+	15655836	15671089	ENSG00000142615	8	15655811,15656168,15660643,15661815,15662468,15665081,15666468,15671072	15655875,15656256,15660740,15661943,15662604,15665226,15666620,15671167
1	15655811	15671167	ENST00000375924	0	+	15655836	15671089	ENSG00000142615	10	15655811,15656168,15660643,15660879,15661203,15661815,15662468,15665081,15666468,15671072	15655875,15656256,15660740,15660897,15661294,15661943,15662604,15665226,15666620,15671167
1	15675183	15690479	ENST00000375909	0	+	15675208	15690394	ENSG00000215704	9	15675183,15675539,15680180,15680727,15681347,15682346,15684983,15686367,15690377	15675247,15675627,15680277,15680831,15681475,15682482,15685128,15686519,15690479
1	15675183	15690479	ENST00000375910	0	+	15675208	15690394	ENSG00000215704	8	15675183,15675539,15680180,15681347,15682346,15684983,15686367,15690377	15675247,15675627,15680277,15681475,15682482,15685128,15686519,15690479
1	15687322	15723527	ENST00000375890	0	-	15692866	15723387	ENSG00000132906	9	15723151,15717192,15706955,15705981,15705072,15703693,15694355,15689913,15687322	15723527,15717477,15706989,15706157,15705161,15703840,15694534,15693083,15689030
1	15691384	15723377	ENST00000333868	0	-	15692025	15723282	ENSG00000132906	9	15723151,15717192,15706955,15705981,15705072,15703693,15694355,15692974,15691384	15723377,15717477,15706989,15706157,15705161,15703840,15694534,15693083,15692117
1	15691384	15723377	ENST00000348549	0	-	15692025	15723282	ENSG00000132906	5	15723151,15717192,15694355,15692974,15691384	15723377,15717477,15694534,15693083,15692117
1	15691390	15723308	ENST00000375874	0	-	15692025	15706142	ENSG00000132906	8	15723151,15717192,15706955,15705981,15705072,15703693,15692974,15691390	15723308,15717477,15706989,15706157,15705161,15703840,15693083,15692117
1	15691390	15723308	ENST00000400777	0	-	15703709	15723282	ENSG00000132906	8	15723151,15717192,15706955,15705981,15703693,15694355,15692974,15691390	15723308,15717477,15706989,15706157,15703840,15694534,15693083,15692117
1	15725895	15765677	ENST00000375838	0	+	15728188	15765272	ENSG00000116138	13	15725895,15728170,15733319,15735557,15743481,15745849,15747352,15758608,15761224,15763011,15763365,15765001,15765164	15726040,15728354,15733385,15735896,15743665,15745953,15747510,15758738,15761407,15763193,15763441,15765081,15765677
1	15725895	15775174	ENST00000375849	0	+	15728188	15773860	ENSG00000116138	15	15725895,15728170,15733319,15735557,15743481,15745849,15747352,15758608,15761224,15763011,15763365,15765001,15765164,15766181,15773842	15726040,15728354,15733385,15735896,15743665,15745953,15747510,15758738,15761407,15763193,15763441,15765081,15765262,15766351,15775174
1	15725939	15770811	ENST00000375847	0	+	15728188	15767259	ENSG00000116138	15	15725939,15728170,15733319,15735557,15743481,15745849,15747352,15758608,15761224,15763011,15763365,15765001,15765164,15766181,15766860	15726040,15728354,15733385,15735896,15743665,15745953,15747510,15758738,15761407,15763193,15763441,15765081,15765262,15766351,15770811
1	15771739	15784192	ENST00000375826	0	-	15772733	15784049	ENSG00000116771	7	15783778,15782275,15779176,15777941,15776767,15773839,15771739	15784192,15782477,15779224,15778136,15776946,15773923,15772806
1	15816625	15855715	ENST00000406234	0	+	15816753	15855715	ENSG00000197312	9	15816625,15825751,15829407,15832521,15837389,15842604,15848802,15850788,15855699	15816890,15825880,15829643,15832647,15837516,15842732,15848905,15850977,15855715
1	15816657	15859335	ENST00000320153	0	+	15816753	15855715	ENSG00000197312	10	15816657,15825751,15829407,15832521,15837389,15842604,15848802,15850788,15855699,15858919	15816890,15825880,15829643,15832647,15837516,15842732,15848905,15850977,15855761,15859335
1	15858951	15860804	ENST00000345034	0	+	15858951	15860804	ENSG00000215695	1	15858951	15860804
1	15883414	15933849	ENST00000375793	0	+	15883641	15933016	ENSG00000116786	19	15883414,15915319,15915789,15916975,15917620,15918816,15924399,15926096,15927161,15927349,15927751,15928184,15928879,15929614,15930274,15930971,15931432,15931694,15932879	15883700,15915425,15915898,15917074,15917707,15919002,15924627,15926914,15927230,15927439,15927815,15928272,15929011,15929804,15930339,15931130,15931611,15931810,15933849
1	15883414	15933849	ENST00000375799	0	+	15883641	15933016	ENSG00000116786	20	15883414,15915319,15915789,15916975,15917620,15918816,15920411,15924399,15926096,15927161,15927349,15927751,15928184,15928879,15929614,15930274,15930971,15931432,15931694,15932879	15883700,15915425,15915898,15917074,15917707,15919002,15920470,15924627,15926914,15927230,15927439,15927815,15928272,15929011,15929804,15930339,15931130,15931611,15931810,15933849
1	15935396	15940471	ENST00000294454	0	+	15935568	15938488	ENSG00000162461	5	15935396,15937011,15937175,15937676,15938306	15935945,15937076,15937327,15937810,15940471
1	15941504	15947064	ENST00000375782	0	+	15941642	15946714	ENSG00000162460	6	15941504,15941917,15942102,15943242,15945949,15946628	15941729,15941989,15942276,15943662,15946136,15947064
1	15955741	15984431	ENST00000312173	0	+	15964066	15964308	ENSG00000162458	10	15955741,15957256,15963575,15964046,15966458,15967610,15969491,15973700,15976252,15983630	15955814,15957411,15963767,15964315,15966645,15967712,15969660,15973878,15976369,15984431
1	15955741	15985676	ENST00000375771	0	+	15964066	15983743	ENSG00000162458	10	15955741,15957256,15963575,15964046,15966458,15967610,15969491,15973700,15976252,15983630	15955814,15957411,15963767,15964315,15966645,15967712,15969660,15973878,15976369,15985676
1	15957842	15985671	ENST00000375766	0	+	15964066	15983743	ENSG00000162458	9	15957842,15963578,15964046,15966458,15967610,15969491,15973700,15976252,15983630	15957930,15963767,15964315,15966645,15967712,15969660,15973878,15976369,15985671
1	15957842	15985671	ENST00000400773	0	+	15964066	15983743	ENSG00000162458	7	15957842,15963578,15964046,15969491,15973700,15976252,15983630	15957930,15963767,15964315,15969660,15973878,15976369,15985671
1	15964035	15985676	ENST00000332305	0	+	15964066	15983743	ENSG00000162458	5	15964035,15969491,15973700,15976252,15983630	15964315,15969660,15973878,15976369,15985676
1	16033561	16047229	ENST00000317122	0	-	16034403	16034942	ENSG00000179743	2	16047190,16033561	16047229,16035988
1	16046946	16139537	ENST00000375759	0	+	16047150	16138509	ENSG00000065526	15	16046946,16071898,16075284,16108403,16110183,16115210,16118008,16118486,16119952,16121331,16127173,16136245,16136894,16137800,16138378	16047232,16072218,16075760,16108563,16110383,16115361,16118133,16118599,16120065,16121431,16135348,16136727,16137088,16137958,16139537
1	16073197	16128300	ENST00000375753	0	+	16073197	16110382	ENSG00000065526	10	16073197,16075284,16108403,16110183,16115210,16118008,16118486,16119952,16121331,16127173	16073477,16075760,16108563,16110383,16115361,16118133,16118599,16120065,16121431,16128300
1	16140953	16175191	ENST00000375729	0	-	16141489	16143508	ENSG00000116809	15	16175065,16172121,16147373,16146017,16145236,16144797,16144019,16143779,16143382,16142681,16142481,16142146,16141611,16141413,16140953	16175191,16172207,16147579,16146205,16145376,16144922,16144284,16143921,16143682,16142797,16142601,16142276,16141820,16141502,16141334
1	16140953	16175191	ENST00000375733	0	-	16141051	16147577	ENSG00000116809	16	16175065,16172121,16147373,16146017,16145236,16144797,16144019,16143779,16143382,16142890,16142681,16142481,16142146,16141611,16141413,16140953	16175191,16172207,16147579,16146205,16145376,16144922,16144284,16143921,16143682,16142977,16142797,16142601,16142276,16141820,16141523,16141334
1	16140953	16175191	ENST00000375743	0	-	16141051	16147577	ENSG00000116809	16	16175065,16172121,16147373,16146017,16145236,16144797,16144019,16143779,16143382,16142890,16142681,16142481,16142146,16141611,16141413,16140953	16175191,16172207,16147579,16146205,16145376,16144922,16144284,16143921,16143682,16142977,16142797,16142601,16142276,16141820,16141502,16141334
1	16203318	16207889	ENST00000329454	0	+	16203386	16205428	ENSG00000183888	2	16203318,16205001	16203467,16207889
1	16213114	16217538	ENST00000311890	0	-	16214662	16217309	ENSG00000173641	3	16216847,16216156,16213114	16217538,16216289,16214841
1	16213114	16217538	ENST00000375714	0	-	16214662	16217045	ENSG00000173641	3	16216847,16216156,16213114	16217538,16216289,16214841
1	16213114	16218551	ENST00000375718	0	-	16214662	16218551	ENSG00000173641	4	16218216,16216847,16216156,16213114	16218551,16216934,16216289,16214841
1	16216418	16217125	ENST00000406363	0	-	16216839	16217045	ENSG00000173641	2	16216669,16216418	16217125,16216445
1	16220953	16233132	ENST00000375692	0	+	16221702	16232740	ENSG00000186510	21	16220953,16221073,16221695,16222882,16223845,16225190,16225618,16225779,16226392,16226903,16227100,16227843,16228208,16228813,16229047,16229543,16230792,16231285,16231528,16232252,16232693	16221000,16221145,16221801,16223010,16223973,16225329,16225695,16225857,16226517,16226987,16227201,16227927,16228381,16228882,16229157,16229756,16230925,16231373,16231608,16232338,16233132
1	16221073	16233129	ENST00000331433	0	+	16221702	16232740	ENSG00000186510	20	16221073,16221695,16222882,16223845,16225190,16225618,16225779,16226392,16226903,16227100,16227843,16228208,16228813,16229047,16229543,16230792,16231285,16231525,16232252,16232693	16221145,16221801,16223010,16223973,16225329,16225695,16225857,16226517,16226987,16227201,16227927,16228381,16228882,16229157,16229756,16230925,16231373,16231608,16232338,16233129
1	16242834	16256367	ENST00000331579	0	+	16243575	16256367	ENSG00000184908	14	16242834,16243568,16244640,16245617,16246987,16247425,16247586,16249598,16249957,16250560,16250792,16251280,16252721,16256269	16242962,16243674,16244768,16245745,16247126,16247502,16247596,16249682,16250130,16250629,16250902,16251493,16252772,16256367
1	16242834	16256367	ENST00000375668	0	+	16251378	16256367	ENSG00000184908	19	16242834,16243568,16244640,16245617,16246987,16247425,16247586,16248202,16248700,16248897,16249598,16249957,16250560,16250792,16251280,16252721,16254517,16254760,16256320	16242962,16243674,16244768,16245745,16247126,16247502,16247664,16248327,16248784,16248998,16249682,16250130,16250629,16250902,16251493,16252854,16254605,16254840,16256367
1	16242834	16256390	ENST00000375679	0	+	16243575	16255998	ENSG00000184908	20	16242834,16243568,16244640,16245617,16246987,16247425,16247586,16248202,16248700,16248897,16249598,16249957,16250560,16250792,16251280,16252721,16254517,16254757,16255504,16255951	16242962,16243674,16244768,16245745,16247126,16247502,16247664,16248327,16248784,16248998,16249682,16250130,16250629,16250902,16251493,16252854,16254605,16254840,16255590,16256390
1	16247871	16256390	ENST00000375667	0	+	16248054	16255998	ENSG00000184908	13	16247871,16248700,16248897,16249598,16249957,16250560,16250792,16251280,16252721,16254517,16254760,16255504,16255951	16248327,16248784,16248998,16249682,16250130,16250629,16250902,16251493,16252854,16254605,16254840,16255590,16256390
1	16256852	16272714	ENST00000375662	0	-	16257519	16272524	ENSG00000185519	7	16272503,16262603,16261581,16261181,16258951,16258576,16256852	16272714,16262718,16261616,16261274,16259133,16258686,16257799
1	16323420	16355151	ENST00000407976	0	-	16324297	16355014	ENSG00000142627	17	16354930,16349978,16347460,16337357,16336935,16334737,16334118,16333550,16332942,16332558,16332262,16331460,16331146,16330803,16329308,16328516,16323420	16355151,16350045,16348129,16337512,16337267,16334852,16334271,16333649,16332997,16332688,16332445,16331521,16331355,16330952,16329501,16328671,16324402
1	16323426	16355132	ENST00000358432	0	-	16324297	16355014	ENSG00000142627	17	16354930,16349978,16347460,16337357,16336935,16334737,16334118,16333550,16332942,16332563,16332262,16331460,16331146,16330803,16329308,16328516,16323426	16355132,16350045,16348129,16337512,16337267,16334852,16334271,16333649,16332997,16332688,16332450,16331521,16331355,16330952,16329501,16328671,16324402
1	16397186	16411691	ENST00000270747	0	-	16397669	16408136	ENSG00000142632	16	16411584,16407725,16407026,16406757,16406604,16406030,16405262,16405013,16404620,16404433,16404169,16403841,16401498,16400864,16398232,16397186	16411691,16408165,16407307,16406859,16406680,16406292,16405422,16405165,16404749,16404507,16404258,16404001,16401656,16400943,16398336,16397826
1	16397669	16411691	ENST00000375607	0	-	16397669	16408136	ENSG00000142632	9	16411584,16407725,16407026,16406757,16406604,16406030,16405262,16405013,16397669	16411691,16408165,16407307,16406859,16406680,16406292,16405422,16405165,16397726
1	16427757	16428681	ENST00000375605	0	-	16427955	16428625	ENSG00000204377	2	16428565,16427757	16428681,16428145
1	16430782	16436178	ENST00000375596	0	-	16431130	16431722	ENSG00000132881	4	16435713,16432694,16431592,16430782	16436178,16432846,16431728,16431379
1	16430782	16436178	ENST00000375599	0	-	16431130	16435824	ENSG00000132881	5	16435713,16432694,16431975,16431592,16430782	16436178,16432846,16432099,16431728,16431379
1	16449147	16551535	ENST00000375592	0	-	16449752	16514500	ENSG00000037637	10	16551337,16514251,16504885,16493865,16455688,16454793,16452717,16452178,16451370,16449147	16551535,16514517,16505001,16493999,16455841,16454903,16452813,16452234,16451486,16450867
1	16566307	16595442	ENST00000401089	0	+	16566347	16594222	ENSG00000055070	3	16566307,16592310,16594120	16566390,16592564,16595442
1	16566325	16597224	ENST00000375590	0	+	16566340	16594222	ENSG00000055070	4	16566325,16590457,16592310,16594120	16566390,16590506,16592564,16597224
1	16590457	16594674	ENST00000401088	0	+	16590457	16594222	ENSG00000055070	3	16590457,16592310,16594120	16590506,16592564,16594674
1	16594763	16636475	ENST00000375584	0	-	16609119	16630453	ENSG00000187144	17	16636210,16630325,16626946,16624606,16620993,16609860,16608683,16608200,16607580,16604049,16603050,16602809,16599802,16599564,16598426,16595640,16594763	16636475,16630504,16627097,16624813,16621276,16609997,16609125,16608285,16607787,16604186,16603121,16602926,16599974,16599717,16598603,16595828,16595394
1	16597725	16636506	ENST00000335496	0	-	16597847	16630453	ENSG00000187144	13	16636210,16631872,16630420,16620993,16620591,16608683,16608200,16604049,16603050,16602809,16599802,16598426,16597725	16636506,16632006,16630504,16621053,16620639,16609125,16608285,16604186,16603121,16602926,16599974,16598603,16597904
1	16623986	16636498	ENST00000375577	0	-	16624179	16630453	ENSG00000187144	5	16636210,16630325,16626946,16624606,16623986	16636498,16630504,16627097,16624813,16624292
1	16639806	16659159	ENST00000263498	0	+	16639844	16658078	ENSG00000157191	8	16639806,16642714,16646952,16647142,16648175,16650920,16657924,16658859	16639935,16642814,16647056,16647223,16648283,16651097,16658132,16659159
1	16639806	16659159	ENST00000406746	0	+	16639844	16657972	ENSG00000157191	9	16639806,16642714,16646952,16647142,16648175,16650920,16654900,16657924,16658859	16639935,16642814,16647056,16647223,16648283,16651097,16654975,16658132,16659159
1	16639820	16659159	ENST00000337132	0	+	16639844	16657972	ENSG00000157191	8	16639820,16642714,16646952,16647142,16648175,16650920,16654900,16657924	16639935,16642814,16647056,16647223,16648283,16651097,16654975,16659159
1	16666518	16691691	ENST00000263511	0	-	16674912	16682565	ENSG00000080947	15	16691063,16690268,16690092,16689947,16689700,16685508,16684651,16683905,16683315,16682369,16677337,16676012,16675481,16674907,16666518	16691691,16690398,16690166,16690008,16689865,16685743,16684747,16683988,16683546,16682568,16677519,16676156,16675586,16675144,16669209
1	16734842	16737256	ENST00000357301	0	+	16734867	16735937	ENSG00000197511	2	16734842,16735882	16735206,16737256
1	16762999	16791276	ENST00000401087	0	-	16766410	16782746	ENSG00000179571	13	16791110,16784571,16782676,16775349,16774239,16773569,16772224,16767061,16766261,16765490,16764715,16763889,16762999	16791276,16784751,16782778,16775563,16774311,16773774,16772275,16767112,16766433,16765541,16764887,16764000,16763268
1	16763025	16812569	ENST00000287968	0	-	16763025	16776469	ENSG00000179571	30	16812420,16807590,16794013,16793674,16792523,16791241,16790929,16788981,16787931,16786807,16786132,16784571,16782676,16781626,16780502,16779827,16778275,16776399,16775349,16774239,16773569,16772224,16768155,16767061,16766261,16765490,16764912,16764715,16763889,16763025	16812569,16807861,16794091,16793743,16792649,16791395,16791138,16789083,16788145,16786879,16786343,16784780,16782778,16781840,16780574,16780038,16778484,16776501,16775563,16774311,16773774,16772275,16768318,16767112,16766433,16765541,16765143,16764907,16764000,16763268
1	16817340	16830035	ENST00000401086	0	-	16824944	16826271	ENSG00000215908	7	16829972,16827550,16826227,16825435,16824857,16818927,16817340	16830035,16827732,16826371,16825581,16825087,16819327,16818185
1	16828752	16843765	ENST00000362058	0	-	16831364	16842133	ENSG00000186543	6	16843728,16842110,16832177,16831357,16830612,16828752	16843765,16842227,16832428,16831453,16830695,16830191
1	16843841	16849428	ENST00000334429	0	+	16846045	16847038	ENSG00000186301	13	16843841,16845679,16845869,16846280,16846545,16846866,16847838,16847963,16848260,16848461,16848689,16848892,16849156	16845597,16845791,16846198,16846400,16846663,16847746,16847874,16848083,16848333,16848607,16848795,16849031,16849428
1	16872085	16872594	ENST00000344958	0	+	16872085	16872594	ENSG00000188605	1	16872085	16872594
1	16886421	16919239	ENST00000270691	0	-	16890296	16919239	ENSG00000116219	12	16919046,16906974,16906627,16906370,16903025,16901783,16898941,16898508,16895861,16895513,16890195,16886421	16919239,16907160,16906809,16906501,16903226,16902054,16899102,16898703,16896006,16895776,16890376,16886604
1	16933034	16933543	ENST00000339435	0	-	16933034	16933543	ENSG00000189092	1	16933034	16933543
1	16953992	16960166	ENST00000389184	0	-	16956894	16960166	ENSG00000186715	20	16960134,16960037,16959843,16959651,16959436,16959234,16958971,16958677,16958601,16958351,16958148,16957969,16957885,16957758,16957548,16957298,16957024,16956836,16956600,16953992	16960166,16960128,16959955,16959765,16959572,16959354,16959089,16958768,16958674,16958481,16958250,16958020,16957966,16957793,16957668,16957375,16957170,16956942,16956739,16956475
1	16953992	16963562	ENST00000334998	0	-	16956314	16963562	ENSG00000186715	15	16963496,16960037,16959833,16959436,16959234,16958971,16958558,16958351,16958148,16957885,16957548,16957024,16956836,16956600,16953992	16963562,16960184,16959955,16959572,16959354,16959089,16958768,16958481,16958250,16958117,16957668,16957170,16956942,16956739,16956475
1	17068841	17071255	ENST00000356370	0	-	17070160	17071230	ENSG00000196690	2	17070891,17068841	17071255,17070215
1	17121032	17172061	ENST00000375541	0	+	17121101	17171528	ENSG00000058453	37	17121032,17121745,17123407,17128928,17129206,17129368,17129511,17130373,17135719,17136723,17137482,17137991,17138976,17143182,17144544,17145341,17145843,17147413,17147881,17150035,17152384,17153305,17153816,17154394,17155079,17157665,17159840,17164805,17165081,17165490,17167285,17168198,17168867,17169335,17169718,17170547,17171442	17121160,17121880,17123561,17129113,17129289,17129429,17129676,17130479,17135955,17136819,17137565,17138224,17139175,17143364,17144688,17145487,17146073,17147606,17148008,17150204,17152563,17153439,17153959,17154632,17155238,17157832,17160212,17164974,17165201,17165653,17167500,17168422,17169016,17169535,17169849,17170729,17172061
1	17173584	17177358	ENST00000375534	0	-	17174002	17177355	ENSG00000117122	8	17177319,17176191,17175979,17175790,17175583,17174725,17174351,17173584	17177358,17176277,17176005,17175876,17175627,17174812,17174424,17174105
1	17173590	17179760	ENST00000375535	0	-	17174002	17177355	ENSG00000117122	9	17179669,17177319,17176191,17175979,17175790,17175583,17174725,17174351,17173590	17179760,17177396,17176280,17176005,17175876,17175627,17174812,17174424,17174105
1	17185040	17210868	ENST00000326735	0	-	17185303	17210820	ENSG00000159363	29	17210811,17204766,17204456,17204096,17203774,17203414,17201378,17201116,17199482,17199328,17199093,17196102,17195468,17195336,17195058,17192711,17191568,17191325,17191091,17190816,17189209,17188969,17188773,17187404,17187220,17186128,17185887,17185545,17185040	17210868,17204860,17204638,17204154,17203903,17203493,17201455,17201185,17199616,17199394,17199224,17196257,17195578,17195382,17195246,17192917,17191663,17191484,17191211,17190940,17189369,17189085,17188852,17187556,17187316,17186351,17186038,17185714,17185440
1	17185040	17210868	ENST00000341676	0	-	17185067	17210820	ENSG00000159363	27	17210811,17204766,17204456,17204096,17203789,17203414,17201378,17201116,17199482,17199328,17199093,17196102,17195468,17195336,17195058,17192711,17191568,17191325,17191091,17190816,17189209,17188773,17187404,17187220,17186128,17185887,17185040	17210868,17204860,17204638,17204154,17203903,17203493,17201455,17201185,17199616,17199394,17199224,17196257,17195578,17195382,17195246,17192917,17191663,17191484,17191211,17190940,17189369,17188852,17187556,17187316,17186351,17186038,17185440
1	17194941	17211010	ENST00000375508	0	-	17194941	17199373	ENSG00000159363	14	17210811,17204766,17204456,17204096,17203789,17203414,17201378,17201116,17199482,17199328,17199093,17196102,17195336,17194941	17211010,17204860,17204638,17204154,17203903,17203493,17201455,17201185,17199616,17199394,17199224,17196257,17195382,17195246
1	17217817	17253252	ENST00000375499	0	-	17217963	17253101	ENSG00000117118	8	17253030,17243843,17232142,17227682,17226831,17223055,17221690,17217817	17253252,17243970,17232227,17227818,17226947,17223156,17221812,17218040
1	17265843	17318535	ENST00000375486	0	-	17268126	17318453	ENSG00000117115	16	17318362,17303960,17302069,17294991,17292649,17291490,17285603,17283681,17282808,17281627,17278346,17274761,17273938,17270488,17269170,17265843	17318535,17304143,17302141,17295052,17292766,17291615,17285781,17283784,17282919,17281734,17278497,17274905,17274031,17270573,17269298,17268359
1	17278113	17318517	ENST00000375481	0	-	17278342	17318453	ENSG00000117115	11	17318362,17303960,17302069,17294991,17292649,17291490,17285603,17283681,17282808,17281627,17278113	17318517,17304143,17302141,17295052,17292766,17291615,17285781,17283784,17282919,17281734,17278497
1	17388865	17396699	ENST00000375480	0	+	17393408	17393980	ENSG00000204362	4	17388865,17392047,17392373,17393143	17389012,17392247,17393066,17396699
1	17404208	17445088	ENST00000375471	0	+	17404300	17443325	ENSG00000142623	16	17404208,17421372,17422703,17423449,17424893,17425115,17427707,17428030,17429167,17429654,17431901,17436396,17437698,17438786,17439717,17443092	17404391,17421552,17422775,17423510,17425010,17425240,17427879,17428133,17429290,17429761,17432052,17436540,17437791,17438865,17439842,17445088
1	17448180	17483315	ENST00000375460	0	+	17448220	17482161	ENSG00000142619	16	17448180,17458660,17461215,17464741,17465801,17466919,17469315,17469961,17470149,17472422,17473717,17475601,17475856,17479432,17479753,17481928	17448311,17458840,17461287,17464802,17465918,17467044,17469493,17470064,17470260,17472529,17473868,17475745,17475958,17479511,17479878,17483315
1	17507277	17533878	ENST00000375453	0	+	17507305	17533449	ENSG00000159339	4	17507277,17530051,17533025,17533406	17507396,17530231,17533091,17533878
1	17507279	17563082	ENST00000375448	0	+	17507305	17562837	ENSG00000159339	16	17507279,17530051,17533025,17535241,17537120,17538770,17541025,17541381,17545110,17547023,17553615,17555065,17555439,17557920,17558362,17562604	17507396,17530231,17533091,17535308,17537237,17538895,17541203,17541484,17545221,17547130,17553769,17555209,17555541,17557990,17558490,17563082
1	17507305	17533691	ENST00000358829	0	+	17507305	17533691	ENSG00000159339	8	17507305,17530051,17533025,17533406,17533452,17533477,17533496,17533524	17507396,17530231,17533091,17533446,17533472,17533491,17533519,17533691
1	17571328	17600782	ENST00000358481	0	+	17571328	17600521	ENSG00000197996	17	17571328,17572138,17574509,17579002,17580129,17581049,17587463,17587859,17591196,17591264,17593058,17593383,17594034,17594623,17596154,17597769,17600288	17571443,17572315,17574581,17579069,17580246,17581174,17587641,17587962,17591259,17591308,17593165,17593537,17594190,17594746,17596224,17597930,17600782
1	17605866	17638807	ENST00000375436	0	-	17608173	17637597	ENSG00000179051	13	17638628,17637313,17628189,17624624,17621788,17621286,17619797,17615563,17612620,17612156,17611205,17609057,17605866	17638807,17637605,17628282,17624767,17621919,17621374,17619911,17615729,17612800,17612261,17611277,17609134,17608277
1	17607759	17637644	ENST00000375433	0	-	17608173	17637597	ENSG00000179051	12	17637313,17628189,17624624,17621788,17621286,17619797,17615563,17612620,17612156,17611205,17609057,17607759	17637644,17628282,17624767,17621919,17621374,17619911,17615729,17612800,17612261,17611277,17609134,17608277
1	17738917	17896956	ENST00000361221	0	+	17779678	17896462	ENSG00000074964	29	17738917,17779635,17786542,17787528,17801209,17802590,17806884,17812140,17815176,17818421,17820946,17822078,17823469,17825038,17826412,17831403,17833630,17833917,17836970,17837644,17839284,17847636,17853718,17854961,17855636,17863529,17886655,17894240,17895930	17739032,17779714,17786727,17787561,17801300,17802673,17807059,17812256,17815284,17818527,17821023,17822257,17823585,17825130,17826585,17831548,17833644,17834098,17837085,17837771,17839384,17847757,17853804,17855184,17855790,17863677,17886829,17894362,17896956
1	17738917	17896956	ENST00000375420	0	+	17779678	17896462	ENSG00000074964	28	17738917,17779635,17786542,17787528,17801209,17802590,17806884,17815176,17818421,17820946,17822078,17823469,17825038,17826412,17831403,17833630,17833917,17836970,17837644,17839284,17847636,17853718,17854961,17855636,17863529,17886655,17894240,17895930	17739032,17779714,17786727,17787561,17801300,17802673,17807059,17815284,17818527,17821023,17822257,17823585,17825130,17826585,17831548,17833644,17834098,17837085,17837771,17839384,17847757,17853804,17855184,17855790,17863677,17886829,17894362,17896956
1	17779635	17896731	ENST00000375415	0	+	17779678	17896462	ENSG00000074964	27	17779635,17786542,17787528,17801209,17802590,17806884,17815176,17818421,17820946,17822078,17823469,17825038,17826412,17831403,17833630,17833917,17836970,17837644,17839284,17847636,17853718,17854961,17855636,17863529,17886655,17894240,17895930	17779714,17786727,17787561,17801300,17802673,17807059,17815284,17818527,17821023,17822257,17823585,17825130,17826585,17831548,17833644,17834098,17837085,17837771,17839384,17847757,17853804,17855184,17855790,17863677,17886829,17894362,17896731
1	17817436	17896956	ENST00000167825	0	+	17817436	17855720	ENSG00000074964	18	17817436,17818421,17820946,17822078,17826412,17831403,17833917,17836970,17837644,17839284,17847636,17853718,17854961,17855636,17863529,17886655,17894240,17895930	17817604,17818527,17821023,17822257,17826585,17831548,17834098,17837085,17837771,17839384,17847757,17853804,17855184,17855790,17863677,17886829,17894362,17896956
1	17817436	17896956	ENST00000375408	0	+	17817436	17896462	ENSG00000074964	20	17817436,17818421,17820946,17822078,17823469,17825038,17826412,17831403,17833917,17836970,17837644,17839284,17847636,17853718,17854961,17855636,17863529,17886655,17894240,17895930	17817604,17818527,17821023,17822257,17823585,17825130,17826585,17831548,17834098,17837085,17837771,17839384,17847757,17853804,17855184,17855790,17863677,17886829,17894362,17896956
1	17954395	18026145	ENST00000375406	0	+	18022091	18025601	ENSG00000117148	3	17954395,18022067,18024849	17954586,18022438,18026145
1	18022064	18026143	ENST00000235799	0	+	18022091	18025601	ENSG00000117148	2	18022064,18024849	18022438,18026143
1	18022238	18025559	ENST00000325482	0	+	18022238	18025559	ENSG00000117148	5	18022238,18022419,18024849,18024884,18024924	18022414,18022438,18024879,18024919,18025559
1	18306827	18577563	ENST00000251296	0	+	18307210	18577407	ENSG00000117154	10	18306827,18426979,18490947,18533973,18561196,18564304,18575391,18575881,18576474,18577337	18307279,18427091,18491068,18534091,18561311,18564778,18575476,18576073,18576512,18577563
1	18477927	18577563	ENST00000375380	0	+	18477927	18575449	ENSG00000117154	9	18477927,18490947,18533973,18561196,18564304,18575391,18575881,18576474,18577337	18477965,18491068,18534091,18561311,18564778,18575476,18576073,18576512,18577563
1	18680011	18685065	ENST00000400664	0	+	18680063	18682396	ENSG00000179023	1	18680011	18685065
1	18680090	18685207	ENST00000400663	0	+	18680105	18682396	ENSG00000179023	1	18680090	18685207
1	18680645	18682433	ENST00000325337	0	+	18680717	18682396	ENSG00000179023	1	18680645	18682433
1	18830087	18935219	ENST00000375375	0	+	18830685	18935120	ENSG00000009709	8	18830087,18833384,18834192,18835318,18890835,18899734,18902175,18934713	18830769,18833619,18834321,18835452,18891034,18899899,18902377,18935219
1	18830087	18944010	ENST00000400661	0	+	18830685	18944010	ENSG00000009709	9	18830087,18833384,18834192,18835318,18890835,18899734,18902175,18934713,18943895	18830769,18833619,18834321,18835452,18891034,18899899,18902377,18934959,18944010
1	19038680	19058742	ENST00000375371	0	-	19038680	19058741	ENSG00000179002	6	19058560,19056412,19053294,19048422,19040810,19038680	19058742,19056712,19054067,19048631,19040933,19039608
1	19070513	19101621	ENST00000375335	0	-	19071926	19101604	ENSG00000159423	14	19101543,19089093,19088443,19084554,19082360,19082205,19080781,19078381,19076497,19076289,19075396,19074463,19073544,19070513	19101621,19089186,19088535,19084709,19082509,19082279,19080968,19078454,19076693,19076336,19075548,19074584,19073662,19072038
1	19070513	19101659	ENST00000290597	0	-	19071926	19101604	ENSG00000159423	16	19101543,19089093,19088443,19085545,19084554,19082360,19082205,19080781,19078381,19076497,19076289,19075396,19074463,19073544,19071885,19070513	19101659,19089186,19088535,19085592,19084709,19082509,19082279,19080968,19078454,19076693,19076336,19075548,19074584,19073662,19072038,19070871
1	19070513	19101659	ENST00000375341	0	-	19071926	19101604	ENSG00000159423	15	19101543,19089093,19088443,19085545,19084554,19082360,19082205,19080781,19078381,19076497,19076289,19075396,19074463,19073544,19070513	19101659,19089186,19088535,19085592,19084709,19082509,19082279,19080968,19078454,19076693,19076336,19075548,19074584,19073662,19072038
1	19081664	19101621	ENST00000375334	0	-	19081664	19088511	ENSG00000159423	8	19101543,19089093,19088443,19085545,19084554,19082360,19082205,19081664	19101621,19089186,19088535,19085592,19084709,19082509,19082279,19081753
1	19103362	19120204	ENST00000304963	0	-	19107642	19120204	ENSG00000169991	7	19120142,19118759,19115984,19111044,19110465,19109423,19103362	19120204,19118854,19116123,19111164,19110557,19109553,19107747
1	19103362	19154930	ENST00000355609	0	-	19107642	19154930	ENSG00000169991	9	19154749,19120142,19118759,19117443,19115984,19111044,19110465,19109423,19103362	19154930,19120202,19118854,19117583,19116123,19111164,19110557,19109553,19107747
1	19273587	19409333	ENST00000375217	0	-	19320283	19350814	ENSG00000127481	106	19409154,19400799,19398732,19397880,19397622,19397028,19396751,19396222,19392514,19391562,19391269,19386522,19386245,19385621,19384180,19383097,19382892,19378132,19376542,19375673,19374035,19373400,19372520,19372262,19371945,19369843,19368516,19367108,19366103,19364737,19364330,19363880,19363334,19362845,19361501,19360908,19360670,19359998,19359192,19356896,19355848,19355352,19354522,19353999,193…	19409333,19400896,19398835,19398009,19397761,19397130,19396892,19396346,19392638,19391621,19391459,19386621,19386382,19385738,19384367,19383256,19382977,19378301,19376824,19375808,19374114,19373528,19372702,19372387,19372174,19369964,19368613,19367265,19366312,19364838,19364430,19364078,19363522,19362908,19361692,19360978,19360817,19360228,19359362,19357078,19356006,19355504,19354749,19354156,193…
1	19273587	19409333	ENST00000375226	0	-	19320295	19372042	ENSG00000127481	106	19409154,19400799,19398732,19397880,19397622,19397028,19396751,19396222,19392514,19391562,19391269,19386522,19386245,19385621,19384180,19383097,19382892,19378132,19376542,19375673,19374035,19373400,19372520,19372262,19371945,19369843,19368516,19367108,19366103,19364737,19364330,19363880,19363334,19362845,19361501,19360908,19360670,19359998,19359192,19356896,19355848,19355352,19354522,19353999,193…	19409333,19400896,19398835,19398009,19397761,19397130,19396892,19396346,19392638,19391621,19391459,19386621,19386382,19385738,19384367,19383256,19382977,19378301,19376824,19375808,19374114,19373528,19372702,19372387,19372174,19369964,19368613,19367265,19366312,19364838,19364430,19364078,19363522,19362908,19361692,19360978,19360817,19360228,19359362,19357078,19356006,19355504,19354749,19354156,193…
1	19273587	19409333	ENST00000375254	0	-	19273913	19409329	ENSG00000127481	106	19409154,19400799,19398732,19397880,19397622,19397028,19396751,19396222,19392514,19391562,19391269,19386522,19386245,19385621,19384180,19383097,19382892,19378132,19376542,19375673,19374035,19373400,19372520,19372262,19371945,19369843,19368516,19367108,19366103,19364737,19364330,19363880,19363334,19362845,19361501,19360908,19360670,19359998,19359192,19356896,19355848,19355352,19354522,19353999,193…	19409333,19400896,19398835,19398009,19397761,19397130,19396892,19396346,19392638,19391621,19391459,19386621,19386382,19385738,19384367,19383256,19382977,19378301,19376824,19375808,19374114,19373528,19372702,19372387,19372174,19369964,19368613,19367265,19366312,19364838,19364430,19364078,19363522,19362908,19361692,19360978,19360817,19360228,19359362,19357078,19356006,19355504,19354749,19354156,193…
1	19273587	19409333	ENST00000375267	0	-	19273913	19299531	ENSG00000127481	107	19409154,19400799,19398732,19397880,19397622,19397028,19396751,19396222,19392514,19391562,19391269,19386522,19386245,19385621,19384180,19383097,19382892,19378132,19376542,19375673,19374035,19373400,19372520,19372262,19371945,19369843,19368516,19367108,19366103,19364737,19364330,19363880,19363334,19362845,19361501,19360908,19360670,19359998,19359192,19356896,19355848,19355352,19354522,19353999,193…	19409333,19400896,19398835,19398009,19397761,19397130,19396892,19396346,19392638,19391621,19391459,19386621,19386382,19385738,19384367,19383256,19382977,19378301,19376824,19375808,19374114,19373528,19372702,19372387,19372174,19369964,19368613,19367265,19366312,19364838,19364430,19364078,19363522,19362908,19361692,19360978,19360817,19360228,19359362,19357078,19356006,19355504,19354749,19354156,193…
1	19273591	19281321	ENST00000375225	0	-	19273913	19280887	ENSG00000127481	4	19280430,19277057,19275821,19273591	19281321,19277147,19275983,19273977
1	19273595	19303997	ENST00000375224	0	-	19273913	19303186	ENSG00000127481	21	19303666,19303165,19300601,19299457,19298678,19296274,19295604,19294626,19293987,19293030,19292394,19291900,19287840,19286897,19285760,19285226,19283585,19280430,19277057,19275821,19273595	19303997,19303338,19300722,19299654,19298758,19296361,19295731,19294733,19294106,19293220,19292567,19291999,19288058,19287010,19285902,19285351,19283779,19280654,19277147,19275983,19273977
1	19310721	19317930	ENST00000375218	0	-	19312960	19316369	ENSG00000127481	5	19316904,19316302,19314479,19313892,19310721	19317930,19316495,19314718,19314030,19313151
1	19417172	19450633	ENST00000375208	0	-	19418384	19450590	ENSG00000127463	23	19450496,19443987,19443031,19442695,19441426,19440097,19439378,19438899,19438312,19437876,19437098,19436223,19434211,19432017,19431705,19430342,19429925,19426394,19422477,19421705,19419845,19418650,19417172	19450633,19444111,19443096,19442788,19441554,19440223,19439527,19439066,19438383,19437938,19437220,19436319,19434333,19432216,19431854,19430503,19430044,19426531,19422650,19421915,19419929,19418779,19418563
1	19418025	19439055	ENST00000375197	0	-	19418384	19438332	ENSG00000127463	14	19438899,19438312,19437876,19437098,19436223,19434211,19432017,19431705,19430342,19429925,19426394,19422477,19421722,19418025	19439055,19438383,19437938,19437220,19436319,19434333,19432216,19431854,19430503,19430044,19426531,19422650,19421915,19418468
1	19418032	19450618	ENST00000375199	0	-	19418384	19450590	ENSG00000127463	22	19450496,19443987,19442695,19441426,19440097,19439378,19438899,19438312,19437876,19437098,19436223,19434211,19432017,19431705,19430342,19429925,19426394,19422477,19421705,19419845,19418650,19418032	19450618,19444111,19442788,19441554,19440223,19439527,19439066,19438383,19437938,19437220,19436319,19434333,19432216,19431854,19430503,19430044,19426531,19422650,19421915,19419929,19418779,19418563
1	19418384	19450618	ENST00000375184	0	-	19418384	19438332	ENSG00000127463	21	19450496,19443987,19443031,19442695,19441426,19440097,19439378,19438899,19438312,19437876,19437098,19436223,19434211,19432017,19431705,19430342,19429925,19426394,19422477,19421722,19418384	19450618,19444111,19443096,19442788,19441554,19440223,19439527,19439066,19438383,19437938,19437220,19436319,19434333,19432216,19431854,19430503,19430044,19426531,19422650,19421915,19418468
1	19443870	19450608	ENST00000356068	0	-	19443979	19450590	ENSG00000127463	2	19450496,19443870	19450608,19444111
1	19450662	19459209	ENST00000330263	0	+	19450917	19457911	ENSG00000053372	8	19450662,19453863,19455029,19456145,19456535,19456914,19457558,19457762	19450944,19453921,19455132,19456226,19456602,19457065,19457634,19459209
1	19465065	19473022	ENST00000341714	0	-	19466381	19469893	ENSG00000211454	5	19472942,19469829,19469532,19467653,19465065	19473022,19470016,19469636,19467782,19466542
1	19466381	19473155	ENST00000388886	0	-	19466381	19473155	ENSG00000211454	7	19472942,19469829,19469532,19468664,19468353,19467653,19466381	19473155,19470016,19469636,19468760,19468452,19467782,19466542
1	19481644	19487867	ENST00000361640	0	-	19481812	19487790	ENSG00000162482	7	19487577,19485266,19484969,19484099,19483767,19483077,19481644	19487867,19485453,19485073,19484195,19483866,19483206,19481973
1	19503046	19511203	ENST00000330072	0	-	19503306	19511118	ENSG00000053371	7	19510908,19507536,19507239,19506395,19506083,19505099,19503046	19511203,19507723,19507343,19506491,19506182,19505228,19503467
1	19503051	19511227	ENST00000235835	0	-	19503306	19511205	ENSG00000053371	7	19510908,19507536,19507239,19506395,19506083,19505099,19503051	19511227,19507723,19507343,19506491,19506182,19505228,19503467
1	19511327	19528380	ENST00000234646	0	+	19523745	19527724	ENSG00000040487	9	19511327,19511810,19516681,19523714,19524576,19525326,19525612,19526308,19527653	19511439,19511970,19516922,19523843,19524663,19525468,19525704,19526493,19528380
1	19511327	19528380	ENST00000375153	0	+	19516759	19527724	ENSG00000040487	8	19511327,19516681,19523714,19524576,19525326,19525612,19526308,19527653	19511970,19516922,19523843,19524663,19525468,19525704,19526493,19528380
1	19511327	19528380	ENST00000375155	0	+	19516759	19527724	ENSG00000040487	9	19511327,19511810,19516681,19523714,19524576,19525326,19525612,19526308,19527653	19511439,19511970,19516922,19523843,19524663,19525468,19525704,19526493,19528380
1	19511327	19528380	ENST00000400548	0	+	19523745	19527724	ENSG00000040487	8	19511327,19511810,19523714,19524576,19525326,19525612,19526308,19527653	19511439,19511970,19523843,19524663,19525468,19525704,19526493,19528380
1	19537857	19584810	ENST00000401083	0	-	19538648	19584810	ENSG00000077549	7	19584802,19584586,19577621,19556503,19555716,19544268,19537857	19584810,19584707,19577734,19556644,19555832,19544333,19538698
1	19537857	19683360	ENST00000375145	0	-	19538611	19683360	ENSG00000077549	9	19683271,19618742,19584586,19577621,19556503,19555716,19544268,19543439,19537857	19683360,19618831,19584707,19577734,19556644,19555832,19544333,19543515,19538698
1	19537857	19684594	ENST00000264203	0	-	19538648	19647995	ENSG00000077549	9	19684517,19647915,19618742,19584586,19577621,19556503,19555716,19544268,19537857	19684594,19648411,19618831,19584707,19577734,19556644,19555832,19544333,19538698
1	19537857	19684594	ENST00000401082	0	-	19538611	19647995	ENSG00000077549	10	19684517,19647915,19618742,19584586,19577621,19556503,19555716,19544268,19543439,19537857	19684594,19648411,19618831,19584707,19577734,19556644,19555832,19544333,19543515,19538698
1	19537860	19618832	ENST00000375144	0	-	19538611	19618798	ENSG00000077549	8	19618742,19584586,19577621,19556503,19555716,19544268,19543439,19537860	19618832,19584707,19577734,19556644,19555832,19544333,19543515,19538698
1	19537861	19684579	ENST00000401084	0	-	19538611	19684519	ENSG00000077549	9	19684517,19618742,19584586,19577621,19556503,19555716,19544268,19543439,19537861	19684579,19618831,19584707,19577734,19556644,19555832,19544333,19543515,19538698
1	19537904	19684566	ENST00000375142	0	-	19541843	19684519	ENSG00000077549	10	19684517,19618742,19584586,19577621,19556503,19555716,19544268,19543439,19541833,19537904	19684566,19618831,19584707,19577734,19556644,19555832,19544333,19543515,19541945,19538698
1	19541843	19684594	ENST00000264202	0	-	19541843	19647995	ENSG00000077549	10	19684517,19647915,19618742,19584586,19577621,19556503,19555716,19544268,19543439,19541843	19684594,19648411,19618831,19584707,19577734,19556644,19555832,19544333,19543515,19541945
1	19796054	19839759	ENST00000375138	0	+	19796127	19839759	ENSG00000173436	4	19796054,19821181,19822555,19839748	19796190,19821228,19822664,19839759
1	19796081	19827395	ENST00000322753	0	+	19796127	19825482	ENSG00000173436	4	19796081,19821181,19822555,19825468	19796190,19821228,19822664,19827395
1	19842313	19857532	ENST00000289749	0	+	19842393	19856209	ENSG00000158747	4	19842313,19854092,19854404,19855946	19842478,19854280,19854515,19857532
1	19843395	19857532	ENST00000337265	0	+	19854111	19856209	ENSG00000158747	4	19843395,19854092,19854404,19855946	19843527,19854280,19854515,19857532
1	19843395	19857532	ENST00000375136	0	+	19854114	19856209	ENSG00000158747	4	19843395,19854092,19854404,19855946	19843527,19854280,19854515,19857532
1	19864367	19878642	ENST00000289753	0	+	19864834	19878448	ENSG00000158748	3	19864367,19877647,19877999	19865547,19877805,19878642
1	19881320	19998424	ENST00000375127	0	-	19881709	19979838	ENSG00000162542	16	19998254,19986106,19979660,19970388,19969622,19954714,19946243,19945536,19944612,19939857,19938904,19936452,19899848,19893514,19882368,19881320	19998424,19986197,19979846,19970562,19969649,19954846,19946340,19945679,19944731,19940021,19939040,19936536,19899965,19893631,19882524,19881794
1	19881341	19998997	ENST00000294543	0	-	19882120	19979838	ENSG00000162542	16	19998935,19997217,19986106,19979660,19970388,19969622,19954714,19946243,19945536,19944612,19939857,19938904,19936452,19899848,19893514,19881341	19998997,19997295,19986197,19979846,19970562,19969649,19954846,19946340,19945679,19944731,19940021,19939040,19936536,19899965,19893631,19882524
1	19881341	19998997	ENST00000375122	0	-	19936453	19979844	ENSG00000162542	15	19998935,19997217,19986106,19979660,19970388,19969622,19954714,19946243,19945536,19939857,19938904,19936452,19899848,19893514,19881341	19998997,19997295,19986197,19979846,19970562,19969649,19954846,19946340,19945679,19940021,19939040,19936536,19899965,19893631,19882524
1	19881709	19998997	ENST00000375124	0	-	19881709	19979838	ENSG00000162542	17	19998935,19997217,19986106,19979660,19970388,19969622,19954714,19946243,19945536,19944612,19939857,19938904,19936452,19899848,19893514,19882368,19881709	19998997,19997295,19986197,19979846,19970562,19969649,19954846,19946340,19945679,19944731,19940021,19939040,19936536,19899965,19893631,19882524,19881794
1	20013109	20014358	ENST00000375121	0	-	20013498	20014181	ENSG00000178828	1	20013109	20014358
1	20081475	20112016	ENST00000375120	0	+	20081594	20106826	ENSG00000169914	8	20081475,20089465,20093448,20096620,20103347,20103971,20105512,20106650	20081814,20089613,20093560,20096742,20103478,20104067,20105696,20112016
1	20119387	20122697	ENST00000375116	0	-	20119387	20122639	ENSG00000188784	4	20122600,20121697,20121378,20119387	20122697,20121835,20121484,20119529
1	20174516	20178698	ENST00000400520	0	-	20174781	20177853	ENSG00000188257	5	20178660,20177814,20177460,20177095,20174516	20178698,20177959,20177604,20177201,20174923
1	20174521	20179496	ENST00000375111	0	-	20174781	20177853	ENSG00000188257	6	20179442,20178660,20177814,20177460,20177095,20174521	20179496,20178770,20177959,20177604,20177201,20174923
1	20227259	20290270	ENST00000400517	0	+	20283911	20289772	ENSG00000127472	10	20227259,20245182,20253872,20258712,20265104,20267953,20283901,20285163,20288869,20289648	20227789,20245221,20253919,20258772,20265209,20268112,20283950,20285307,20288975,20290270
1	20269288	20290978	ENST00000375108	0	+	20283911	20289772	ENSG00000127472	5	20269288,20283901,20285163,20288869,20289648	20269545,20283950,20285307,20288975,20290978
1	20311065	20318595	ENST00000375105	0	-	20313194	20318578	ENSG00000117215	4	20318539,20315413,20314587,20311065	20318595,20315557,20314693,20313339
1	20338406	20349459	ENST00000255573	0	+	20339259	20347481	ENSG00000158786	5	20338406,20339246,20342526,20343660,20347270	20338623,20339298,20342670,20343769,20349459
1	20338406	20349466	ENST00000375102	0	+	20338508	20347481	ENSG00000158786	5	20338406,20339246,20342526,20343660,20347270	20338623,20339298,20342670,20343769,20349466
1	20363071	20374274	ENST00000247992	0	-	20363071	20374274	ENSG00000187980	3	20374087,20371874,20363071	20374274,20371971,20363237
1	20385168	20395126	ENST00000375099	0	+	20389642	20390484	ENSG00000162543	2	20385168,20389627	20385233,20395126
1	20490017	20538302	ENST00000289825	0	+	20518470	20537114	ENSG00000158816	15	20490017,20509656,20511916,20513402,20516610,20517504,20518462,20522436,20526970,20529260,20529949,20531846,20535383,20536726,20537055	20490168,20509820,20512068,20513672,20516755,20517801,20518586,20522612,20527080,20529462,20530063,20532031,20535566,20536916,20538302
1	20490017	20553319	ENST00000375089	0	+	20509682	20553319	ENSG00000158816	22	20490017,20509656,20511916,20513402,20516610,20517670,20518462,20522436,20526970,20529260,20529949,20531846,20535383,20536726,20541512,20542159,20544536,20547328,20549236,20549937,20551135,20552837	20490168,20509820,20512068,20513672,20516755,20517801,20518586,20522612,20527080,20529462,20530063,20532031,20535566,20536916,20541689,20542473,20544673,20547456,20549310,20550006,20551252,20553319
1	20509682	20553343	ENST00000375079	0	+	20509682	20553343	ENSG00000158816	21	20509682,20511916,20513402,20516610,20517670,20518462,20522436,20526970,20529260,20529949,20531846,20535383,20536726,20541512,20542159,20544536,20547328,20549236,20549937,20551135,20552837	20509820,20512068,20513672,20516755,20517801,20518586,20522612,20527080,20529462,20530063,20532031,20535566,20536916,20541689,20542473,20544673,20547456,20549310,20550006,20551252,20553343
1	20531998	20548353	ENST00000375083	0	+	20535404	20548353	ENSG00000158816	8	20531998,20535383,20536726,20541512,20542159,20544536,20547325,20548178	20532031,20535566,20536916,20541689,20542473,20544673,20547438,20548353
1	20531998	20553302	ENST00000289815	0	+	20531999	20553301	ENSG00000158816	10	20531998,20535383,20536726,20541512,20542159,20544536,20547325,20549937,20551135,20552837	20532031,20535566,20536916,20541689,20542473,20544673,20547438,20550006,20551252,20553302
1	20681472	20685315	ENST00000375078	0	-	20682729	20684459	ENSG00000162545	2	20684294,20681472	20685315,20682799
1	20698530	20707241	ENST00000264198	0	-	20699770	20707104	ENSG00000090432	4	20706985,20702302,20701149,20698530	20707241,20702389,20701269,20700499
1	20751519	20754087	ENST00000332947	0	+	20752054	20753043	ENSG00000183114	1	20751519	20754087
1	20788031	20817985	ENST00000375071	0	+	20788210	20817648	ENSG00000158825	4	20788031,20804008,20812922,20817532	20788363,20804119,20812979,20817985
1	20832535	20850590	ENST00000321556	0	+	20832629	20849771	ENSG00000158828	8	20832535,20836922,20838972,20843570,20844640,20847585,20848075,20849514	20833015,20837209,20839072,20843752,20844803,20847712,20848311,20850590
1	20850847	20860624	ENST00000375048	0	-	20851459	20860481	ENSG00000117242	11	20860277,20859961,20855181,20854756,20854520,20853694,20853303,20852707,20851931,20851701,20850847	20860624,20860071,20855267,20854859,20854614,20853787,20853451,20852854,20852051,20851807,20851608
1	20863094	20916571	ENST00000375044	0	-	20863664	20914650	ENSG00000117245	15	20916429,20914573,20912534,20908719,20903527,20897459,20889268,20886468,20885126,20883889,20881733,20871018,20869501,20865294,20863094	20916571,20914719,20912635,20908908,20903979,20897568,20889415,20887024,20885206,20884100,20881964,20871276,20869571,20865411,20863842
1	20863094	20916860	ENST00000400463	0	-	20863664	20916786	ENSG00000117245	15	20916556,20914573,20912534,20908719,20903527,20897459,20889268,20886468,20885126,20883889,20881733,20871018,20869501,20865294,20863094	20916860,20914719,20912635,20908908,20903979,20897568,20889415,20887024,20885206,20884100,20881964,20871276,20869568,20865411,20863842
1	20863096	20917097	ENST00000247986	0	-	20863664	20916786	ENSG00000117245	15	20916556,20914573,20912534,20908719,20903527,20897459,20889268,20886468,20885126,20883889,20881733,20871018,20869501,20865294,20863096	20917097,20914719,20912635,20908908,20903979,20897568,20889415,20887024,20885206,20884100,20881964,20871276,20869571,20865411,20863842
1	20863096	20917097	ENST00000321188	0	-	20863664	20916786	ENSG00000117245	15	20916556,20914573,20912534,20908719,20903527,20897459,20889268,20886552,20884211,20883889,20881733,20871018,20869501,20865294,20863096	20917097,20914719,20912635,20908908,20903979,20897568,20889415,20887024,20884264,20884208,20881964,20871276,20869571,20865411,20863842
1	20918812	20931720	ENST00000375031	0	-	20920872	20925137	ENSG00000189410	9	20931261,20926603,20926081,20925000,20923476,20923163,20922706,20921836,20918812	20931720,20926683,20926155,20925146,20923715,20923331,20922814,20921995,20921075
1	20941758	20985768	ENST00000312239	0	-	20943877	20979520	ENSG00000127483	13	20985729,20979425,20978892,20975677,20972531,20970010,20966664,20964457,20956246,20948803,20946624,20944623,20941758	20985768,20979620,20978991,20975830,20972690,20970153,20966744,20964611,20956336,20948962,20946735,20944736,20944171
1	20941762	20974085	ENST00000375003	0	-	20943877	20972584	ENSG00000127483	9	20972531,20970010,20966664,20964457,20956246,20948803,20946624,20944623,20941762	20974085,20970153,20966744,20964611,20956336,20948962,20946735,20944736,20944171
1	20941762	20985711	ENST00000375004	0	-	20943877	20978973	ENSG00000127483	13	20985266,20979435,20978892,20975677,20972531,20970010,20966664,20964457,20956246,20948803,20946624,20944623,20941762	20985711,20979620,20978991,20975830,20972690,20970153,20966744,20964611,20956336,20948962,20946735,20944736,20944171
1	20941766	20985768	ENST00000360142	0	-	20943877	20979520	ENSG00000127483	15	20985729,20979425,20978892,20975677,20972531,20970010,20966727,20966692,20966664,20964457,20956246,20948803,20946624,20944623,20941766	20985768,20979620,20978991,20975830,20972690,20970153,20966744,20966724,20966689,20964612,20956336,20948962,20946735,20944736,20944171
1	20974735	20985720	ENST00000375000	0	-	20975034	20979520	ENSG00000127483	5	20985594,20979425,20978892,20975677,20974735	20985720,20979620,20978991,20975830,20975085
1	20975034	20985768	ENST00000400444	0	-	20975034	20979520	ENSG00000127483	5	20985729,20979425,20978892,20975677,20975034	20985768,20979620,20978991,20975830,20975085
1	21005559	21250074	ENST00000264211	0	-	21006399	21201822	ENSG00000075151	31	21249946,21201793,21180128,21179414,21172082,21168554,21149083,21140571,21103963,21098777,21094448,21092597,21085281,21078403,21064196,21063556,21061308,21059465,21056483,21054058,21052640,21050338,21048495,21039936,21028227,21026697,21024180,21016472,21012238,21009818,21005559	21250074,21201888,21180307,21179528,21172179,21168676,21149191,21141410,21104051,21099023,21094581,21092716,21085451,21078600,21064342,21063792,21061412,21059597,21056577,21054151,21052757,21050558,21048610,21040108,21028352,21026778,21024278,21016618,21012319,21009964,21006580
1	21005563	21188432	ENST00000374935	0	-	21006399	21188432	ENSG00000075151	29	21188418,21180128,21179414,21172082,21168554,21149083,21103963,21098777,21094448,21092597,21085281,21078403,21064196,21063556,21061308,21059465,21056483,21054058,21052640,21050338,21048495,21039936,21028227,21026697,21024180,21016472,21012238,21009818,21005563	21188432,21180319,21179528,21172179,21168676,21149191,21104051,21099023,21094581,21092716,21085451,21078600,21064342,21063792,21061412,21059597,21056577,21054151,21052757,21050558,21048610,21040108,21028352,21026778,21024278,21016618,21012319,21009964,21006580
1	21005563	21188432	ENST00000400415	0	-	21006399	21188432	ENSG00000075151	30	21188418,21180128,21179414,21172082,21168554,21149083,21140571,21103963,21098777,21094448,21092597,21085281,21078403,21064196,21063556,21061308,21059465,21056483,21054058,21052640,21050338,21048495,21039936,21028227,21026697,21024180,21016472,21012238,21009818,21005563	21188432,21180319,21179528,21172179,21168676,21149191,21141410,21104051,21099023,21094581,21092716,21085451,21078600,21064342,21063792,21061412,21059597,21056577,21054151,21052757,21050558,21048610,21040108,21028352,21026778,21024278,21016618,21012319,21009964,21006580
1	21005563	21375927	ENST00000374937	0	-	21168554	21201822	ENSG00000075151	35	21375802,21375255,21288218,21249946,21201793,21200279,21180128,21179414,21172082,21168554,21149083,21140571,21103963,21098777,21094448,21092597,21085281,21078403,21064196,21063556,21061308,21059465,21056483,21054058,21052640,21050338,21048495,21039936,21028227,21026697,21024180,21016472,21012238,21009818,21005563	21375927,21375438,21288293,21250074,21201888,21200392,21180307,21179528,21172179,21168676,21149191,21141410,21104051,21099023,21094581,21092716,21085451,21078600,21064342,21063792,21061412,21059597,21056577,21054151,21052757,21050558,21048610,21040108,21028352,21026778,21024278,21016618,21012319,21009964,21006580
1	21005563	21375927	ENST00000400422	0	-	21006399	21201822	ENSG00000075151	34	21375802,21375255,21288218,21249946,21201793,21180128,21179414,21172082,21168554,21149083,21140571,21103963,21098777,21094448,21092597,21085281,21078403,21064196,21063556,21061308,21059465,21056483,21054058,21052640,21050338,21048495,21039936,21028227,21026697,21024180,21016472,21012238,21009818,21005563	21375927,21375438,21288293,21250074,21201888,21180307,21179528,21172179,21168676,21149191,21141410,21104051,21099023,21094581,21092716,21085451,21078600,21064342,21063792,21061412,21059597,21056577,21054151,21052757,21050558,21048610,21040108,21028352,21026778,21024278,21016618,21012319,21009964,21006580
1	21005745	21041179	ENST00000400409	0	-	21024186	21041179	ENSG00000075151	9	21041170,21039936,21028227,21026697,21024180,21016472,21012238,21009818,21005745	21041179,21040113,21028352,21026778,21024278,21016618,21012319,21009964,21006580
1	21092441	21140462	ENST00000374933	0	-	21092567	21140462	ENSG00000075151	5	21140339,21103963,21098777,21094448,21092441	21140462,21104051,21099023,21094581,21092716
1	21140324	21368802	ENST00000356916	0	-	21140456	21367131	ENSG00000075151	14	21368744,21367119,21310403,21288218,21249946,21201793,21196681,21180128,21179414,21172082,21168554,21149083,21140571,21140324	21368802,21367311,21310463,21288293,21250074,21201888,21196713,21180307,21179528,21172179,21168676,21149191,21141410,21140475
1	21140327	21198813	ENST00000374927	0	-	21140456	21198813	ENSG00000075151	11	21198800,21198433,21197919,21196681,21180128,21179414,21172082,21168554,21149083,21140571,21140327	21198813,21198437,21197929,21196713,21180307,21179528,21172179,21168676,21149191,21141410,21140475
1	21417664	21478629	ENST00000357071	0	-	21419035	21478514	ENSG00000117298	17	21478271,21471779,21459351,21457773,21456605,21455027,21446301,21444069,21437214,21435826,21434930,21432638,21427011,21426239,21424330,21420827,21417664	21478629,21471991,21459472,21457919,21456670,21455218,21446443,21444183,21437324,21435924,21435007,21432741,21427121,21426306,21424520,21420922,21419211
1	21418581	21489541	ENST00000374893	0	-	21419035	21489494	ENSG00000117298	19	21489444,21489150,21478271,21471779,21459351,21457773,21456605,21455027,21446301,21444069,21437214,21435826,21434930,21432638,21427011,21426239,21424330,21420827,21418581	21489541,21489236,21478412,21471991,21459472,21457919,21456670,21455218,21446443,21444183,21437324,21435924,21435007,21432741,21427121,21426306,21424520,21420922,21419211
1	21418581	21489541	ENST00000374894	0	-	21419035	21432705	ENSG00000117298	18	21489444,21489150,21478271,21471779,21459351,21457773,21456605,21455027,21446301,21444069,21437214,21435826,21434930,21432638,21427011,21426239,21424330,21418581	21489541,21489236,21478412,21471991,21459472,21457919,21456670,21455218,21446443,21444183,21437324,21435924,21435007,21432741,21427121,21426306,21424520,21419211
1	21418662	21544584	ENST00000264205	0	-	21419035	21544458	ENSG00000117298	19	21544456,21489150,21478271,21471779,21459351,21457773,21456605,21455027,21446301,21444069,21437214,21435826,21434930,21432638,21427011,21426239,21424330,21420827,21418662	21544584,21489236,21478412,21471991,21459472,21457919,21456670,21455218,21446443,21444183,21437324,21435924,21435007,21432741,21427121,21426306,21424520,21420922,21419211
1	21627382	21628617	ENST00000343660	0	+	21627382	21628617	ENSG00000187952	1	21627382	21628617
1	21639217	21684085	ENST00000318220	0	+	21667803	21682466	ENSG00000142794	18	21639217,21644028,21665167,21666076,21667521,21667768,21669712,21670649,21671923,21672460,21673980,21677224,21678429,21679131,21680010,21680677,21681564,21682223	21639428,21644299,21665236,21666389,21667665,21667977,21669814,21670863,21671995,21672665,21674031,21677387,21678480,21679303,21680061,21680849,21681615,21684085
1	21639218	21683979	ENST00000318249	0	+	21644167	21682466	ENSG00000142794	15	21639218,21644028,21667768,21669712,21670649,21671923,21672460,21673980,21677224,21678429,21679131,21680010,21680677,21681564,21682223	21639428,21644299,21667977,21669814,21670863,21671995,21672665,21674031,21677387,21678480,21679303,21680061,21680849,21681615,21683979
1	21639244	21683980	ENST00000342104	0	+	21644167	21682466	ENSG00000142794	15	21639244,21644028,21667768,21669712,21670649,21671923,21672460,21673980,21677149,21678429,21679131,21680010,21680677,21681564,21682223	21639428,21644299,21667977,21669814,21670863,21671995,21672665,21674031,21677276,21678480,21679303,21680061,21680849,21681615,21683980
1	21708445	21777492	ENST00000374840	0	+	21753162	21776728	ENSG00000162551	12	21708445,21753058,21759706,21760177,21762190,21763121,21767184,21769385,21772745,21774813,21775602,21776463	21708597,21753222,21759825,21760292,21762364,21763296,21767327,21769454,21772879,21775004,21775721,21777492
1	21750359	21777092	ENST00000374832	0	+	21753162	21776728	ENSG00000162551	12	21750359,21753058,21759706,21760177,21762190,21763121,21767184,21769385,21772745,21774813,21775602,21776463	21750508,21753222,21759825,21760292,21762364,21763296,21767327,21769454,21772879,21775004,21775721,21777092
1	21769383	21776811	ENST00000374830	0	+	21774878	21776728	ENSG00000162551	4	21769383,21774813,21775602,21776463	21769454,21775004,21775721,21776811
1	21773558	21777479	ENST00000374829	0	+	21774878	21776728	ENSG00000162551	4	21773558,21774813,21775602,21776463	21773823,21775004,21775721,21777479
1	21795302	21821493	ENST00000374761	0	-	21796800	21821493	ENSG00000076864	23	21821419,21819095,21818105,21817014,21816386,21813066,21812708,21812256,21811106,21810796,21810532,21809200,21808655,21807930,21807293,21805146,21801884,21800764,21798574,21797480,21797041,21796766,21795302	21821493,21819130,21818152,21817052,21816571,21813169,21812786,21812309,21811189,21810896,21810661,21809355,21808726,21808016,21807430,21805277,21801993,21800877,21798697,21797582,21797144,21796808,21796344
1	21795302	21821598	ENST00000374763	0	-	21796800	21821493	ENSG00000076864	23	21821419,21819095,21818105,21817014,21816386,21813066,21812708,21812256,21811106,21810796,21810535,21809200,21808655,21807930,21807293,21805146,21801884,21800764,21798574,21797480,21797041,21796766,21795302	21821598,21819130,21818152,21817052,21816571,21813169,21812786,21812309,21811189,21810896,21810661,21809355,21808726,21808016,21807430,21805277,21801993,21800877,21798697,21797582,21797144,21796808,21796344
1	21795302	21826025	ENST00000374772	0	-	21811106	21826025	ENSG00000076864	24	21826018,21825384,21819095,21818105,21817014,21816386,21813066,21812708,21812256,21811106,21810796,21810532,21809200,21808655,21807930,21807293,21805146,21801884,21800764,21798574,21797480,21797041,21796766,21795302	21826025,21825477,21819130,21818152,21817052,21816571,21813169,21812786,21812309,21811189,21810896,21810661,21809355,21808726,21808016,21807430,21805277,21801993,21800877,21798697,21797582,21797144,21796808,21796344
1	21795302	21868386	ENST00000317967	0	-	21796800	21819112	ENSG00000076864	25	21868334,21848841,21825384,21819095,21818105,21817014,21816386,21813066,21812708,21812256,21811106,21810796,21810532,21809200,21808655,21807930,21807293,21805146,21801884,21800764,21798574,21797480,21797041,21796766,21795302	21868386,21848876,21825477,21819130,21818152,21817052,21816571,21813169,21812786,21812309,21811189,21810896,21810661,21809355,21808726,21808016,21807430,21805277,21801993,21800877,21798697,21797582,21797144,21796808,21796344
1	21795302	21868386	ENST00000374758	0	-	21797530	21819112	ENSG00000076864	27	21868334,21848841,21825384,21819095,21818105,21817014,21816386,21813066,21812708,21812256,21811106,21810796,21810532,21809200,21808655,21807930,21807293,21805146,21802738,21801884,21800764,21798661,21798574,21797480,21797041,21796766,21795302	21868386,21848876,21825477,21819130,21818152,21817052,21816571,21813169,21812786,21812309,21811189,21810896,21810661,21809355,21808726,21808016,21807430,21805277,21802992,21801993,21800877,21798697,21798655,21797582,21797144,21796808,21796344
1	21795302	21868390	ENST00000374765	0	-	21796800	21868389	ENSG00000076864	25	21868334,21848841,21825384,21819095,21818105,21817014,21816386,21813066,21812708,21812256,21811106,21810796,21810532,21809200,21808655,21807930,21807293,21805146,21801884,21800764,21798574,21797480,21797041,21796766,21795302	21868390,21848876,21825477,21819130,21818152,21817052,21816571,21813169,21812786,21812309,21811189,21810896,21810661,21809355,21808726,21808016,21807430,21805277,21801993,21800877,21798697,21797582,21797144,21796808,21796344
1	21797041	21868386	ENST00000359708	0	-	21797041	21868381	ENSG00000076864	25	21868334,21864291,21848841,21825384,21819095,21818105,21817014,21816386,21813066,21812708,21812256,21811106,21810796,21810532,21809200,21808655,21807930,21807293,21805146,21802915,21801884,21800764,21798574,21797480,21797041	21868386,21864397,21848876,21825477,21819130,21818152,21817052,21816571,21813169,21812786,21812309,21811189,21810896,21810661,21809355,21808726,21808016,21807430,21805277,21802992,21801993,21800877,21798697,21797582,21797120
1	21797497	21833859	ENST00000290101	0	-	21797497	21833859	ENSG00000076864	19	21833842,21818105,21817014,21816386,21813066,21812708,21812256,21811106,21810796,21810532,21809200,21808655,21807930,21807293,21805146,21801884,21800764,21798574,21797497	21833859,21818152,21817052,21816571,21813169,21812786,21812309,21811189,21810896,21810661,21809355,21808726,21808016,21807430,21805277,21801993,21800877,21798697,21797529
1	21812116	21850749	ENST00000374757	0	-	21812226	21850749	ENSG00000076864	10	21850472,21848841,21825384,21819095,21818105,21817014,21816386,21813066,21812708,21812116	21850749,21848876,21825477,21819130,21818152,21817052,21816571,21813169,21812786,21812309
1	21877378	21982275	ENST00000308271	0	-	21878497	21982037	ENSG00000090686	27	21981904,21956743,21955626,21952072,21951607,21950587,21947218,21946147,21935526,21928784,21927650,21922978,21920730,21920116,21914469,21905824,21905547,21905206,21904807,21903342,21902592,21900578,21894146,21889054,21886271,21879888,21877378	21982275,21956863,21955782,21952199,21951731,21950695,21947351,21946229,21935705,21928912,21927799,21923175,21920844,21920246,21914537,21905948,21905669,21905267,21904917,21903472,21902698,21900682,21894301,21889179,21886319,21879914,21878519
1	21877378	21982275	ENST00000400301	0	-	21878497	21982037	ENSG00000090686	26	21981904,21956743,21955626,21952072,21951607,21950587,21947218,21946147,21935526,21928784,21927650,21922978,21920730,21920116,21914469,21905824,21905547,21905206,21904807,21903342,21902592,21900578,21889054,21886271,21879888,21877378	21982275,21956863,21955782,21952199,21951731,21950695,21947351,21946229,21935705,21928912,21927799,21923175,21920844,21920246,21914537,21905948,21905669,21905267,21904917,21903472,21902698,21900682,21889179,21886319,21879914,21878519
1	21877983	21924199	ENST00000374732	0	-	21878497	21923242	ENSG00000090686	15	21922978,21920730,21920116,21914469,21905824,21905547,21905206,21904807,21903342,21902592,21900578,21889054,21886271,21879888,21877983	21924199,21920844,21920243,21914537,21905948,21905669,21905267,21904917,21903472,21902698,21900682,21889179,21886319,21879914,21878519
1	21926931	21946229	ENST00000374730	0	-	21927642	21946171	ENSG00000090686	4	21946147,21935526,21928784,21926931	21946229,21935705,21928912,21927799
1	22011345	22024301	ENST00000344642	0	+	22011532	22021295	ENSG00000187942	5	22011345,22013478,22015023,22020530,22021282	22011616,22013903,22015154,22020691,22024301
1	22011345	22024301	ENST00000400300	0	+	22011358	22021295	ENSG00000187942	5	22011345,22013478,22015023,22020530,22021282	22011616,22013903,22015154,22020691,22024301
1	22021325	22136297	ENST00000374695	0	-	22022396	22136297	ENSG00000142798	97	22136235,22095255,22095002,22089665,22089507,22089061,22087018,22086500,22086295,22084400,22084093,22083847,22083608,22080419,22079736,22079443,22079187,22078074,22077657,22077513,22077266,22075592,22075309,22074943,22074709,22073971,22073696,22073486,22073005,22072455,22072077,22071700,22071266,22064797,22064365,22063923,22063180,22061068,22060837,22059257,22058915,22058646,22056365,22056095,220…	22136297,22095390,22095046,22089774,22089565,22089221,22087146,22086754,22086414,22084531,22084237,22083998,22083754,22080582,22079915,22079639,22079334,22078201,22077743,22077571,22077333,22075732,22075485,22075122,22074827,22074082,22073809,22073613,22073091,22072504,22072171,22071840,22071457,22064889,22064445,22064153,22063293,22061195,22060923,22059315,22059082,22058756,22056465,22056275,220…
1	22032950	22038084	ENST00000374676	0	-	22032950	22037981	ENSG00000142798	4	22037905,22034620,22033759,22032950	22038084,22034717,22034025,22033005
1	22045303	22054476	ENST00000374682	0	-	22051853	22053828	ENSG00000142798	19	22054384,22053928,22053691,22053309,22052690,22051999,22051780,22051168,22050871,22050626,22049443,22049121,22047973,22047723,22047038,22046769,22046434,22045528,22045303	22054476,22054063,22053845,22053423,22052713,22052150,22051912,22051313,22051006,22050777,22049578,22049272,22048111,22047874,22047173,22046920,22046572,22045679,22045335
1	22086313	22087799	ENST00000374673	0	-	22086314	22087799	ENSG00000142798	4	22087748,22087018,22086500,22086313	22087799,22087146,22086754,22086414
1	22086313	22095391	ENST00000311538	0	-	22086506	22095390	ENSG00000142798	6	22095255,22094998,22089061,22087018,22086500,22086313	22095391,22095046,22089217,22087146,22086754,22086414
1	22175999	22188432	ENST00000400277	0	+	22176000	22188359	ENSG00000219073	8	22175999,22177449,22179904,22180118,22182774,22183269,22185611,22188342	22176162,22177534,22180001,22180252,22182910,22183411,22185763,22188432
1	22176005	22188432	ENST00000337107	0	+	22176120	22188359	ENSG00000219073	8	22176005,22177449,22179904,22180118,22182774,22183269,22185611,22188342	22176162,22177534,22180001,22180252,22182910,22183411,22185763,22188432
1	22176973	22182857	ENST00000374666	0	+	22176976	22182857	ENSG00000219073	5	22176973,22177449,22179904,22180118,22182774	22177066,22177534,22180001,22180252,22182857
1	22200736	22211620	ENST00000290122	0	+	22200755	22211547	ENSG00000142789	8	22200736,22202083,22204527,22204742,22205958,22206453,22208785,22211530	22200797,22202168,22204624,22204876,22206094,22206595,22208937,22211620
1	22200736	22224238	ENST00000400271	0	+	22200755	22224238	ENSG00000142789	8	22200736,22202083,22204527,22204742,22205958,22206453,22208785,22224224	22200797,22202168,22204624,22204876,22206094,22206595,22208937,22224238
1	22200740	22205148	ENST00000374663	0	+	22200755	22204880	ENSG00000142789	4	22200740,22202083,22204527,22204742	22200797,22202168,22204624,22205148
1	22201607	22206041	ENST00000374661	0	+	22201610	22206041	ENSG00000142789	5	22201607,22202083,22204527,22204742,22205958	22201700,22202168,22204624,22204876,22206041
1	22201610	22211620	ENST00000374659	0	+	22201610	22206039	ENSG00000142789	8	22201610,22202083,22204527,22204742,22205958,22206453,22208785,22211530	22201700,22202168,22204624,22204876,22206094,22206595,22208937,22211620
1	22235157	22292003	ENST00000337517	0	+	22277559	22290597	ENSG00000070831	6	22235157,22277509,22280802,22285519,22285749,22290508	22235187,22277663,22280874,22285628,22285946,22292003
1	22251707	22289882	ENST00000315554	0	+	22277559	22289112	ENSG00000070831	6	22251707,22277509,22280802,22285519,22285749,22289023	22251822,22277663,22280874,22285628,22285946,22289882
1	22251707	22292003	ENST00000400259	0	+	22277559	22290597	ENSG00000070831	6	22251707,22277509,22280802,22285519,22285749,22290508	22251822,22277663,22280874,22285628,22285946,22292003
1	22251748	22292024	ENST00000344548	0	+	22277559	22290597	ENSG00000070831	7	22251748,22273174,22277509,22280802,22285519,22285749,22290508	22251822,22273299,22277663,22280874,22285628,22285946,22292024
1	22316385	22342106	ENST00000290167	0	-	22319130	22342002	ENSG00000162552	5	22341926,22328696,22320525,22320291,22316385	22342106,22328931,22320656,22320433,22319597
1	22326347	22342106	ENST00000374655	0	-	22326347	22342002	ENSG00000162552	3	22341926,22328696,22326347	22342106,22328931,22326561
1	22650931	22700699	ENST00000400239	0	+	22689029	22700699	ENSG00000184677	5	22650931,22688960,22689515,22690480,22700661	22651084,22689376,22689725,22690589,22700699
1	22650931	22730237	ENST00000374651	0	+	22689029	22725476	ENSG00000184677	17	22650931,22651739,22688960,22690480,22705129,22707081,22707610,22708180,22710259,22710756,22712004,22716380,22719141,22720576,22721457,22723298,22725282	22651084,22652026,22689725,22690613,22705321,22707217,22707811,22708313,22710427,22711214,22712210,22716544,22719355,22720738,22721543,22723524,22730237
1	22650931	22730237	ENST00000375647	0	+	22689029	22705320	ENSG00000184677	18	22650931,22688960,22690480,22700572,22701379,22705129,22707081,22707610,22708180,22710259,22710756,22712004,22716380,22719141,22720576,22721457,22723298,22725282	22651084,22689725,22690613,22700764,22701521,22705321,22707217,22707811,22708313,22710427,22711214,22712210,22716544,22719355,22720738,22721543,22723524,22730237
1	22650931	22730237	ENST00000404138	0	+	22689029	22725476	ENSG00000184677	19	22650931,22651739,22688960,22690480,22700572,22701379,22705129,22707081,22707610,22708180,22710259,22710756,22712004,22716380,22719141,22720576,22721457,22723298,22725282	22651084,22652026,22689725,22690613,22700764,22701521,22705321,22707217,22707811,22708313,22710427,22711214,22712210,22716544,22719355,22720738,22721543,22723524,22730237
1	22650947	22730234	ENST00000374649	0	+	22689029	22725476	ENSG00000184677	18	22650947,22688960,22690480,22700572,22701379,22705129,22707081,22707610,22708180,22710259,22710756,22712004,22716380,22719141,22720576,22721457,22723298,22725282	22651084,22689725,22690613,22700764,22701521,22705321,22707217,22707811,22708313,22710427,22711214,22712210,22716544,22719355,22720738,22721543,22723524,22730234
1	22762591	22788459	ENST00000374644	0	+	22762716	22788459	ENSG00000070886	5	22762591,22768369,22775297,22785560,22787951	22762809,22768433,22775960,22785715,22788459
1	22762591	22802674	ENST00000166244	0	+	22762716	22800821	ENSG00000070886	17	22762591,22768369,22775297,22785560,22787951,22792406,22792604,22794310,22795186,22796392,22796756,22797231,22797918,22799741,22799978,22800380,22800707	22762809,22768433,22775960,22785715,22788286,22792530,22792766,22794403,22795253,22796556,22796941,22797292,22798127,22799890,22800168,22800553,22802674
1	22835705	22838762	ENST00000374642	0	+	22836697	22838487	ENSG00000173372	3	22835705,22836690,22837913	22835782,22836859,22838762
1	22836660	22838688	ENST00000402322	0	+	22836697	22838487	ENSG00000173372	2	22836660,22837913	22836859,22838688
1	22836702	22838593	ENST00000339353	0	+	22836702	22838593	ENSG00000173372	6	22836702,22837913,22837949,22838035,22838121,22838147	22836859,22837946,22838029,22838118,22838144,22838593
1	22842713	22847190	ENST00000374639	0	+	22843104	22846863	ENSG00000159189	3	22842713,22843091,22846307	22842817,22843284,22847190
1	22842733	22846967	ENST00000374637	0	+	22843104	22846863	ENSG00000159189	3	22842733,22843091,22846307	22842966,22843284,22846967
1	22842734	22847187	ENST00000374640	0	+	22843104	22846863	ENSG00000159189	3	22842734,22843091,22846307	22842794,22843284,22847187
1	22852269	22860616	ENST00000314933	0	+	22858537	22860466	ENSG00000173369	3	22852269,22858520,22859892	22852383,22858723,22860616
1	22909918	23112950	ENST00000374630	0	+	22910063	23112950	ENSG00000133216	17	22909918,22980501,22983472,23062117,23063957,23081439,23091964,23094552,23095494,23105067,23105790,23107033,23108102,23109462,23111524,23112542,23112738	22910123,22980565,22984156,23062272,23064292,23081563,23092126,23094660,23095558,23105189,23106037,23107248,23108251,23109655,23111679,23112644,23112950
1	22909918	23114410	ENST00000374632	0	+	22910063	23112650	ENSG00000133216	16	22909918,22980501,22983472,23062117,23063957,23081439,23091964,23094552,23095491,23105067,23105790,23107033,23108102,23109462,23111524,23112542	22910123,22980565,22984156,23062272,23064292,23081563,23092126,23094660,23095558,23105189,23106037,23107248,23108251,23109655,23111679,23114410
1	22910045	23112823	ENST00000400191	0	+	22910063	23112650	ENSG00000133216	16	22910045,22980501,22983472,23062117,23063957,23081439,23091964,23094552,23095494,23105067,23105790,23107033,23108102,23109462,23111524,23112542	22910123,22980565,22984156,23062272,23064292,23081563,23092126,23094660,23095558,23105189,23106037,23107248,23108251,23109655,23111679,23112823
1	22974258	23112832	ENST00000374627	0	+	22974282	23111683	ENSG00000133216	15	22974258,22980501,22983472,23062117,23063957,23081439,23091961,23094552,23095494,23105067,23105790,23107033,23108102,23109462,23111524	22974324,22980565,22984156,23062272,23064292,23081563,23092126,23094660,23095558,23105189,23106037,23107248,23108251,23109655,23112832
1	22974282	23114410	ENST00000374625	0	+	22974282	23112650	ENSG00000133216	17	22974282,22980501,22983472,23062117,23063957,23081439,23091897,23091967,23094552,23095494,23105067,23105790,23107033,23108102,23109462,23111524,23112542	22974324,22980565,22984156,23062272,23064292,23081563,23091902,23092126,23094660,23095558,23105189,23106037,23107248,23108251,23109655,23111679,23114410
1	23152129	23162300	ENST00000401081	0	-	23152129	23162300	ENSG00000215906	6	23162187,23159022,23157842,23157765,23154401,23152129	23162300,23159179,23158000,23157793,23154506,23153104
1	23218533	23282771	ENST00000356634	0	+	23218677	23282444	ENSG00000004487	19	23218533,23229549,23249467,23252841,23254149,23255012,23256564,23258153,23267619,23268141,23270305,23271204,23272372,23276308,23278070,23278633,23280526,23281300,23282259	23219027,23229714,23249600,23252919,23254241,23255118,23256645,23258247,23267761,23268231,23270439,23271277,23272483,23276440,23278257,23278747,23280653,23281446,23282771
1	23218573	23282768	ENST00000246149	0	+	23218677	23282444	ENSG00000004487	21	23218573,23229549,23243507,23249467,23252841,23254149,23255012,23256564,23258153,23265140,23267619,23268141,23270305,23271204,23272372,23276308,23278070,23278633,23280526,23281300,23282259	23219027,23229714,23243566,23249600,23252919,23254241,23255118,23256645,23258247,23265151,23267761,23268231,23270439,23271277,23272483,23276440,23278257,23278747,23280653,23281446,23282768
1	23218575	23282769	ENST00000400181	0	+	23218677	23282444	ENSG00000004487	21	23218575,23229549,23243507,23249467,23252841,23254149,23255012,23256564,23258153,23258427,23267619,23268141,23270305,23271204,23272372,23276308,23278070,23278633,23280526,23281300,23282259	23219027,23229714,23243566,23249600,23252919,23254241,23255118,23256645,23258247,23258438,23267761,23268231,23270439,23271277,23272483,23276440,23278257,23278747,23280653,23281446,23282769
1	23283110	23290776	ENST00000302291	0	-	23287975	23290761	ENSG00000169641	2	23290270,23283110	23290776,23288133
1	23284038	23308210	ENST00000374623	0	-	23287975	23293341	ENSG00000169641	3	23308102,23290270,23284038	23308210,23293460,23288133
1	23289507	23367897	ENST00000314174	0	-	23289970	23293341	ENSG00000169641	3	23367846,23290270,23289507	23367897,23293460,23289978
1	23389580	23393342	ENST00000314113	0	-	23392166	23393299	ENSG00000179546	2	23392157,23389580	23393342,23389593
1	23390975	23393809	ENST00000374619	0	-	23392166	23393299	ENSG00000179546	1	23390975	23393809
1	23508863	23543390	ENST00000374616	0	-	23509534	23540088	ENSG00000125944	11	23543291,23539932,23537570,23536834,23532598,23522636,23520608,23517563,23512633,23510281,23508863	23543390,23540097,23537688,23536941,23532711,23522812,23520743,23517777,23512782,23510402,23510146
1	23508864	23543440	ENST00000302271	0	-	23509534	23540088	ENSG00000125944	11	23543291,23539932,23537570,23536834,23532598,23522636,23520608,23517563,23512633,23510281,23508864	23543440,23540097,23537688,23536941,23532711,23522812,23520743,23517768,23512782,23510402,23510146
1	23508866	23543402	ENST00000374612	0	-	23509534	23540088	ENSG00000125944	11	23543291,23539932,23537570,23536834,23532598,23522636,23520608,23517563,23512633,23510281,23508866	23543402,23540100,23537688,23536941,23532711,23522812,23520743,23517768,23512782,23510402,23510146
1	23558528	23568944	ENST00000314011	0	-	23561049	23567085	ENSG00000125945	4	23568446,23567053,23566122,23558528	23568944,23567145,23566248,23562301
1	23559054	23567418	ENST00000374609	0	-	23561049	23567085	ENSG00000125945	4	23567053,23566122,23561624,23559054	23567418,23566248,23562301,23561119
1	23559055	23567466	ENST00000374608	0	-	23561049	23567085	ENSG00000125945	3	23567053,23566122,23559055	23567466,23566248,23562301
1	23561049	23568944	ENST00000360017	0	-	23561049	23567085	ENSG00000125945	5	23568446,23567053,23566122,23561642,23561049	23568944,23567145,23566248,23562301,23561137
1	23568051	23576771	ENST00000374604	0	+	23568378	23576771	ENSG00000187251	3	23568051,23570219,23576765	23568593,23570289,23576771
1	23568316	23570862	ENST00000335648	0	+	23568378	23568758	ENSG00000187251	1	23568316	23570862
1	23579510	23623848	ENST00000374601	0	-	23579510	23623713	ENSG00000204219	11	23623645,23618157,23616984,23616329,23607744,23596872,23596623,23592959,23586353,23583426,23579510	23623848,23618219,23617089,23616470,23607806,23597035,23596681,23593111,23586499,23583497,23579515
1	23580141	23623820	ENST00000374602	0	-	23580546	23623713	ENSG00000204219	11	23623645,23618157,23616984,23616329,23607744,23596872,23596620,23592959,23586353,23583426,23580141	23623820,23618219,23617089,23616470,23607806,23597035,23596681,23593108,23586499,23583497,23580554
1	23627643	23683285	ENST00000336689	0	-	23628936	23683213	ENSG00000088280	25	23683085,23655202,23654961,23651777,23650559,23641581,23641266,23640735,23640467,23640182,23638241,23637827,23636504,23636210,23635991,23635640,23634931,23633613,23633334,23632706,23632505,23632157,23630776,23630115,23627643	23683285,23655274,23655106,23651851,23650608,23641692,23641351,23640810,23640553,23640291,23638310,23637914,23636552,23636400,23636124,23635734,23635108,23633698,23633449,23632773,23632612,23632352,23630998,23630205,23629010
1	23630822	23683285	ENST00000374579	0	-	23630822	23683213	ENSG00000088280	7	23683085,23655202,23654961,23651777,23650559,23641640,23630822	23683285,23655274,23655106,23651851,23650608,23641692,23630907
1	23705509	23730300	ENST00000361729	0	-	23708959	23729872	ENSG00000007968	7	23729621,23723462,23720916,23719992,23718095,23715414,23705509	23730300,23723567,23721135,23720150,23718209,23715606,23709227
1	23757012	23758570	ENST00000374561	0	-	23758038	23758504	ENSG00000117318	3	23758205,23758013,23757012	23758570,23758097,23757493
1	23826411	23839643	ENST00000374555	0	+	23828632	23839626	ENSG00000197880	7	23826411,23826858,23827584,23828558,23838186,23838757,23839466	23826614,23827075,23827674,23828634,23838328,23838872,23839643
1	23890881	23895502	ENST00000374550	0	+	23890901	23895450	ENSG00000142676	6	23890881,23891686,23892884,23893737,23894875,23895421	23890906,23891836,23892990,23893868,23894985,23895502
1	23942549	23958974	ENST00000374536	0	+	23942581	23958650	ENSG00000011007	11	23942549,23948098,23948919,23949922,23951484,23953177,23953440,23954920,23955351,23956030,23958589	23942655,23948154,23949025,23951107,23951595,23953332,23953537,23955100,23955462,23956202,23958974
1	23977470	23987307	ENST00000246151	0	+	23977593	23986453	ENSG00000057757	6	23977470,23978515,23978941,23984752,23985392,23986352	23977790,23978558,23979018,23984856,23985500,23987307
1	23984269	23987309	ENST00000374524	0	+	23984771	23986453	ENSG00000057757	4	23984269,23984752,23985392,23986352	23984388,23984856,23985500,23987309
1	23990233	23994614	ENST00000374506	0	+	23991797	23993809	ENSG00000011009	9	23990233,23991734,23992228,23992782,23992937,23993140,23993301,23993504,23993759	23990327,23991837,23992293,23992829,23993007,23993213,23993402,23993677,23994614
1	23990233	23994614	ENST00000374514	0	+	23991760	23993809	ENSG00000011009	10	23990233,23991734,23992085,23992228,23992782,23992937,23993140,23993301,23993504,23993759	23990327,23991837,23992116,23992293,23992829,23993007,23993213,23993402,23993677,23994614
1	23990233	23994614	ENST00000400061	0	+	23991760	23993511	ENSG00000011009	9	23990233,23991734,23992085,23992228,23992782,23992937,23993301,23993504,23993759	23990327,23991837,23992116,23992293,23992829,23993007,23993402,23993677,23994614
1	23990264	23993822	ENST00000374505	0	+	23991760	23993419	ENSG00000011009	7	23990264,23991734,23992085,23992228,23992782,23992937,23993301	23990327,23991837,23992116,23992293,23992829,23993007,23993822
1	23990280	23994032	ENST00000374503	0	+	23991760	23993787	ENSG00000011009	10	23990280,23991734,23992085,23992228,23992782,23992937,23993140,23993301,23993629,23993759	23990327,23991837,23992116,23992293,23992829,23993007,23993213,23993402,23993677,23994032
1	23990298	23993947	ENST00000374502	0	+	23991760	23993474	ENSG00000011009	8	23990298,23991734,23992085,23992228,23992782,23992937,23993140,23993301	23990327,23991837,23992116,23992293,23992829,23993007,23993213,23993947
1	23992730	23994354	ENST00000374501	0	+	23992807	23993809	ENSG00000011009	6	23992730,23992937,23993140,23993301,23993504,23993759	23992829,23993007,23993213,23993402,23993677,23994354
1	23994676	23999621	ENST00000374497	0	-	23995026	23998084	ENSG00000117308	12	23999464,23998443,23997964,23997692,23997194,23996772,23996111,23995953,23995774,23995586,23995228,23994676	23999621,23998513,23998089,23997807,23997307,23996948,23996224,23996019,23995859,23995663,23995342,23995084
1	23994676	23999881	ENST00000313298	0	-	23995026	23998084	ENSG00000117308	12	23999789,23998443,23997964,23997692,23997194,23996772,23996111,23995953,23995774,23995586,23995228,23994676	23999881,23998513,23998089,23997807,23997307,23996948,23996224,23996019,23995859,23995663,23995342,23995084
1	23994680	23999852	ENST00000374498	0	-	23995026	23997736	ENSG00000117308	11	23999789,23998443,23997964,23997692,23997194,23996772,23996111,23995953,23995774,23995228,23994680	23999852,23998513,23998089,23997807,23997307,23996948,23996224,23996019,23995859,23995342,23995084
1	24000955	24024536	ENST00000374490	0	-	24001540	24024492	ENSG00000117305	9	24024433,24019587,24016553,24015752,24013267,24009813,24007212,24003477,24000955	24024536,24019670,24016660,24015847,24013415,24009876,24007400,24003602,24001641
1	24000962	24024502	ENST00000235958	0	-	24001540	24019655	ENSG00000117305	9	24024433,24019587,24016553,24015752,24013267,24009813,24007212,24003477,24000962	24024502,24019670,24016660,24015847,24013415,24009876,24007400,24003602,24001641
1	24000964	24025264	ENST00000374487	0	-	24001540	24019655	ENSG00000117305	9	24025161,24019587,24016553,24015752,24013267,24009813,24007212,24003477,24000964	24025264,24019670,24016660,24015847,24013415,24009876,24007400,24003602,24001641
1	24006106	24024536	ENST00000374483	0	-	24006106	24015847	ENSG00000117305	9	24024433,24019587,24016553,24015752,24013267,24009813,24007212,24006231,24006106	24024536,24019670,24016660,24015847,24013415,24009876,24007400,24006362,24006117
1	24044161	24067363	ENST00000374475	0	-	24044792	24067363	ENSG00000179163	9	24067088,24066975,24064568,24062211,24058875,24053437,24047726,24045151,24044161	24067363,24067024,24064702,24062348,24058980,24053637,24047916,24045250,24044932
1	24044161	24067408	ENST00000374476	0	-	24044792	24067348	ENSG00000179163	8	24066975,24064568,24062211,24058875,24053437,24047726,24045151,24044161	24067408,24064702,24062348,24058980,24053637,24047916,24045250,24044932
1	24044161	24067408	ENST00000374479	0	-	24044792	24067363	ENSG00000179163	8	24066975,24064568,24062211,24058875,24053437,24047726,24045151,24044161	24067408,24064702,24062348,24058980,24053637,24047916,24045250,24044932
1	24073047	24112404	ENST00000374472	0	-	24073612	24074694	ENSG00000188822	2	24112323,24073047	24112404,24074739
1	24158905	24160957	ENST00000374468	0	+	24160535	24160954	ENSG00000189266	3	24158905,24160010,24160517	24159075,24160211,24160957
1	24158905	24162515	ENST00000334351	0	+	24160535	24160954	ENSG00000189266	3	24158905,24160006,24160517	24159075,24160211,24162515
1	24163881	24179373	ENST00000344989	0	-	24166740	24179332	ENSG00000188529	6	24179268,24177790,24174051,24170927,24170650,24163881	24179373,24177894,24174154,24171089,24170700,24166800
1	24165526	24179408	ENST00000341154	0	-	24166740	24179332	ENSG00000188529	6	24179268,24177790,24174051,24170927,24170650,24165526	24179408,24177894,24174154,24171089,24170703,24166800
1	24166695	24179371	ENST00000374453	0	-	24167003	24179332	ENSG00000188529	6	24179268,24177790,24174051,24170927,24170650,24166695	24179371,24177894,24174154,24171089,24170700,24167033
1	24167003	24179404	ENST00000374452	0	-	24167003	24179332	ENSG00000188529	6	24179268,24177790,24174051,24170927,24170650,24167003	24179404,24177894,24174154,24171089,24170703,24167033
1	24168154	24179404	ENST00000338597	0	-	24170219	24179332	ENSG00000188529	6	24179268,24177790,24174051,24170927,24170650,24168154	24179404,24177894,24174154,24171089,24170700,24170516
1	24168160	24179408	ENST00000343255	0	-	24170219	24179332	ENSG00000188529	6	24179268,24177790,24174051,24170927,24170650,24168160	24179408,24177894,24174154,24171089,24170703,24170516
1	24206958	24207596	ENST00000401080	0	-	24206958	24207596	ENSG00000215905	2	24207357,24206958	24207596,24207047
1	24255112	24265656	ENST00000338909	0	-	24256441	24265285	ENSG00000142661	10	24265184,24264968,24263149,24262569,24262203,24261023,24260350,24260137,24258001,24255112	24265656,24265078,24263236,24262607,24262311,24261186,24260386,24260159,24258056,24256704
1	24255114	24311252	ENST00000374434	0	-	24256441	24307713	ENSG00000142661	37	24311108,24307553,24307070,24306150,24304997,24298757,24297000,24294519,24293930,24292024,24291251,24289874,24289142,24288615,24285721,24283545,24281670,24281078,24280407,24279093,24275236,24274396,24273237,24271046,24270194,24267300,24267047,24266098,24264968,24263149,24262569,24262203,24261023,24260350,24260137,24258001,24255114	24311252,24307731,24307150,24306309,24305154,24298852,24297088,24294563,24294067,24292185,24291392,24290073,24289195,24288742,24285904,24283716,24281791,24281265,24280533,24279271,24275350,24274552,24273346,24271090,24270330,24267444,24267106,24266165,24265078,24263236,24262607,24262311,24261186,24260386,24260159,24258056,24256704
1	24255118	24265285	ENST00000374442	0	-	24256441	24265285	ENSG00000142661	10	24265184,24264962,24263149,24262569,24262203,24261023,24260349,24260325,24258001,24255118	24265285,24265078,24263236,24262607,24262311,24261186,24260386,24260343,24258056,24256704
1	24255118	24311252	ENST00000329601	0	-	24256441	24307590	ENSG00000142661	38	24311108,24307553,24307070,24306150,24304997,24298757,24297000,24294519,24293930,24292024,24291251,24289874,24289142,24288615,24285721,24283545,24281670,24281078,24280407,24279093,24275236,24274396,24273237,24271046,24270194,24267300,24267047,24266094,24265139,24264962,24263149,24262569,24262203,24261023,24260349,24260325,24258001,24255118	24311252,24307731,24307150,24306309,24305154,24298852,24297088,24294563,24294067,24292185,24291392,24290073,24289195,24288742,24285904,24283716,24281791,24281265,24280533,24279271,24275350,24274552,24273346,24271090,24270330,24267444,24267106,24266165,24265140,24265078,24263236,24262607,24262311,24261186,24260386,24260343,24258056,24256704
1	24255118	24311252	ENST00000330966	0	-	24256441	24307713	ENSG00000142661	37	24311108,24307553,24307070,24306150,24304997,24298757,24297000,24294519,24293930,24292024,24291251,24289874,24289142,24288615,24285721,24283545,24281670,24281078,24280407,24279093,24275236,24274396,24273237,24271046,24270194,24267300,24267047,24266098,24264968,24263149,24262569,24262203,24261023,24260350,24260137,24258001,24255118	24311252,24307731,24307153,24306309,24305154,24298852,24297088,24294563,24294067,24292185,24291392,24290073,24289195,24288742,24285904,24283716,24281791,24281265,24280533,24279271,24275350,24274552,24273346,24271090,24270330,24267444,24267106,24266171,24265078,24263236,24262607,24262311,24261186,24260386,24260159,24258056,24256704
1	24318848	24342198	ENST00000270800	0	-	24319882	24342159	ENSG00000142677	7	24342117,24337659,24336208,24333288,24327218,24322379,24318848	24342198,24337791,24336386,24333463,24327356,24322500,24320814
1	24353234	24386338	ENST00000327535	0	-	24356207	24386325	ENSG00000185436	7	24386268,24379808,24368494,24360619,24358551,24358129,24353234	24386338,24379931,24368678,24360761,24358710,24358259,24356968
1	24353234	24386338	ENST00000327575	0	-	24356904	24386325	ENSG00000185436	6	24386268,24379808,24368494,24360619,24358551,24353234	24386338,24379931,24368678,24360761,24358710,24356968
1	24356207	24386338	ENST00000374421	0	-	24356207	24386325	ENSG00000185436	7	24386268,24379808,24368494,24360619,24358551,24358129,24356207	24386338,24379931,24368678,24360761,24358710,24358259,24356881
1	24358077	24387036	ENST00000374419	0	-	24358123	24368611	ENSG00000185436	6	24386879,24379808,24368494,24360619,24358551,24358077	24387036,24379931,24368678,24360761,24358710,24358259
1	24360455	24386325	ENST00000374418	0	-	24360493	24386325	ENSG00000185436	4	24386268,24379808,24368494,24360455	24386325,24379931,24368678,24360761
1	24513251	24554394	ENST00000342072	0	+	24513251	24553565	ENSG00000158055	17	24513251,24527045,24530503,24533722,24535559,24536155,24536713,24537069,24538745,24541192,24541771,24541969,24543974,24545630,24546545,24549135,24553451	24513259,24527052,24530689,24533783,24535904,24536228,24536866,24537180,24538839,24541350,24541849,24542102,24544008,24545718,24546630,24549199,24554394
1	24513251	24563555	ENST00000374413	0	+	24513251	24563448	ENSG00000158055	17	24513251,24527045,24530503,24533722,24535559,24536155,24536713,24537069,24538745,24541192,24541771,24541969,24543974,24545630,24546545,24549135,24563262	24513259,24527052,24530689,24533783,24535904,24536228,24536866,24537180,24538839,24541350,24541849,24542102,24544008,24545718,24546630,24549199,24563555
1	24518502	24563559	ENST00000350501	0	+	24518629	24563448	ENSG00000158055	16	24518502,24530503,24533722,24535559,24536155,24536713,24537069,24538745,24541192,24541771,24541969,24543974,24545630,24546545,24549135,24563262	24518645,24530689,24533783,24535904,24536228,24536866,24537180,24538839,24541350,24541849,24542102,24544008,24545718,24546630,24549199,24563559
1	24518643	24554395	ENST00000356046	0	+	24530624	24553565	ENSG00000158055	16	24518643,24530503,24533722,24535559,24536155,24536713,24537069,24538745,24541192,24541771,24541969,24543974,24545630,24546545,24549135,24553451	24518824,24530689,24533783,24535904,24536228,24536866,24537180,24538839,24541350,24541849,24542102,24544008,24545718,24546630,24549199,24554395
1	24522163	24554394	ENST00000236255	0	+	24522163	24553565	ENSG00000158055	16	24522163,24530503,24533722,24535559,24536155,24536713,24537069,24538745,24541192,24541771,24541969,24543974,24545630,24546545,24549135,24553451	24522194,24530689,24533783,24535904,24536228,24536866,24537180,24538839,24541350,24541849,24542102,24544008,24545718,24546630,24549199,24554394
1	24530503	24554394	ENST00000361548	0	+	24535572	24553565	ENSG00000158055	15	24530503,24533722,24535559,24536155,24536713,24537069,24538745,24541192,24541771,24541969,24543974,24545630,24546545,24549135,24553451	24530689,24533783,24535904,24536228,24536866,24537180,24538839,24541350,24541849,24542102,24544008,24545718,24546630,24549199,24554394
1	24556076	24614174	ENST00000374409	0	-	24557620	24600465	ENSG00000001460	9	24613988,24600396,24590638,24582979,24578730,24572779,24568751,24559928,24556076	24614174,24600533,24590756,24583080,24578900,24572887,24568916,24560118,24557696
1	24556114	24612817	ENST00000003583	0	-	24557620	24600443	ENSG00000001460	8	24612751,24600396,24582979,24578730,24572779,24568751,24559928,24556114	24612817,24600533,24583080,24578900,24572887,24568916,24560118,24557696
1	24556114	24612817	ENST00000337248	0	-	24557620	24600465	ENSG00000001460	9	24612751,24600396,24590638,24582979,24578730,24572779,24568751,24559928,24556114	24612817,24600533,24590756,24583080,24578900,24572887,24568916,24560118,24557696
1	24556723	24612817	ENST00000399974	0	-	24556723	24578795	ENSG00000001460	15	24612751,24600396,24591001,24590638,24582979,24578730,24572779,24568751,24559921,24559813,24559417,24559342,24559298,24559176,24556723	24612817,24600533,24591144,24590756,24583080,24578900,24572887,24568916,24560118,24559816,24559448,24559384,24559316,24559196,24556808
1	24568424	24612817	ENST00000374404	0	-	24568424	24582981	ENSG00000001460	9	24612751,24600396,24591001,24590638,24582979,24578730,24572779,24568751,24568424	24612817,24600533,24591144,24590756,24583080,24578900,24572887,24568916,24568484
1	24614871	24668384	ENST00000389490	0	+	24655220	24663144	ENSG00000001461	13	24614871,24618368,24639249,24641132,24644262,24648558,24652485,24655215,24656811,24657965,24659558,24663103,24668063	24614981,24618717,24639317,24641303,24644321,24648703,24652581,24655350,24656910,24658053,24659621,24663197,24668384
1	24614880	24672053	ENST00000003912	0	+	24641216	24668262	ENSG00000001461	13	24614880,24618368,24632181,24639249,24641132,24644262,24648558,24652485,24655215,24657965,24659558,24663103,24668063	24614981,24618717,24632290,24639317,24641303,24644321,24648703,24652581,24655350,24658053,24659621,24663197,24672053
1	24614891	24665387	ENST00000339255	0	+	24618625	24665166	ENSG00000001461	12	24614891,24618368,24639249,24641132,24644262,24648558,24652485,24655215,24657965,24659558,24663103,24665081	24614981,24618717,24639317,24641303,24644321,24648703,24652581,24655350,24658053,24659621,24663197,24665387
1	24614903	24653174	ENST00000358028	0	+	24618625	24653174	ENSG00000001461	8	24614903,24618368,24639249,24641132,24644262,24648558,24652485,24653131	24614981,24618717,24639317,24641303,24644321,24648703,24652581,24653174
1	24614903	24665166	ENST00000389489	0	+	24641216	24665166	ENSG00000001461	12	24614903,24618368,24639249,24641132,24644262,24648558,24652485,24655215,24657965,24659558,24663103,24665081	24614981,24618717,24639317,24641303,24644321,24648703,24652581,24655350,24658053,24659621,24663197,24665166
1	24614903	24671985	ENST00000374399	0	+	24618625	24668262	ENSG00000001461	12	24614903,24618368,24639249,24641132,24644262,24648558,24652485,24655215,24657965,24659558,24663103,24668063	24614981,24618717,24639317,24641303,24644321,24648703,24652581,24655350,24658053,24659621,24663197,24671985
1	24701974	24736091	ENST00000374393	0	+	24713450	24734322	ENSG00000117602	3	24701974,24713391,24734170	24702227,24713644,24736091
1	24701974	24736091	ENST00000374395	0	+	24713450	24734354	ENSG00000117602	5	24701974,24713391,24730295,24732160,24734170	24702227,24713644,24730468,24732331,24736091
1	24755189	24808403	ENST00000374392	0	+	24794509	24804825	ENSG00000184454	4	24755189,24794502,24800018,24804684	24755247,24794590,24800102,24808403
1	24794509	24808403	ENST00000331474	0	+	24794509	24804825	ENSG00000184454	4	24794509,24800018,24804684,24807930	24794590,24800102,24806100,24808403
1	24842181	24872358	ENST00000323848	0	+	24842405	24871364	ENSG00000133226	17	24842181,24845062,24845745,24847937,24849049,24850487,24851512,24851991,24853933,24859797,24860388,24861738,24865893,24868201,24869198,24870464,24871260	24842425,24845151,24845867,24848107,24849164,24850690,24851706,24852110,24854207,24859877,24860474,24861882,24866003,24868665,24869393,24870673,24872358
1	24842181	24872358	ENST00000374389	0	+	24842405	24871364	ENSG00000133226	18	24842181,24845062,24845745,24847937,24849049,24850487,24851512,24852006,24853933,24859797,24860388,24861738,24862261,24865893,24868201,24869198,24870464,24871260	24842425,24845151,24845867,24848107,24849164,24850690,24851706,24852110,24854207,24859877,24860474,24861882,24862302,24866003,24868665,24869393,24870673,24872358
1	24944435	25043345	ENST00000374379	0	+	24944632	25040015	ENSG00000169504	6	24944435,24996820,25013172,25026088,25038938,25039851	24944703,24996929,25013297,25026194,25039119,25043345
1	25098589	25129357	ENST00000308873	0	-	25101200	25128946	ENSG00000020633	5	25128665,25126652,25118318,25106337,25098589	25129357,25126808,25118422,25106495,25101744
1	25098589	25164088	ENST00000399916	0	-	25101200	25163649	ENSG00000020633	6	25163592,25128665,25126652,25118318,25106337,25098589	25164088,25128930,25126808,25118422,25106495,25101744
1	25100107	25164062	ENST00000338888	0	-	25101200	25163649	ENSG00000020633	7	25163914,25163592,25128665,25126652,25118318,25106337,25100107	25164062,25163746,25128930,25126808,25118422,25106495,25101744
1	25421354	25431600	ENST00000236273	0	-	25422344	25431545	ENSG00000117614	7	25431522,25431182,25428076,25427196,25426520,25424080,25421354	25431600,25431289,25428201,25427313,25426610,25424178,25422509
1	25421354	25431600	ENST00000354361	0	-	25422344	25431545	ENSG00000117614	6	25431522,25431182,25427196,25426520,25424080,25421354	25431600,25431289,25427313,25426610,25424178,25422509
1	25441328	25446572	ENST00000243189	0	-	25441667	25446041	ENSG00000117616	5	25446387,25445522,25444228,25442628,25441328	25446572,25446107,25444379,25442711,25441783
1	25471568	25529523	ENST00000328664	0	+	25471626	25528002	ENSG00000187010	10	25471568,25483651,25489719,25500024,25500598,25502400,25505674,25516078,25520967,25527976	25471773,25483837,25489869,25500171,25500764,25502537,25505807,25516157,25521040,25529523
1	25471568	25529523	ENST00000342055	0	+	25471626	25528214	ENSG00000187010	9	25471568,25483651,25489719,25500024,25500598,25502400,25505674,25506725,25527976	25471773,25483837,25489869,25500171,25500764,25502537,25505807,25506894,25529523
1	25471626	25528214	ENST00000357542	0	+	25471626	25528214	ENSG00000187010	11	25471626,25483651,25489719,25500024,25500598,25502400,25505674,25516078,25520967,25527976,25528002	25471773,25483837,25489869,25500171,25500764,25502537,25505807,25516157,25521040,25527999,25528214
1	25537398	25561437	ENST00000374358	0	+	25539565	25559783	ENSG00000183726	7	25537398,25539552,25542039,25550704,25551960,25555871,25559738	25537534,25539657,25542151,25550771,25552052,25555931,25561437
1	25561328	25610517	ENST00000374352	0	-	25561605	25610517	ENSG00000188672	10	25610418,25607761,25601674,25591072,25589827,25588054,25584789,25574427,25569545,25561328	25610517,25607947,25601824,25591219,25589993,25588191,25584922,25574506,25569618,25561631
1	25561328	25619950	ENST00000243186	0	-	25569573	25619864	ENSG00000188672	11	25619717,25607761,25601674,25591072,25589827,25588054,25584899,25584789,25574427,25569545,25561328	25619950,25607947,25601824,25591219,25589993,25588191,25584922,25584893,25574506,25569618,25561631
1	25561328	25619950	ENST00000294413	0	-	25561605	25619864	ENSG00000188672	10	25619717,25607761,25601674,25591072,25589827,25588054,25584789,25574427,25569545,25561328	25619950,25607947,25601824,25591219,25589993,25588191,25584922,25574506,25569618,25561631
1	25561328	25619950	ENST00000340849	0	-	25569573	25619864	ENSG00000188672	7	25619717,25607761,25601674,25588054,25584789,25569545,25561328	25619950,25607947,25601824,25588191,25584922,25569618,25561631
1	25561328	25619950	ENST00000346452	0	-	25561605	25619864	ENSG00000188672	7	25619717,25607761,25601674,25584789,25574427,25569545,25561328	25619950,25607947,25601824,25584922,25574506,25569618,25561631
1	25561328	25619950	ENST00000349438	0	-	25569573	25619864	ENSG00000188672	9	25619717,25607761,25601674,25591072,25589827,25588054,25574427,25569545,25561328	25619950,25607947,25601824,25591219,25589993,25588191,25574506,25569618,25561631
1	25561390	25629270	ENST00000349320	0	-	25561605	25610517	ENSG00000188672	12	25629018,25628031,25610418,25607761,25601674,25591072,25589827,25588054,25584789,25574427,25569545,25561390	25629270,25628127,25610556,25607947,25601824,25591219,25589993,25588191,25584922,25574506,25569618,25561631
1	25630006	25698515	ENST00000374343	0	+	25630177	25697544	ENSG00000204178	11	25630006,25645840,25647886,25653337,25655731,25657469,25683194,25684691,25688251,25690488,25697342	25630256,25645981,25648012,25653460,25655909,25657970,25683352,25684873,25688371,25690662,25698515
1	25630068	25697809	ENST00000399763	0	+	25630177	25697544	ENSG00000204178	6	25630068,25683194,25684691,25688251,25690488,25697342	25630256,25683352,25684873,25688371,25690662,25697809
1	25630068	25697809	ENST00000399766	0	+	25630177	25697544	ENSG00000204178	9	25630068,25645840,25647886,25653337,25683194,25684691,25688251,25690488,25697342	25630256,25645981,25648012,25653460,25683352,25684873,25688371,25690662,25697809
1	25742663	25767964	ENST00000374338	0	+	25742777	25766070	ENSG00000157978	9	25742663,25753000,25753938,25756231,25761722,25762148,25762739,25764251,25765926	25742864,25753142,25754050,25756345,25761794,25762231,25762869,25764285,25767964
1	25816546	25983845	ENST00000374332	0	+	25816876	25982867	ENSG00000117643	12	25816546,25885518,25945746,25948333,25952562,25957670,25962952,25970735,25977183,25980018,25981663,25982741	25817415,25885614,25945861,25948413,25952656,25957787,25963045,25970850,25977402,25980190,25981778,25983845
1	25816928	25983528	ENST00000263979	0	+	25885518	25982867	ENSG00000117643	13	25816928,25853320,25885518,25945746,25948333,25952562,25957670,25962952,25970735,25977183,25980018,25981663,25982741	25817415,25853444,25885614,25945861,25948413,25952656,25957787,25963045,25970850,25977402,25980190,25981778,25983528
1	25885518	25981724	ENST00000374331	0	+	25885518	25981724	ENSG00000117643	11	25885518,25945746,25948333,25952562,25957670,25962952,25970735,25977183,25980018,25980184,25981663	25885614,25945861,25948413,25952656,25957787,25963045,25970850,25977402,25980181,25980190,25981724
1	25908680	25983528	ENST00000374329	0	+	25945796	25982867	ENSG00000117643	11	25908680,25945746,25948333,25952562,25957670,25962952,25970735,25977183,25980018,25981663,25982741	25909223,25945861,25948413,25952656,25957787,25963045,25970850,25977402,25980190,25981778,25983528
1	25999254	26017300	ENST00000354177	0	+	25999309	26014796	ENSG00000162430	13	25999254,26000121,26004220,26007658,26008104,26008761,26010532,26010769,26011765,26012709,26012959,26013155,26014626	25999491,26000238,26004353,26007867,26008228,26008898,26010613,26010957,26011859,26012719,26013071,26013256,26017300
1	25999254	26017300	ENST00000361547	0	+	25999309	26014796	ENSG00000162430	13	25999254,26000121,26001094,26004220,26007658,26008104,26008761,26010532,26010769,26011765,26012959,26013155,26014626	25999491,26000238,26001195,26004353,26007867,26008228,26008898,26010613,26010957,26011870,26013071,26013256,26017300
1	25999271	26017299	ENST00000374315	0	+	25999309	26014796	ENSG00000162430	12	25999271,26000121,26004220,26007658,26008104,26008761,26010532,26010769,26011765,26012959,26013155,26014626	25999491,26000238,26004353,26007867,26008228,26008898,26010613,26010957,26011870,26013071,26013256,26017299
1	25999309	26014796	ENST00000388882	0	+	25999309	26014796	ENSG00000162430	14	25999309,26000121,26001088,26001767,26004203,26007658,26008104,26008761,26010532,26010769,26011765,26012954,26013155,26014626	25999491,26000238,26001170,26001774,26004353,26007867,26008228,26008898,26010613,26010957,26011865,26013071,26013256,26014796
1	26019028	26032010	ENST00000374307	0	+	26025745	26031104	ENSG00000117640	7	26019028,26022097,26022722,26025380,26025693,26028623,26030999	26019107,26022206,26022826,26025489,26025904,26028908,26032010
1	26019081	26032016	ENST00000374303	0	+	26022183	26031104	ENSG00000117640	7	26019081,26022097,26022722,26025380,26025693,26028623,26030999	26019107,26022206,26022826,26025489,26025904,26028908,26032016
1	26019271	26032016	ENST00000374301	0	+	26022183	26031104	ENSG00000117640	7	26019271,26022097,26022722,26025380,26025693,26028587,26030999	26019492,26022206,26022826,26025489,26025904,26028908,26032016
1	26019906	26032016	ENST00000374300	0	+	26022183	26031104	ENSG00000117640	7	26019906,26022097,26022722,26025380,26025693,26028587,26030999	26020081,26022206,26022826,26025489,26025904,26028908,26032016
1	26022683	26032010	ENST00000336146	0	+	26022683	26031104	ENSG00000117640	5	26022683,26025380,26025696,26028587,26030999	26022826,26025492,26025904,26028908,26032010
1	26033084	26058435	ENST00000374298	0	-	26034071	26058435	ENSG00000127423	3	26058358,26036491,26033084	26058435,26036632,26034924
1	26060289	26070331	ENST00000374296	0	-	26061877	26062917	ENSG00000182749	2	26069687,26060289	26070331,26062939
1	26099196	26105231	ENST00000399728	0	-	26100094	26103754	ENSG00000117632	5	26104930,26103742,26102719,26100569,26099196	26105231,26103816,26102891,26100760,26100165
1	26099196	26105955	ENST00000357865	0	-	26100094	26103754	ENSG00000117632	5	26105866,26103742,26102719,26100569,26099196	26105955,26103816,26102891,26100760,26100165
1	26099646	26105497	ENST00000236291	0	-	26102566	26103754	ENSG00000117632	4	26105467,26103742,26100569,26099646	26105497,26103816,26102891,26100165
1	26099646	26105497	ENST00000399727	0	-	26100094	26103754	ENSG00000117632	5	26105467,26103742,26102719,26100569,26099646	26105497,26103816,26102891,26100760,26100165
1	26099670	26105497	ENST00000374292	0	-	26100084	26103754	ENSG00000117632	6	26105467,26103742,26102719,26100717,26100569,26099670	26105497,26103816,26102891,26100760,26100607,26100165
1	26099819	26104206	ENST00000374291	0	-	26100094	26103754	ENSG00000117632	5	26104127,26103742,26102719,26100569,26099819	26104206,26103816,26102891,26100760,26100165
1	26158845	26197235	ENST00000374282	0	-	26161067	26189894	ENSG00000158006	11	26197103,26189805,26188526,26187309,26183538,26183024,26181442,26175760,26173558,26171636,26158845	26197235,26189941,26188679,26187405,26183606,26183165,26181555,26175851,26173728,26171790,26161161
1	26159848	26197122	ENST00000374284	0	-	26161067	26189894	ENSG00000158006	11	26197103,26189805,26188526,26187309,26183538,26183024,26181442,26175760,26173558,26171636,26159848	26197122,26189999,26188679,26187405,26183606,26183165,26181555,26175851,26173728,26171790,26161161
1	26220858	26235537	ENST00000374280	0	+	26221725	26234425	ENSG00000158008	11	26220858,26228271,26228678,26229554,26230210,26230538,26231474,26232307,26232774,26233914,26234243	26222503,26228364,26228785,26229673,26230342,26230644,26231563,26232393,26232934,26234082,26235537
1	26237101	26245191	ENST00000374276	0	-	26238238	26244974	ENSG00000158014	8	26244925,26244075,26243376,26242476,26241627,26240778,26238855,26237101	26245191,26244295,26243522,26242629,26241786,26240883,26238989,26238383
1	26237101	26245191	ENST00000374278	0	-	26238238	26244974	ENSG00000158014	7	26244925,26244075,26242476,26241627,26240778,26238855,26237101	26245191,26244295,26242629,26241786,26240883,26238989,26238383
1	26250385	26266708	ENST00000374272	0	-	26250951	26266572	ENSG00000158022	9	26266414,26265346,26260244,26259344,26257468,26256706,26256281,26252971,26250385	26266708,26265518,26260412,26259439,26257701,26256728,26256405,26253042,26250961
1	26310913	26324608	ENST00000374271	0	+	26313387	26321655	ENSG00000175087	4	26310913,26311538,26313370,26320915	26310993,26311728,26313671,26324608
1	26310927	26323111	ENST00000374269	0	+	26313387	26321655	ENSG00000175087	3	26310927,26313370,26320915	26310993,26313671,26323111
1	26358098	26361705	ENST00000374268	0	+	26360370	26361185	ENSG00000197245	2	26358098,26360290	26358204,26361705
1	26369017	26369947	ENST00000270812	0	+	26369116	26369794	ENSG00000142684	3	26369017,26369496,26369653	26369261,26369558,26369947
1	26369017	26369947	ENST00000374266	0	+	26369062	26369794	ENSG00000142684	3	26369017,26369496,26369653	26369261,26369558,26369947
1	26369020	26371138	ENST00000407889	0	+	26369062	26369766	ENSG00000142684	2	26369020,26369496	26369261,26371138
1	26376590	26388957	ENST00000361530	0	+	26376626	26388626	ENSG00000142675	21	26376590,26379531,26379793,26380935,26381439,26381558,26382275,26382424,26382807,26383149,26383292,26383479,26383663,26384092,26386246,26386489,26387312,26387520,26387676,26387850,26388357	26376677,26379688,26379974,26381019,26381480,26381662,26382334,26382492,26382908,26383219,26383365,26383585,26383690,26384264,26386319,26386560,26387385,26387581,26387775,26388031,26388957
1	26376590	26388957	ENST00000374253	0	+	26376626	26388626	ENSG00000142675	21	26376590,26379531,26379793,26380935,26381439,26381558,26382275,26382424,26382807,26383149,26383292,26383479,26383663,26384092,26386246,26386489,26387312,26387520,26387676,26387850,26388357	26376677,26379688,26379974,26381019,26381480,26381662,26382334,26382513,26382908,26383219,26383365,26383585,26383690,26384264,26386319,26386560,26387385,26387581,26387775,26388031,26388957
1	26389706	26401620	ENST00000338855	0	+	26389706	26401620	ENSG00000188782	10	26389706,26390365,26392865,26396764,26397035,26397364,26398962,26399908,26400432,26401567	26389918,26390508,26392966,26396861,26397155,26397497,26399136,26400119,26400597,26401620
1	26433280	26477884	ENST00000252992	0	+	26438862	26476371	ENSG00000130695	14	26433280,26438840,26443244,26454249,26456675,26457221,26458695,26467561,26468538,26470092,26471099,26474042,26475613,26476211	26433388,26438916,26443396,26454943,26456808,26457338,26458880,26467713,26468692,26470185,26471149,26474149,26475838,26477884
1	26478833	26480201	ENST00000374243	0	+	26478833	26480201	ENSG00000142669	4	26478833,26478922,26479843,26480136	26478916,26479281,26480010,26480201
1	26479177	26480599	ENST00000270792	0	+	26479234	26480201	ENSG00000142669	3	26479177,26479843,26480136	26479281,26480010,26480599
1	26479200	26480528	ENST00000319041	0	+	26479234	26480061	ENSG00000142669	2	26479200,26479843	26479281,26480528
1	26481360	26505698	ENST00000374223	0	-	26481377	26484945	ENSG00000158062	12	26505670,26500772,26497040,26496505,26495997,26484901,26484542,26483440,26483220,26481942,26481727,26481360	26505698,26500800,26497140,26496559,26496073,26485115,26484619,26483560,26483323,26482015,26481867,26481647
1	26481362	26505710	ENST00000357089	0	-	26481377	26501961	ENSG00000158062	14	26505670,26501891,26500772,26497040,26496505,26495997,26493283,26484901,26484542,26483440,26483220,26481942,26481727,26481362	26505710,26501996,26500800,26497140,26496559,26496073,26493409,26485115,26484619,26483560,26483323,26482015,26481867,26481647
1	26481362	26505710	ENST00000389235	0	-	26481377	26501961	ENSG00000158062	15	26505670,26501891,26500772,26497040,26496505,26495997,26493283,26484901,26484542,26483440,26483220,26481942,26481727,26481479,26481362	26505710,26501996,26500800,26497140,26496559,26496073,26493409,26485115,26484619,26483560,26483323,26482015,26481867,26481647,26481433
1	26481362	26505782	ENST00000314675	0	-	26481377	26501961	ENSG00000158062	11	26505670,26501891,26500772,26500004,26484901,26484542,26483440,26483220,26481942,26481727,26481362	26505782,26501996,26500800,26500102,26485115,26484619,26483560,26483323,26482015,26481867,26481647
1	26481362	26505782	ENST00000374221	0	-	26481377	26501961	ENSG00000158062	16	26505670,26502121,26501891,26500772,26500004,26497040,26496505,26495997,26493283,26484901,26484542,26483440,26483220,26481942,26481727,26481362	26505782,26502245,26501996,26500800,26500102,26497140,26496559,26496073,26493409,26485115,26484619,26483560,26483323,26482015,26481867,26481647
1	26481362	26517343	ENST00000374217	0	-	26481377	26501961	ENSG00000158062	15	26517125,26505670,26501891,26500772,26497040,26496505,26495997,26493283,26484901,26484542,26483440,26483220,26481942,26481727,26481362	26517343,26505782,26501996,26500800,26497140,26496559,26496073,26493409,26485115,26484619,26483560,26483323,26482015,26481867,26481647
1	26481362	26517441	ENST00000374222	0	-	26481377	26501961	ENSG00000158062	16	26517125,26505670,26501891,26500772,26500004,26497040,26496505,26495997,26493283,26484901,26484542,26483440,26483220,26481942,26481727,26481362	26517441,26505782,26501996,26500800,26500102,26497140,26496559,26496073,26493409,26485115,26484619,26483560,26483323,26482015,26481867,26481647
1	26484538	26505687	ENST00000374215	0	-	26484538	26500088	ENSG00000158062	10	26505670,26501891,26500772,26500004,26497040,26496505,26495997,26493283,26484901,26484538	26505687,26501996,26500800,26500131,26497140,26496559,26496073,26493409,26485115,26484619
1	26516998	26519600	ENST00000374213	0	+	26517096	26519380	ENSG00000169442	2	26516998,26519249	26517149,26519600
1	26520937	26542929	ENST00000308182	0	-	26521046	26541900	ENSG00000176092	19	26542823,26542324,26542125,26541832,26538368,26537429,26537090,26536616,26536331,26535919,26535684,26535416,26535173,26530567,26527812,26527287,26523230,26521242,26520937	26542929,26542371,26542237,26541961,26538507,26537555,26537125,26536752,26536457,26536058,26535810,26535448,26535285,26530696,26527951,26527410,26523388,26521401,26521134
1	26520955	26524059	ENST00000374211	0	-	26521046	26523316	ENSG00000176092	4	26523868,26523230,26521242,26520955	26524059,26523388,26521401,26521134
1	26521041	26524198	ENST00000374208	0	-	26521046	26523316	ENSG00000176092	4	26524143,26523230,26521242,26521041	26524198,26523388,26521401,26521134
1	26543492	26553174	ENST00000374207	0	-	26543492	26545735	ENSG00000215904	4	26553114,26545691,26544433,26543492	26553174,26545790,26544556,26543601
1	26560712	26571813	ENST00000403843	0	-	26560729	26567649	ENSG00000176083	7	26571747,26567536,26566671,26563610,26562104,26561194,26560712	26571813,26567660,26566875,26564304,26562232,26561253,26561100
1	26560713	26571853	ENST00000329206	0	-	26560729	26567604	ENSG00000176083	7	26571747,26567536,26566671,26563610,26562104,26561194,26560713	26571853,26567660,26566875,26564304,26562232,26561253,26561100
1	26560713	26571853	ENST00000374203	0	-	26563912	26567604	ENSG00000176083	5	26571747,26567536,26563610,26562104,26560713	26571853,26567660,26564304,26562232,26561100
1	26560713	26571853	ENST00000374204	0	-	26560729	26567604	ENSG00000176083	6	26571747,26567536,26566671,26563610,26562104,26560713	26571853,26567660,26566875,26564304,26562232,26561100
1	26560715	26571813	ENST00000349618	0	-	26560729	26567649	ENSG00000176083	6	26571747,26567536,26566671,26563610,26562104,26560715	26571813,26567663,26566875,26564304,26562232,26561100
1	26609856	26628806	ENST00000326279	0	+	26609970	26625536	ENSG00000131914	4	26609856,26610464,26624381,26625320	26610000,26610660,26624565,26628806
1	26609895	26628797	ENST00000254231	0	+	26609970	26625536	ENSG00000131914	5	26609895,26610464,26624381,26625320,26628167	26610000,26610660,26624565,26627652,26628797
1	26631360	26670372	ENST00000374194	0	+	26641908	26668209	ENSG00000117682	9	26631360,26631969,26637246,26641786,26645394,26646637,26656869,26659115,26667973	26631454,26632086,26637362,26641951,26645510,26646738,26656983,26659222,26670372
1	26631389	26647488	ENST00000374190	0	+	26637279	26647488	ENSG00000117682	7	26631389,26631969,26637246,26641809,26645394,26646637,26647434	26631454,26632086,26637362,26641951,26645510,26646738,26647488
1	26631389	26666463	ENST00000374192	0	+	26641941	26666463	ENSG00000117682	9	26631389,26631969,26637246,26641809,26645394,26646637,26656869,26659115,26666371	26631454,26632086,26637362,26641951,26645510,26646738,26656983,26659222,26666463
1	26631389	26668209	ENST00000374187	0	+	26641908	26668209	ENSG00000117682	7	26631389,26631969,26637246,26641809,26645394,26656869,26667970	26631454,26632086,26637362,26641951,26645510,26656983,26668209
1	26631389	26670380	ENST00000236342	0	+	26632024	26668209	ENSG00000117682	8	26631389,26631969,26637246,26641809,26646637,26656869,26659115,26667973	26631454,26632086,26637362,26641951,26646738,26656983,26659222,26670380
1	26631389	26670380	ENST00000357049	0	+	26632024	26668209	ENSG00000117682	9	26631389,26631969,26637246,26641809,26645394,26646637,26656869,26659115,26667973	26631454,26632086,26637362,26641951,26645510,26646738,26656983,26659222,26670380
1	26631389	26670380	ENST00000360009	0	+	26632024	26668209	ENSG00000117682	9	26631389,26631969,26637246,26641809,26645394,26646637,26656869,26659115,26667970	26631454,26632086,26637362,26641951,26645510,26646738,26656983,26659222,26670380
1	26631407	26642158	ENST00000374186	0	+	26632024	26641827	ENSG00000117682	4	26631407,26631969,26637246,26641786	26631454,26632086,26637362,26642158
1	26631420	26647254	ENST00000374185	0	+	26632024	26646826	ENSG00000117682	6	26631420,26631969,26637246,26641809,26645394,26646637	26631454,26632086,26637362,26641951,26645510,26647254
1	26671533	26675021	ENST00000361427	0	+	26671691	26674226	ENSG00000198830	6	26671533,26672561,26672781,26673163,26673650,26674191	26671705,26672605,26672810,26673213,26673745,26675021
1	26728836	26774107	ENST00000374168	0	+	26728999	26773279	ENSG00000117676	22	26728836,26736003,26745945,26746267,26750475,26750722,26752469,26753292,26753674,26754229,26754615,26755732,26756076,26757885,26759804,26760123,26760583,26770527,26770927,26771254,26772302,26773157	26729061,26736047,26746061,26746348,26750555,26750801,26752575,26753329,26753816,26754299,26754703,26755796,26756178,26758015,26759929,26760212,26760741,26770688,26771003,26771371,26772439,26774107
1	26728841	26773279	ENST00000403732	0	+	26729035	26773276	ENSG00000117676	23	26728841,26729005,26736003,26745945,26746267,26750475,26750722,26752469,26753292,26753674,26754229,26754615,26755732,26756076,26757885,26759804,26760123,26760583,26770527,26770927,26771254,26772302,26773157	26728861,26729061,26736047,26746061,26746348,26750555,26750801,26752575,26753329,26753816,26754299,26754703,26755796,26756178,26758015,26759929,26760212,26760741,26770688,26771003,26771371,26772439,26773279
1	26728841	26773521	ENST00000374164	0	+	26770993	26773521	ENSG00000117676	24	26728841,26729005,26736003,26745945,26746267,26750475,26750722,26752469,26753292,26753674,26754229,26754615,26755732,26756076,26757885,26759804,26760123,26760583,26770527,26770927,26771254,26772302,26773157,26773455	26728861,26729061,26736047,26746061,26746348,26750555,26750801,26752575,26753329,26753816,26754299,26754703,26755796,26756178,26758015,26759929,26760212,26760741,26770688,26771003,26771371,26772439,26773275,26773521
1	26728841	26774101	ENST00000374166	0	+	26754628	26770586	ENSG00000117676	22	26728841,26729005,26736003,26745945,26746267,26750475,26750722,26752469,26753292,26753674,26754229,26754615,26755732,26756076,26757885,26760123,26760583,26770527,26770927,26771254,26772302,26773587	26728861,26729061,26736047,26746061,26746348,26750555,26750801,26752575,26753329,26753816,26754299,26754703,26755796,26756178,26758015,26760212,26760741,26770688,26771003,26771371,26772350,26774101
1	26744920	26774108	ENST00000374163	0	+	26752472	26773279	ENSG00000117676	22	26744920,26745945,26746267,26750475,26750722,26751896,26752469,26753292,26753674,26754229,26754615,26755732,26756076,26757885,26759804,26760123,26760583,26770527,26770927,26771254,26772302,26773157	26745113,26746061,26746348,26750555,26750801,26751974,26752575,26753329,26753816,26754299,26754703,26755796,26756178,26758015,26759929,26760212,26760741,26770688,26771003,26771371,26772439,26774108
1	26744930	26774107	ENST00000374162	0	+	26744979	26773279	ENSG00000117676	21	26744930,26745945,26746267,26750475,26750722,26752469,26753292,26753674,26754229,26754615,26755732,26756076,26757885,26759804,26760123,26760583,26770527,26770927,26771254,26772302,26773157	26745113,26746061,26746348,26750555,26750801,26752575,26753329,26753816,26754299,26754703,26755796,26756178,26758015,26759929,26760212,26760741,26770688,26771003,26771371,26772439,26774107
1	26895109	26981188	ENST00000324856	0	+	26895482	26979834	ENSG00000117713	20	26895109,26928729,26930230,26931754,26959934,26960462,26961230,26962051,26965299,26965535,26966868,26970197,26971578,26971890,26972424,26972658,26972880,26973407,26974655,26978101	26896618,26928941,26930682,26931870,26960174,26960551,26961397,26962363,26965444,26965644,26967077,26970404,26971710,26972065,26972574,26972795,26972976,26974298,26974785,26981188
1	26928741	26979895	ENST00000374152	0	+	26928741	26979834	ENSG00000117713	19	26928741,26930230,26931754,26959934,26960462,26961230,26962051,26965299,26965535,26966868,26970197,26971578,26971890,26972424,26972658,26972880,26974058,26974655,26978101	26928941,26930682,26931870,26960174,26960551,26961397,26962363,26965444,26965644,26967077,26970404,26971710,26972065,26972574,26972795,26972976,26974298,26974785,26979895
1	26987073	26997471	ENST00000078527	0	+	26989894	26996922	ENSG00000060642	4	26987073,26989837,26993191,26996641	26987346,26989971,26994312,26997471
1	26987273	26997471	ENST00000374145	0	+	26989894	26996922	ENSG00000060642	4	26987273,26989837,26993191,26996641	26987897,26989971,26994312,26997471
1	27025788	27054789	ENST00000374142	0	+	27025883	27052921	ENSG00000204160	8	27025788,27031525,27047686,27049379,27049636,27050207,27051831,27052804	27026217,27031685,27047835,27049516,27049684,27050309,27051943,27054789
1	27026036	27054794	ENST00000374141	0	+	27026138	27052921	ENSG00000204160	8	27026036,27031525,27047686,27049379,27049636,27050207,27051831,27052804	27026217,27031685,27047835,27049516,27049684,27050309,27051943,27054794
1	27062240	27063534	ENST00000339276	0	+	27062291	27063037	ENSG00000175793	1	27062240	27063534
1	27078460	27085585	ENST00000374133	0	-	27078755	27085585	ENSG00000142751	4	27085555,27085051,27083238,27078460	27085585,27085211,27083368,27078827
1	27078460	27089174	ENST00000374131	0	-	27078755	27089174	ENSG00000142751	6	27089011,27088764,27088047,27085051,27083238,27078460	27089174,27088797,27088203,27085211,27083368,27078827
1	27078460	27089456	ENST00000374135	0	-	27078755	27089174	ENSG00000142751	5	27088764,27088047,27085051,27083238,27078460	27089456,27088203,27085211,27083368,27078827
1	27089567	27099544	ENST00000361720	0	-	27090088	27099520	ENSG00000198746	7	27099070,27096379,27093314,27092467,27091748,27091489,27089567	27099544,27096803,27093488,27092526,27091869,27091616,27090304
1	27089882	27099544	ENST00000374122	0	-	27089882	27096687	ENSG00000198746	6	27099070,27096379,27093314,27092467,27091748,27089882	27099544,27096803,27093488,27092526,27091869,27089929
1	27110566	27113047	ENST00000254227	0	-	27110923	27113018	ENSG00000131910	2	27112487,27110566	27113047,27111164
1	27120811	27145474	ENST00000321265	0	+	27120927	27145259	ENSG00000090273	9	27120811,27123167,27140535,27140831,27141738,27141949,27144468,27144646,27145208	27121007,27123244,27140738,27140896,27141854,27142143,27144551,27144764,27145474
1	27128783	27145475	ENST00000399399	0	+	27128783	27145259	ENSG00000090273	8	27128783,27140535,27140831,27141738,27141949,27144468,27144646,27145208	27128794,27140738,27140896,27141854,27142143,27144551,27144764,27145475
1	27148648	27159484	ENST00000320567	0	-	27149147	27151458	ENSG00000175707	4	27159428,27150420,27149760,27148648	27159484,27151490,27149834,27149229
1	27150717	27151458	ENST00000374109	0	-	27150717	27151458	ENSG00000175707	3	27151250,27151205,27150717	27151458,27151206,27151129
1	27179165	27180053	ENST00000310055	0	+	27179165	27180053	ENSG00000172746	2	27179165,27179902	27179582,27180053
1	27192782	27199964	ENST00000374108	0	+	27192865	27193548	ENSG00000204157	2	27192782,27198925	27193690,27199964
1	27204100	27211914	ENST00000289166	0	-	27205022	27211745	ENSG00000158246	2	27211485,27204100	27211914,27206035
1	27297893	27303100	ENST00000374089	0	-	27299385	27302387	ENSG00000090020	7	27302301,27301751,27301463,27301094,27300803,27300281,27297893	27303100,27301821,27301636,27301208,27300904,27300353,27299722
1	27297894	27353990	ENST00000263980	0	-	27299385	27353412	ENSG00000090020	12	27353061,27312904,27308605,27306726,27304963,27302301,27301751,27301463,27301094,27300803,27300281,27297894	27353990,27313364,27308855,27306943,27305165,27302390,27301821,27301636,27301208,27300904,27300353,27299722
1	27304529	27353676	ENST00000374086	0	-	27304780	27353412	ENSG00000090020	5	27353061,27312904,27308605,27306726,27304529	27353676,27313364,27308855,27306943,27305165
1	27313311	27366059	ENST00000374084	0	-	27313311	27353412	ENSG00000090020	4	27365849,27354432,27353060,27313311	27366059,27354482,27353439,27313364
1	27433746	27507322	ENST00000319394	0	+	27460133	27505461	ENSG00000142784	16	27433746,27460034,27462230,27481317,27482416,27486752,27491293,27493100,27493592,27495404,27496126,27497016,27500304,27502699,27504079,27505264	27434029,27460180,27462313,27481363,27482527,27486939,27491475,27493194,27493707,27495479,27496234,27497189,27500539,27502873,27504271,27507322
1	27433746	27507322	ENST00000361771	0	+	27460133	27505461	ENSG00000142784	16	27433746,27460034,27462230,27481317,27482416,27486752,27491293,27493100,27493592,27495404,27496129,27497016,27500304,27502699,27504079,27505264	27434029,27460180,27462313,27481363,27482527,27486939,27491475,27493194,27493707,27495479,27496234,27497189,27500539,27502873,27504271,27507322
1	27521276	27535477	ENST00000374076	0	+	27521276	27534544	ENSG00000186501	6	27521276,27529798,27531148,27533036,27533229,27534457	27521469,27529882,27531179,27533132,27533359,27535477
1	27521309	27531637	ENST00000374071	0	+	27521412	27531637	ENSG00000186501	4	27521309,27529798,27531148,27531525	27521469,27529882,27531179,27531637
1	27521309	27535477	ENST00000374070	0	+	27521336	27534544	ENSG00000186501	6	27521309,27529798,27531148,27533036,27533229,27534457	27521469,27529882,27531179,27533132,27533359,27535477
1	27521309	27535477	ENST00000374073	0	+	27521408	27534544	ENSG00000186501	7	27521309,27529798,27531148,27532439,27533036,27533229,27534457	27521469,27529882,27531179,27532513,27533132,27533359,27535477
1	27541100	27553008	ENST00000318074	0	+	27544413	27552930	ENSG00000142765	15	27541100,27544375,27546499,27546886,27547045,27548194,27548476,27548730,27549050,27549467,27549872,27550336,27550534,27552361,27552791	27541228,27544603,27546647,27546958,27547090,27548230,27548576,27548843,27549210,27549563,27550030,27550414,27550633,27552566,27553008
1	27541163	27553008	ENST00000374062	0	+	27544413	27552930	ENSG00000142765	14	27541163,27544375,27546499,27546886,27547045,27548158,27548476,27549050,27549467,27549872,27550336,27550534,27552361,27552791	27541228,27544603,27546647,27546958,27547090,27548230,27548843,27549210,27549563,27550030,27550414,27550633,27552566,27553008
1	27542306	27546536	ENST00000374061	0	+	27544413	27546536	ENSG00000142765	3	27542306,27544375,27546499	27542350,27544603,27546536
1	27548825	27550657	ENST00000374058	0	+	27549300	27550637	ENSG00000142765	5	27548825,27549050,27549872,27550336,27550534	27548843,27549563,27550030,27550414,27550657
1	27554257	27565924	ENST00000357582	0	-	27554469	27565675	ENSG00000142733	29	27565336,27563851,27563739,27563282,27562995,27562520,27561929,27561719,27561169,27560783,27560598,27560424,27560235,27559999,27559783,27559319,27558936,27558495,27557787,27557497,27557259,27556789,27556478,27556087,27555668,27555466,27555104,27554747,27554257	27565924,27563990,27563762,27563472,27563163,27562626,27562099,27561831,27561328,27560945,27560705,27560473,27560330,27560086,27559916,27559446,27559072,27558600,27557944,27557689,27557397,27556954,27556654,27556192,27555827,27555578,27555177,27554823,27554547
1	27554267	27565970	ENST00000374040	0	-	27554469	27565675	ENSG00000142733	30	27565817,27565336,27563851,27563739,27563282,27562995,27562520,27561929,27561719,27561169,27560783,27560598,27560424,27560235,27559999,27559783,27559319,27558936,27558495,27557787,27557497,27557259,27556789,27556478,27556087,27555668,27555466,27555104,27554747,27554267	27565970,27565761,27563990,27563762,27563472,27563163,27562626,27562099,27561831,27561328,27560945,27560705,27560473,27560330,27560086,27559916,27559446,27559072,27558600,27557944,27557689,27557397,27556954,27556654,27556192,27555827,27555578,27555177,27554823,27554547
1	27554292	27557898	ENST00000374036	0	-	27554458	27555705	ENSG00000142733	10	27557787,27557497,27557259,27556789,27556478,27556087,27555668,27555466,27555104,27554292	27557898,27557689,27557397,27556954,27556654,27556192,27555827,27555578,27555177,27554547
1	27554396	27565924	ENST00000374041	0	-	27554396	27563027	ENSG00000142733	24	27565336,27563851,27563739,27563282,27562995,27562520,27561929,27561719,27561169,27560783,27560598,27560424,27560235,27559999,27559783,27559319,27558936,27558495,27557787,27557497,27557259,27556789,27556547,27554396	27565924,27563990,27563762,27563472,27563163,27562626,27562099,27561831,27561328,27560945,27560705,27560473,27560330,27560086,27559916,27559446,27559072,27558600,27557944,27557689,27557397,27556954,27556654,27554431
1	27568189	27573916	ENST00000270879	0	-	27568314	27573896	ENSG00000142748	8	27573806,27573434,27573043,27572566,27572214,27569921,27569674,27568189	27573916,27573529,27573087,27572598,27572341,27570050,27569808,27568555
1	27568189	27573916	ENST00000354982	0	-	27568314	27573896	ENSG00000142748	7	27573806,27573434,27573043,27572214,27569921,27569674,27568189	27573916,27573529,27573087,27572341,27570050,27569808,27568555
1	27569551	27572756	ENST00000374031	0	-	27569666	27572240	ENSG00000142748	3	27572214,27569921,27569551	27572756,27570050,27569808
1	27578183	27582392	ENST00000374027	0	-	27579124	27582316	ENSG00000174950	5	27582229,27581577,27581405,27580857,27578183	27582392,27581744,27581476,27580901,27579272
1	27578253	27582457	ENST00000374030	0	-	27578580	27582316	ENSG00000174950	6	27582229,27581577,27581405,27580857,27579128,27578253	27582457,27581744,27581476,27580901,27579272,27578586
1	27580853	27582383	ENST00000374025	0	-	27581217	27582316	ENSG00000174950	3	27582229,27581577,27580853	27582383,27581744,27581476
1	27591739	27594900	ENST00000374024	0	+	27592890	27593882	ENSG00000181773	2	27591739,27592885	27591828,27594900
1	27604713	27689256	ENST00000374019	0	-	27607270	27627987	ENSG00000158195	9	27689084,27627858,27618042,27617357,27615066,27613914,27611653,27608773,27604713	27689256,27628030,27618176,27617510,27615183,27614044,27611808,27609287,27607427
1	27733133	27803275	ENST00000247087	0	-	27746402	27751213	ENSG00000126705	7	27803258,27802495,27757804,27752172,27751990,27746359,27733133	27803275,27802592,27757981,27752388,27752027,27751287,27734014
1	27733401	27802730	ENST00000374011	0	-	27746402	27751213	ENSG00000126705	7	27802495,27757804,27757403,27752172,27751990,27746359,27733401	27802730,27757981,27757628,27752388,27752027,27751287,27734014
1	27750188	27802689	ENST00000407475	0	-	27750767	27751213	ENSG00000126705	5	27802495,27757804,27752172,27751990,27750188	27802689,27757981,27752283,27752027,27751287
1	27811390	27825338	ENST00000399173	0	-	27812012	27823014	ENSG00000000938	13	27825144,27824187,27822789,27822140,27820657,27816291,27815955,27814787,27814532,27813948,27813528,27812317,27811390	27825338,27824249,27823027,27822242,27820755,27816394,27816104,27814942,27814711,27814024,27813681,27812448,27812220
1	27811390	27825693	ENST00000374003	0	-	27812012	27823014	ENSG00000000938	13	27825558,27824187,27822789,27822140,27820657,27816291,27815955,27814787,27814532,27813948,27813528,27812317,27811390	27825693,27824249,27823027,27822242,27820755,27816394,27816104,27814942,27814711,27814024,27813681,27812448,27812220
1	27811390	27834314	ENST00000374005	0	-	27812012	27823014	ENSG00000000938	13	27834163,27824187,27822789,27822140,27820657,27816291,27815955,27814787,27814532,27813948,27813528,27812317,27811390	27834314,27824249,27823027,27822242,27820755,27816394,27816104,27814942,27814711,27814024,27813681,27812448,27812220
1	27811398	27823160	ENST00000374004	0	-	27812012	27823014	ENSG00000000938	11	27822789,27822140,27820657,27816291,27815955,27814787,27814532,27813948,27813528,27812317,27811398	27823160,27822242,27820755,27816394,27816104,27814942,27814711,27814024,27813681,27812448,27812220
1	27865159	27871311	ENST00000339145	0	-	27865479	27868412	ENSG00000126709	5	27871221,27868319,27867556,27867324,27865159	27871311,27868444,27867633,27867473,27865573
1	27865163	27868412	ENST00000373959	0	-	27865479	27868412	ENSG00000126709	4	27868319,27867556,27867324,27865163	27868412,27867633,27867473,27865573
1	27865163	27868412	ENST00000373961	0	-	27865479	27868412	ENSG00000126709	4	27868331,27867556,27867324,27865163	27868412,27867633,27867473,27865573
1	27865163	27871289	ENST00000361157	0	-	27865479	27868412	ENSG00000126709	5	27871221,27868343,27867556,27867324,27865163	27871289,27868444,27867633,27867473,27865573
1	27865164	27871296	ENST00000362020	0	-	27865479	27868412	ENSG00000126709	5	27871221,27868331,27867556,27867324,27865164	27871296,27868444,27867633,27867473,27865573
1	27925077	27959154	ENST00000373948	0	+	27925179	27959154	ENSG00000009780	8	27925077,27926570,27931701,27933129,27943752,27954293,27958624,27959056	27925259,27926634,27931755,27933281,27943909,27954428,27958725,27959154
1	27925077	27960701	ENST00000010299	0	+	27925179	27959679	ENSG00000009780	10	27925077,27926570,27929330,27931701,27933129,27943752,27948166,27954293,27958624,27959593	27925259,27926634,27929431,27931755,27933281,27943909,27948252,27954428,27958725,27960701
1	27925077	27960701	ENST00000234549	0	+	27925179	27959679	ENSG00000009780	9	27925077,27926570,27929330,27931701,27933129,27943752,27954293,27958624,27959593	27925259,27926634,27929431,27931755,27933281,27943909,27954428,27958725,27960701
1	27925077	27960701	ENST00000373954	0	+	27925179	27959679	ENSG00000009780	9	27925077,27926570,27931701,27933129,27943752,27948166,27954293,27958624,27959593	27925259,27926634,27931755,27933281,27943909,27948252,27954428,27958725,27960701
1	27925126	27961062	ENST00000373949	0	+	27925179	27959679	ENSG00000009780	8	27925126,27926570,27931701,27933129,27943752,27954293,27958624,27959593	27925259,27926634,27931755,27933281,27943909,27954428,27958725,27961062
1	27972281	28023549	ENST00000373939	0	+	27972406	28021427	ENSG00000117758	10	27972281,27988660,27992631,28000776,28009344,28011090,28011261,28016949,28018748,28021329	27972523,27988729,27992730,28000913,28009387,28011158,28011366,28017021,28018830,28023549
1	27972281	28023549	ENST00000373943	0	+	27972406	28021427	ENSG00000117758	9	27972281,27988660,27992631,28000776,28009344,28011261,28016949,28018748,28021329	27972523,27988729,27992730,28000913,28009387,28011366,28017021,28018830,28023549
1	28029880	28050770	ENST00000236412	0	+	28046161	28049544	ENSG00000117751	6	28029880,28031854,28037797,28042284,28046126,28049191	28030464,28031914,28037950,28042428,28046190,28050770
1	28029880	28050770	ENST00000311772	0	+	28029934	28049544	ENSG00000117751	7	28029880,28031854,28037797,28040112,28042284,28046126,28049191	28029989,28031914,28037950,28040332,28042428,28046190,28050770
1	28029920	28050770	ENST00000373931	0	+	28040267	28049544	ENSG00000117751	7	28029920,28031854,28037797,28040112,28042284,28046126,28049191	28030344,28031914,28037950,28040332,28042428,28046190,28050770
1	28029923	28050625	ENST00000359986	0	+	28046161	28049544	ENSG00000117751	7	28029923,28031854,28037797,28040112,28042284,28046126,28049191	28029989,28031914,28037950,28040332,28042428,28046190,28050625
1	28029923	28050625	ENST00000399116	0	+	28040267	28049544	ENSG00000117751	7	28029923,28031854,28037797,28040112,28042284,28046126,28049191	28029989,28031914,28037950,28040332,28042428,28046190,28050625
1	28029923	28050750	ENST00000399118	0	+	28040267	28050750	ENSG00000117751	8	28029923,28031854,28037797,28040112,28042284,28046126,28049191,28050638	28029989,28031914,28037950,28040332,28042428,28046190,28049512,28050750
1	28071642	28085783	ENST00000328928	0	+	28071670	28085020	ENSG00000130775	7	28071642,28075686,28078742,28081069,28081611,28084393,28084965	28071763,28075826,28079152,28081175,28082141,28084549,28085783
1	28071642	28085783	ENST00000373919	0	+	28071670	28084529	ENSG00000130775	4	28071642,28078742,28084393,28084965	28071763,28079152,28084549,28085783
1	28071642	28085783	ENST00000373921	0	+	28071670	28085020	ENSG00000130775	6	28071642,28075686,28078742,28081069,28084393,28084965	28071763,28075826,28079152,28082141,28084549,28085783
1	28071642	28085783	ENST00000373925	0	+	28071670	28084529	ENSG00000130775	5	28071642,28075686,28078742,28084393,28084965	28071763,28075826,28079152,28084549,28085783
1	28071642	28085783	ENST00000373927	0	+	28071670	28084529	ENSG00000130775	4	28071642,28075686,28084393,28084965	28071763,28075826,28084549,28085783
1	28090637	28113823	ENST00000373912	0	-	28091261	28113541	ENSG00000117748	9	28113532,28113161,28106279,28106026,28096731,28096103,28093388,28093110,28090637	28113823,28113267,28106380,28106139,28096805,28096219,28093495,28093204,28091345
1	28091022	28113844	ENST00000373909	0	-	28091261	28113758	ENSG00000117748	9	28113725,28113161,28106279,28106026,28096731,28096103,28093388,28093110,28091022	28113844,28113267,28106380,28106139,28096805,28096219,28093495,28093204,28091345
1	28091171	28113611	ENST00000313433	0	-	28091261	28113541	ENSG00000117748	8	28113161,28106279,28106026,28096731,28096103,28093388,28093110,28091171	28113611,28106380,28106139,28096805,28096219,28093495,28093204,28091345
1	28134091	28155297	ENST00000373888	0	+	28134282	28155297	ENSG00000130768	7	28134091,28144330,28148163,28152313,28153452,28154782,28155047	28134342,28144543,28148260,28152456,28153624,28154962,28155297
1	28134091	28158249	ENST00000373890	0	+	28134282	28154808	ENSG00000130768	9	28134091,28141373,28144330,28148163,28152313,28153452,28154782,28155047,28157574	28134342,28141462,28144543,28148260,28152456,28153624,28154962,28155180,28158249
1	28134091	28158249	ENST00000373894	0	+	28134282	28157936	ENSG00000130768	8	28134091,28144330,28148163,28152313,28153452,28154782,28155047,28157574	28134342,28144543,28148260,28152456,28153624,28154962,28155180,28158249
1	28159091	28167191	ENST00000373884	0	+	28159168	28166298	ENSG00000158156	3	28159091,28162595,28165601	28159460,28162791,28167191
1	28169445	28287702	ENST00000373871	0	-	28173564	28257124	ENSG00000158161	18	28287622,28257092,28247481,28241669,28237937,28234642,28226887,28216252,28212209,28210045,28203434,28199058,28196418,28192498,28188795,28187633,28177472,28169445	28287702,28257192,28247524,28241748,28238003,28234778,28227024,28216337,28212392,28210184,28203517,28199147,28196476,28192658,28188909,28187754,28177572,28173644
1	28172566	28257185	ENST00000373864	0	-	28173564	28237967	ENSG00000158161	14	28257092,28241669,28237937,28216252,28212209,28210045,28203434,28199058,28196418,28192498,28188795,28187633,28177472,28172566	28257185,28241748,28238003,28216337,28212392,28210181,28203517,28199147,28196476,28192658,28188909,28187754,28177572,28173644
1	28176380	28287702	ENST00000373863	0	-	28176380	28257124	ENSG00000158161	17	28287622,28257092,28247481,28241669,28237937,28234642,28216252,28212209,28210045,28203434,28199058,28196418,28192498,28188795,28187633,28177472,28176380	28287702,28257192,28247524,28241748,28238003,28234778,28216337,28212392,28210184,28203517,28199147,28196476,28192658,28188909,28187754,28177572,28176487
1	28348451	28375778	ENST00000373857	0	-	28349091	28350119	ENSG00000169403	2	28375690,28348451	28375778,28350157
1	28348771	28392971	ENST00000305392	0	-	28349091	28350119	ENSG00000169403	2	28392820,28348771	28392971,28350157
1	28392629	28393024	ENST00000401079	0	-	28392629	28392892	ENSG00000215903	2	28392820,28392629	28393024,28392645
1	28399376	28432129	ENST00000263697	0	-	28400346	28432096	ENSG00000126698	9	28432019,28428020,28414038,28409669,28409070,28407440,28404356,28402845,28399376	28432129,28428121,28414094,28409735,28409164,28407511,28404447,28402920,28400468
1	28399600	28399739	ENST00000321830	0	-	28399600	28399739	ENSG00000215902	2	28399692,28399600	28399739,28399617
1	28435198	28437196	ENST00000335514	0	+	28435282	28437076	ENSG00000130770	3	28435198,28435459,28436935	28435368,28435550,28437196
1	28435264	28436895	ENST00000373848	0	+	28435282	28436895	ENSG00000130770	3	28435264,28435459,28436859	28435368,28435550,28436895
1	28458593	28481586	ENST00000253063	0	+	28458946	28479900	ENSG00000130766	10	28458593,28468281,28470772,28471382,28471679,28472456,28473138,28473923,28478195,28479814	28459035,28468346,28470969,28471564,28471891,28472606,28473256,28474113,28478339,28481586
1	28528136	28535060	ENST00000373842	0	+	28529761	28534068	ENSG00000130772	3	28528136,28529695,28533515	28528278,28529833,28535060
1	28528153	28535062	ENST00000398997	0	+	28529761	28534068	ENSG00000130772	4	28528153,28529695,28533515,28534884	28528278,28529833,28534176,28535062
1	28568680	28688994	ENST00000373838	0	+	28658215	28688994	ENSG00000204138	11	28568680,28606508,28658183,28659310,28664783,28665480,28672653,28675206,28679550,28688269,28688873	28568923,28606561,28658356,28659390,28664947,28665866,28673250,28675390,28679703,28688324,28688994
1	28568701	28699468	ENST00000373839	0	+	28606546	28695648	ENSG00000204138	14	28568701,28606508,28658183,28659310,28664783,28665480,28672653,28675206,28679550,28688269,28690050,28690749,28692114,28695633	28568923,28606561,28658356,28659390,28664947,28665866,28673250,28675390,28679703,28688324,28690111,28690886,28692190,28699468
1	28568837	28665874	ENST00000373837	0	+	28568837	28665874	ENSG00000204138	7	28568837,28606508,28658183,28658317,28659310,28664783,28665480	28568923,28606561,28658314,28658356,28659390,28664947,28665874
1	28637248	28699465	ENST00000373836	0	+	28637483	28695648	ENSG00000204138	13	28637248,28658183,28659310,28664783,28665480,28672653,28675206,28679550,28688269,28690050,28690749,28692114,28695633	28637528,28658356,28659390,28664947,28665866,28673250,28675390,28679703,28688324,28690111,28690886,28692190,28699465
1	28656407	28699465	ENST00000373835	0	+	28658215	28695648	ENSG00000204138	13	28656407,28658180,28659310,28664783,28665480,28672653,28675206,28679550,28688269,28690050,28690749,28692114,28695633	28656416,28658356,28659390,28664947,28665866,28673250,28675390,28679703,28688324,28690111,28690886,28692190,28699465
1	28705083	28738194	ENST00000373834	0	+	28728966	28737106	ENSG00000180198	13	28705083,28707227,28707929,28715824,28728957,28730902,28731270,28734149,28734357,28734970,28735361,28735846,28736931	28705183,28707259,28708004,28715966,28729038,28731089,28731449,28734245,28734479,28735125,28735480,28735998,28738194
1	28705083	28738194	ENST00000398958	0	+	28728966	28737106	ENSG00000180198	12	28705083,28707227,28707929,28728957,28730902,28731270,28734149,28734357,28734970,28735361,28735846,28736931	28705183,28707259,28708004,28729038,28731089,28731449,28734245,28734479,28735125,28735480,28735998,28738194
1	28705155	28738087	ENST00000373833	0	+	28728966	28737106	ENSG00000180198	13	28705155,28707227,28707929,28715824,28728957,28730902,28731270,28734149,28734357,28734970,28735361,28735846,28736931	28705183,28707259,28708000,28715966,28729038,28731089,28731449,28734245,28734479,28735125,28735480,28735998,28738087
1	28705155	28738087	ENST00000398962	0	+	28728966	28737106	ENSG00000180198	14	28705155,28707227,28707929,28715824,28728957,28729622,28730902,28731270,28734149,28734357,28734970,28735361,28735846,28736931	28705183,28707259,28708000,28715966,28729038,28729714,28731089,28731449,28734245,28734479,28735125,28735480,28735998,28738087
1	28717235	28738082	ENST00000373832	0	+	28728966	28737106	ENSG00000180198	10	28717235,28728957,28730902,28731270,28734149,28734357,28734970,28735361,28735846,28736931	28717407,28729038,28731089,28731449,28734245,28734479,28735125,28735480,28735998,28738082
1	28717332	28738194	ENST00000373831	0	+	28728966	28737106	ENSG00000180198	11	28717332,28728957,28729622,28730902,28731270,28734149,28734357,28734970,28735361,28735846,28736931	28717407,28729038,28729714,28731089,28731449,28734245,28734479,28735125,28735480,28735998,28738194
1	28745256	28751297	ENST00000401078	0	+	28745256	28751297	ENSG00000215901	4	28745256,28747148,28747493,28751271	28745261,28747362,28747496,28751297
1	28752116	28777643	ENST00000373830	0	+	28752210	28776735	ENSG00000180098	9	28752116,28752739,28759732,28760445,28763802,28766393,28770275,28770966,28776599	28752236,28752836,28759831,28760497,28763933,28766512,28770437,28770999,28777643
1	28777637	28780933	ENST00000373828	0	-	28777730	28779672	ENSG00000197989	6	28780689,28780210,28779659,28779011,28778632,28777637	28780933,28780328,28779745,28779080,28778686,28777779
1	28777638	28780971	ENST00000407688	0	-	28777730	28779672	ENSG00000197989	6	28780689,28780193,28779659,28779011,28778632,28777638	28780971,28780328,28779745,28779080,28778686,28777779
1	28791299	28793673	ENST00000373826	0	+	28792899	28793216	ENSG00000188060	2	28791299,28792793	28791498,28793673
1	28791611	28793673	ENST00000389290	0	+	28791611	28793216	ENSG00000188060	3	28791611,28791728,28792793	28791697,28791843,28793673
1	28802200	28842104	ENST00000263974	0	-	28802638	28821180	ENSG00000120656	6	28841754,28821013,28817052,28812346,28804471,28802200	28842104,28821264,28817129,28812460,28804559,28802673
1	28802203	28842172	ENST00000373824	0	-	28802638	28821180	ENSG00000120656	6	28842091,28821013,28817052,28812346,28804471,28802203	28842172,28821264,28817129,28812460,28804559,28802673
1	28867831	28913972	ENST00000294409	0	+	28882712	28913872	ENSG00000162419	10	28867831,28882682,28889173,28890684,28892041,28896026,28901537,28903291,28909619,28913172	28867938,28882839,28889285,28890808,28892144,28896183,28901668,28903428,28909741,28913972
1	28867831	28913972	ENST00000361872	0	+	28882712	28913872	ENSG00000162419	10	28867831,28882685,28889203,28890684,28892041,28896026,28901537,28903291,28909619,28913172	28867938,28882839,28889285,28890808,28892144,28896183,28901668,28903428,28909741,28913972
1	28867831	28913972	ENST00000398918	0	+	28882712	28913872	ENSG00000162419	10	28867831,28882685,28889173,28890684,28892041,28896026,28901537,28903291,28909619,28913172	28867938,28882839,28889285,28890808,28892144,28896183,28901668,28903428,28909741,28913972
1	28867831	28918452	ENST00000373816	0	+	28882712	28913872	ENSG00000162419	10	28867831,28882682,28889203,28890684,28892041,28896026,28901537,28903291,28909619,28913172	28867938,28882839,28889285,28890808,28892144,28896183,28901668,28903428,28909741,28918452
1	28935723	28943262	ENST00000401077	0	+	28936220	28943262	ENSG00000198492	5	28935723,28936757,28937358,28941502,28943259	28936246,28936781,28937437,28943085,28943262
1	28935858	28968874	ENST00000373812	0	+	28936220	28968051	ENSG00000198492	5	28935858,28936757,28937358,28941502,28968028	28936246,28936781,28937437,28943085,28968874
1	28936070	28968873	ENST00000331716	0	+	28941520	28968051	ENSG00000198492	5	28936070,28936757,28937358,28941502,28968028	28936246,28936781,28937437,28943085,28968873
1	29011241	29062795	ENST00000234961	0	+	29011483	29062382	ENSG00000116329	3	29011241,29058053,29061841	29011709,29058402,29062795
1	29086215	29319545	ENST00000343067	0	+	29186537	29314896	ENSG00000159023	21	29086215,29186530,29192429,29196314,29210964,29214791,29217323,29229499,29232192,29234925,29238353,29252203,29257688,29257910,29259521,29264081,29296906,29308435,29311467,29314798,29315918	29086309,29187004,29192641,29196418,29211006,29214866,29217541,29229586,29232344,29235022,29238525,29252411,29257744,29257951,29259583,29264257,29297034,29308536,29311547,29314902,29319545
1	29086215	29319545	ENST00000347529	0	+	29186537	29314896	ENSG00000159023	17	29086215,29186530,29192429,29210964,29214791,29217323,29229499,29232192,29234925,29238353,29252203,29264081,29296906,29308435,29311467,29314798,29315918	29086309,29187004,29192641,29211006,29214866,29217541,29229586,29232344,29235022,29238525,29252411,29264257,29297034,29308536,29311547,29314902,29319545
1	29086215	29319545	ENST00000349460	0	+	29192588	29314896	ENSG00000159023	21	29086215,29186530,29188455,29192429,29196314,29210964,29214791,29217323,29229499,29232192,29234925,29238353,29252203,29257688,29259521,29264081,29296906,29308435,29311467,29314798,29315918	29086309,29187004,29188534,29192641,29196418,29211006,29214866,29217541,29229586,29232344,29235022,29238525,29252411,29257744,29259583,29264257,29297034,29308536,29311547,29314902,29319545
1	29086215	29319545	ENST00000356093	0	+	29186537	29314896	ENSG00000159023	19	29086215,29186530,29192429,29196314,29210964,29214791,29217323,29229499,29232192,29234925,29238353,29252203,29259521,29264081,29296906,29308435,29311467,29314798,29315918	29086309,29187004,29192641,29196418,29211006,29214866,29217541,29229586,29232344,29235022,29238525,29252411,29259583,29264257,29297034,29308536,29311547,29314902,29319545
1	29086215	29319545	ENST00000358989	0	+	29192588	29314896	ENSG00000159023	19	29086215,29186530,29188455,29192429,29196314,29210964,29214791,29217323,29229499,29232192,29234925,29238353,29252203,29259521,29264081,29296906,29311467,29314798,29315918	29086309,29187004,29188534,29192641,29196418,29211006,29214866,29217541,29229586,29232344,29235022,29238525,29252411,29259583,29264257,29297034,29311547,29314902,29319545
1	29086215	29319545	ENST00000398861	0	+	29186537	29314896	ENSG00000159023	16	29086215,29186530,29210964,29214791,29217323,29229499,29232192,29234925,29238353,29252203,29264081,29296906,29308435,29311467,29314798,29315918	29086309,29187004,29211006,29214866,29217541,29229586,29232344,29235022,29238525,29252411,29264257,29297034,29308536,29311547,29314902,29319545
1	29086215	29319545	ENST00000398863	0	+	29186537	29314896	ENSG00000159023	17	29086215,29186530,29192429,29196314,29210964,29214791,29217323,29229499,29232192,29234925,29238353,29252203,29264081,29308435,29311467,29314798,29315918	29086309,29187004,29192641,29196418,29211006,29214866,29217541,29229586,29232344,29235022,29238525,29252411,29264257,29308536,29311547,29314902,29319545
1	29086215	29319545	ENST00000398865	0	+	29186537	29314896	ENSG00000159023	20	29086215,29186530,29192429,29196314,29210964,29214791,29217323,29229499,29232192,29234925,29238353,29252203,29257688,29259521,29264081,29296906,29308435,29311467,29314798,29315918	29086309,29187004,29192641,29196418,29211006,29214866,29217541,29229586,29232344,29235022,29238525,29252411,29257744,29259583,29264257,29297034,29308536,29311547,29314902,29319545
1	29086223	29316213	ENST00000373800	0	+	29192588	29314896	ENSG00000159023	19	29086223,29186547,29188455,29192429,29196314,29210964,29214791,29217323,29229499,29232192,29234925,29238353,29252203,29259521,29264081,29296906,29311467,29314798,29315918	29086309,29187004,29188534,29192641,29196418,29211006,29214866,29217541,29229586,29232344,29235022,29238525,29252411,29259583,29264257,29297034,29311547,29314902,29316213
1	29092840	29319140	ENST00000373798	0	+	29186537	29314896	ENSG00000159023	21	29092840,29186530,29192429,29196314,29210964,29214791,29217323,29229499,29232192,29234925,29238353,29252203,29257688,29257910,29259521,29264081,29296906,29308435,29311467,29314798,29315918	29092936,29187004,29192641,29196418,29211006,29214866,29217541,29229586,29232344,29235022,29238525,29252411,29257744,29257951,29259583,29264257,29297034,29308536,29311547,29314902,29319140
1	29113678	29264320	ENST00000373797	0	+	29186537	29264278	ENSG00000159023	15	29113678,29186530,29192429,29196314,29210964,29214791,29217323,29229499,29232192,29234925,29238353,29252203,29257688,29259521,29264081	29113867,29187004,29192641,29196418,29211006,29214866,29217541,29229586,29232344,29235022,29238525,29252411,29257744,29259583,29264320
1	29210920	29319545	ENST00000398850	0	+	29210920	29314896	ENSG00000159023	15	29210920,29210964,29214791,29217323,29229499,29232192,29234925,29238353,29252203,29264081,29296906,29308435,29311467,29314798,29315918	29210931,29211006,29214866,29217541,29229586,29232344,29235022,29238525,29252411,29264257,29297034,29308536,29311547,29314902,29319545
1	29318526	29323008	ENST00000343269	0	-	29320004	29320927	ENSG00000187975	2	29322955,29318526	29323008,29320947
1	29346952	29380948	ENST00000373795	0	-	29347509	29380851	ENSG00000116350	6	29380745,29359474,29358473,29353795,29349202,29346952	29380948,29359616,29358585,29354009,29349291,29348325
1	29391972	29430041	ENST00000373791	0	-	29393121	29415732	ENSG00000116353	10	29429830,29415687,29415104,29405861,29402230,29401042,29399615,29395297,29395040,29391972	29430041,29415911,29415235,29406004,29402332,29401144,29399688,29395357,29395112,29393278
1	29392921	29430023	ENST00000263702	0	-	29393121	29430005	ENSG00000116353	10	29429830,29415687,29415104,29405861,29402230,29401042,29399615,29395297,29395040,29392921	29430023,29415784,29415235,29406004,29402332,29401144,29399688,29395357,29395112,29393278
1	29392921	29430023	ENST00000373792	0	-	29395096	29415696	ENSG00000116353	11	29429830,29415687,29415104,29405861,29402230,29401042,29400473,29399615,29395297,29395040,29392921	29430023,29415784,29415235,29406004,29402332,29401144,29400617,29399688,29395357,29395112,29393278
1	29392921	29430023	ENST00000398820	0	-	29393121	29415732	ENSG00000116353	10	29429830,29415687,29415104,29405861,29402230,29401042,29399615,29395297,29395040,29392921	29430023,29415784,29415235,29406004,29402332,29401144,29399688,29395357,29395112,29393278
1	29435634	29525900	ENST00000345512	0	+	29435744	29524760	ENSG00000060656	31	29435634,29454374,29457604,29458360,29458548,29458969,29459709,29474547,29478111,29478555,29479138,29481775,29483039,29483830,29488782,29490968,29502954,29503873,29504451,29509843,29510555,29510742,29511651,29514471,29515101,29516847,29519784,29522470,29522730,29524290,29524698	29435816,29454505,29457875,29458441,29458663,29459143,29460002,29474855,29478220,29478756,29479240,29482048,29483075,29483968,29488811,29491125,29503144,29503948,29504527,29509879,29510652,29510858,29511805,29514606,29515250,29517020,29519924,29522595,29522887,29524425,29525900
1	29435634	29525900	ENST00000356870	0	+	29435744	29524760	ENSG00000060656	31	29435634,29454374,29457604,29458360,29458548,29458969,29459709,29474547,29478111,29478555,29479138,29481775,29483039,29483830,29490968,29502954,29503873,29504451,29504675,29509843,29510555,29510742,29511651,29514471,29515101,29516847,29519784,29522470,29522730,29524290,29524698	29435816,29454505,29457875,29458441,29458663,29459143,29460002,29474855,29478220,29478756,29479240,29482048,29483075,29483968,29491125,29503144,29503948,29504527,29504692,29509879,29510652,29510858,29511805,29514606,29515250,29517020,29519924,29522595,29522887,29524425,29525900
1	29435634	29525900	ENST00000373779	0	+	29435744	29524760	ENSG00000060656	30	29435634,29454374,29457604,29458360,29458548,29458969,29459709,29474547,29478111,29478555,29479138,29481775,29483039,29483830,29490968,29502954,29503873,29504451,29509843,29510555,29510742,29511651,29514471,29515101,29516847,29519784,29522470,29522730,29524290,29524698	29435816,29454505,29457875,29458441,29458663,29459143,29460002,29474855,29478220,29478756,29479240,29482048,29483075,29483968,29491125,29503144,29503948,29504527,29509879,29510652,29510858,29511805,29514606,29515250,29517020,29519924,29522595,29522887,29524425,29525900
1	29435744	29524760	ENST00000323874	0	+	29435744	29524760	ENSG00000060656	34	29435744,29454374,29457604,29458360,29458548,29458969,29459709,29459968,29474547,29474567,29478111,29478555,29479138,29481775,29481817,29481890,29483039,29483830,29490968,29502954,29503873,29504451,29509843,29510555,29510742,29511651,29514471,29515101,29516847,29519784,29522470,29522730,29524290,29524698	29435816,29454505,29457875,29458441,29458663,29459143,29459962,29460002,29474562,29474855,29478220,29478756,29479240,29481811,29481885,29482048,29483075,29483968,29491125,29503144,29503948,29504527,29509879,29510652,29510858,29511805,29514606,29515250,29517020,29519924,29522595,29522887,29524425,29524760
1	29454376	29524742	ENST00000078545	0	+	29454376	29524742	ENSG00000060656	32	29454376,29457604,29458360,29458548,29458969,29459709,29474547,29474707,29474792,29478111,29478555,29479138,29481775,29483039,29483830,29488782,29490968,29502954,29503873,29504451,29509843,29510555,29510742,29511651,29514471,29515101,29516847,29519784,29522470,29522730,29524290,29524698	29454505,29457875,29458441,29458663,29459143,29460002,29474704,29474787,29474855,29478220,29478756,29479240,29482048,29483075,29483968,29488811,29491125,29503144,29503948,29504527,29509879,29510652,29510858,29511805,29514606,29515250,29517020,29519924,29522595,29522887,29524425,29524742
1	30958583	30969474	ENST00000373765	0	-	30959016	30968985	ENSG00000162510	8	30968892,30966839,30964169,30962224,30961343,30960591,30959681,30958583	30969474,30967185,30964391,30962349,30961759,30960743,30959761,30959065
1	30963926	30972178	ENST00000334039	0	+	30964834	30965256	ENSG00000186056	4	30963926,30966722,30971169,30971677	30966608,30967156,30971485,30972178
1	30977903	31003254	ENST00000294507	0	-	30979262	31003179	ENSG00000162511	8	31003093,30987890,30987074,30985243,30984374,30983038,30980607,30977903	31003254,30987983,30987150,30985371,30984496,30983133,30980699,30979351
1	31114901	31124174	ENST00000358423	0	-	31118645	31122681	ENSG00000162512	3	31121986,31119731,31114901	31124174,31120022,31118811
1	31118569	31122681	ENST00000336798	0	-	31118645	31122681	ENSG00000162512	4	31122523,31121986,31119731,31118569	31122681,31122483,31120022,31118811
1	31118569	31154067	ENST00000339394	0	-	31118645	31154020	ENSG00000162512	5	31153883,31124057,31121986,31119731,31118569	31154067,31124174,31122599,31120022,31118811
1	31176940	31305000	ENST00000373749	0	-	31178645	31305000	ENSG00000134644	17	31304667,31237824,31226746,31225496,31220085,31213788,31212601,31211416,31210108,31199148,31197668,31195561,31190780,31187432,31186585,31182077,31176940	31305000,31237861,31226839,31225597,31220236,31213926,31212744,31211712,31210344,31199415,31197797,31195695,31190917,31187557,31186706,31182269,31178776
1	31176940	31311151	ENST00000257075	0	-	31178645	31305000	ENSG00000134644	22	31311050,31304638,31274230,31252428,31251287,31240488,31237824,31226746,31225496,31220085,31213788,31212601,31211416,31210108,31199148,31197668,31195567,31190780,31187432,31186585,31182077,31176940	31311151,31305011,31274298,31252536,31251465,31240654,31238094,31226839,31225597,31220236,31213926,31212744,31211712,31210344,31199415,31197797,31195695,31190917,31187557,31186706,31182269,31178776
1	31176940	31311151	ENST00000373747	0	-	31178645	31305000	ENSG00000134644	22	31311050,31304638,31274230,31252428,31251287,31240488,31237824,31226746,31225496,31220085,31213788,31212601,31211416,31210108,31199148,31197668,31195561,31190780,31187432,31186585,31182077,31176940	31311151,31305011,31274298,31252536,31251465,31240654,31238094,31226839,31225600,31220236,31213926,31212744,31211712,31210344,31199415,31197797,31195695,31190917,31187557,31186706,31182269,31178776
1	31178281	31311129	ENST00000373742	0	-	31178645	31305000	ENSG00000134644	18	31311050,31304670,31237824,31226746,31225496,31220085,31213788,31212601,31211416,31210108,31199148,31197668,31195561,31190780,31187432,31186585,31182077,31178281	31311129,31305011,31237861,31226839,31225597,31220236,31213926,31212744,31211712,31210344,31199415,31197797,31195695,31190917,31187557,31186706,31182269,31178776
1	31178284	31311350	ENST00000373741	0	-	31178645	31311219	ENSG00000134644	22	31311123,31304638,31274230,31252428,31251287,31240488,31237824,31226746,31225496,31220085,31213788,31212601,31211416,31210108,31199148,31197668,31195561,31190780,31187432,31186585,31182077,31178284	31311350,31305011,31274298,31252536,31251465,31240654,31238094,31226839,31225597,31220236,31213926,31212744,31211712,31210344,31199415,31197797,31195695,31190917,31187557,31186706,31182269,31178776
1	31340421	31340962	ENST00000401076	0	-	31340421	31340962	ENSG00000215900	2	31340909,31340421	31340962,31340600
1	31425179	31484986	ENST00000373736	0	-	31427137	31484981	ENSG00000084628	7	31484928,31433484,31430681,31429251,31427964,31427294,31425179	31484986,31433621,31430761,31429448,31428024,31427375,31427146
1	31425180	31433587	ENST00000263693	0	-	31427137	31433543	ENSG00000084628	6	31433484,31430681,31429251,31427964,31427294,31425180	31433587,31430761,31429448,31428024,31427375,31427146
1	31425180	31433587	ENST00000398657	0	-	31427137	31433576	ENSG00000084628	6	31433484,31430681,31429251,31427964,31427294,31425180	31433587,31430761,31429448,31428024,31427375,31427146
1	31505004	31542231	ENST00000263694	0	-	31505506	31542185	ENSG00000060688	10	31542045,31538653,31537347,31534688,31526808,31516813,31514592,31513305,31506963,31505004	31542231,31538782,31537440,31534853,31526930,31516933,31514674,31513366,31507066,31505555
1	31505144	31515100	ENST00000373720	0	-	31505506	31514759	ENSG00000060688	4	31514592,31513305,31506963,31505144	31515100,31513366,31507066,31505555
1	31542429	31610367	ENST00000344147	0	+	31555533	31609627	ENSG00000121766	8	31542429,31555478,31564543,31582609,31584391,31592074,31594263,31609466	31542509,31555598,31564600,31582709,31584482,31592174,31594408,31610367
1	31542442	31610370	ENST00000373714	0	+	31555533	31609627	ENSG00000121766	8	31542442,31555478,31564543,31582609,31584391,31592074,31594263,31609466	31542647,31555598,31564600,31582709,31584482,31592174,31594408,31610370
1	31610687	31618510	ENST00000373713	0	-	31611320	31618448	ENSG00000121769	4	31618376,31614819,31612827,31610687	31618510,31614991,31612928,31611373
1	31654999	31680111	ENST00000373710	0	+	31655272	31679633	ENSG00000168528	11	31654999,31655819,31669127,31670117,31670764,31671210,31672088,31674412,31674831,31678401,31679498	31655286,31655869,31669288,31670307,31670843,31671347,31672257,31674502,31674972,31678619,31680111
1	31658550	31680111	ENST00000373709	0	+	31658700	31679633	ENSG00000168528	10	31658550,31669127,31670117,31670764,31671210,31672088,31674412,31674831,31678401,31679498	31658738,31669288,31670307,31670843,31671347,31672257,31674502,31674972,31678619,31680111
1	31814700	31825872	ENST00000403321	0	+	31815337	31825167	ENSG00000142910	13	31814700,31815322,31817392,31821337,31821649,31822866,31823074,31823339,31823628,31823941,31824898,31825027,31825642	31814783,31815646,31817455,31821429,31821763,31822989,31823224,31823528,31823673,31824064,31824943,31825448,31825872
1	31814747	31825870	ENST00000271064	0	+	31815337	31825167	ENSG00000142910	12	31814747,31815322,31817392,31821337,31821649,31822866,31823074,31823339,31823628,31823941,31824898,31825027	31814783,31815646,31817455,31821429,31821763,31822989,31823224,31823528,31823673,31824064,31824943,31825870
1	31855888	31865508	ENST00000403528	0	+	31857381	31865168	ENSG00000121764	9	31855888,31856944,31857239,31857720,31859031,31859665,31861711,31863185,31864978	31856069,31857004,31857579,31857898,31859274,31859780,31861937,31863306,31865508
1	31857228	31865379	ENST00000373706	0	+	31857381	31865168	ENSG00000121764	7	31857228,31857720,31859031,31859665,31861711,31863185,31864978	31857579,31857898,31859274,31859780,31861937,31863306,31865379
1	31857381	31870706	ENST00000373705	0	+	31857381	31870706	ENSG00000121764	7	31857381,31857720,31859031,31859665,31861711,31863185,31870624	31857579,31857898,31859274,31859780,31861937,31863306,31870706
1	31868055	31883064	ENST00000373703	0	-	31868801	31883052	ENSG00000162517	5	31883029,31873410,31871347,31870683,31868055	31883064,31873710,31871502,31870826,31869030
1	31890435	31942355	ENST00000271069	0	-	31890839	31940381	ENSG00000084636	72	31942025,31940309,31938229,31938001,31936671,31936094,31935408,31935151,31934276,31933949,31933357,31931414,31931280,31930955,31930786,31930662,31930193,31929786,31929605,31929376,31928717,31928555,31927929,31927238,31927045,31926908,31924554,31924432,31924279,31923827,31923009,31922711,31922297,31922138,31921895,31921522,31921382,31921122,31919211,31919093,31918230,31917992,31917820,31913446,319…	31942355,31940415,31938303,31938118,31936794,31936360,31935488,31935276,31934329,31933975,31933409,31931423,31931342,31930996,31930830,31930697,31930255,31929830,31929700,31929414,31928761,31928581,31928039,31927273,31927159,31926934,31924555,31924467,31924323,31923958,31923044,31922818,31922419,31922191,31921936,31921557,31921435,31921190,31919255,31919119,31918289,31918039,31917873,31913499,319…
1	31890435	31942507	ENST00000373672	0	-	31890839	31940381	ENSG00000084636	71	31942025,31940309,31938229,31938001,31936671,31936094,31935408,31935151,31934276,31933949,31933374,31932332,31931280,31930955,31930786,31930662,31930193,31929786,31929605,31929376,31928717,31928555,31927929,31927238,31927049,31926655,31924432,31924279,31923827,31923009,31922711,31922297,31922138,31921895,31921522,31921382,31921122,31919211,31919093,31918230,31917992,31917820,31913446,31913195,319…	31942507,31940415,31938303,31938118,31936794,31936360,31935488,31935276,31934329,31933975,31933409,31932358,31931342,31930996,31930830,31930697,31930255,31929830,31929700,31929414,31928761,31928581,31928039,31927273,31927159,31926690,31924467,31924323,31923958,31923044,31922818,31922419,31922191,31921936,31921557,31921435,31921190,31919255,31919119,31918289,31918039,31917873,31913499,31913227,319…
1	31917418	31942507	ENST00000373668	0	-	31917643	31940381	ENSG00000084636	41	31942025,31940309,31938229,31938001,31936671,31936094,31935408,31935151,31934276,31933949,31933374,31932332,31931280,31930955,31930786,31930662,31930193,31929786,31929605,31929376,31928717,31928555,31927929,31927238,31927049,31926655,31924432,31924279,31923827,31923009,31922711,31922297,31922138,31921895,31921522,31921382,31921122,31919211,31919093,31918230,31917418	31942507,31940415,31938303,31938118,31936794,31936360,31935488,31935276,31934329,31933975,31933409,31932358,31931342,31930996,31930830,31930697,31930255,31929830,31929700,31929414,31928761,31928581,31928039,31927273,31927159,31926690,31924467,31924323,31923958,31923044,31922818,31922419,31922191,31921936,31921557,31921435,31921190,31919255,31919119,31918289,31917873
1	31920951	31942355	ENST00000373667	0	-	31920951	31936153	ENSG00000084636	38	31942025,31940309,31938229,31938001,31936671,31936094,31935408,31935151,31934276,31933949,31933374,31932332,31931280,31930955,31930786,31930662,31930193,31929786,31929605,31929376,31928717,31928555,31927929,31927238,31927049,31926655,31924432,31924279,31923827,31923009,31922711,31922297,31922138,31921895,31921522,31921382,31921122,31920951	31942355,31940415,31938303,31938118,31936794,31936360,31935488,31935276,31934329,31933975,31933409,31932358,31931342,31930996,31930830,31930697,31930255,31929830,31929700,31929414,31928761,31928581,31928039,31927273,31927159,31926690,31924467,31924323,31923958,31923044,31922818,31922419,31922191,31921936,31921557,31921435,31921190,31920959
1	31965305	31997611	ENST00000398556	0	-	31965608	31997538	ENSG00000121753	29	31997509,31994187,31982836,31981026,31980241,31979988,31979812,31979561,31978535,31978298,31978114,31977496,31977020,31976775,31976388,31975840,31975617,31974761,31974509,31974015,31973768,31971160,31970705,31970303,31968988,31966786,31966370,31966213,31965305	31997611,31995003,31982919,31981190,31980405,31980155,31979913,31979667,31978729,31978366,31978222,31977823,31977125,31976818,31976514,31975943,31975719,31974911,31974578,31974081,31973853,31971331,31970800,31970342,31969607,31966821,31966468,31966269,31965793
1	31965305	32002110	ENST00000398547	0	-	31965608	31994988	ENSG00000121753	29	32002072,31994187,31982836,31981026,31980241,31979988,31979812,31979561,31978535,31978298,31978114,31977496,31977020,31976775,31976388,31975840,31975617,31974761,31974509,31974015,31973768,31973371,31971160,31970705,31970303,31968988,31966786,31966370,31965305	32002110,31995003,31982919,31981190,31980405,31980155,31979913,31979667,31978729,31978366,31978222,31977823,31977125,31976818,31976514,31975943,31975719,31974911,31974578,31974081,31973853,31973469,31971331,31970800,31970342,31969607,31966821,31966468,31965793
1	31965305	32002223	ENST00000373655	0	-	31965608	31995409	ENSG00000121753	33	32002072,31995570,31995389,31994187,31982836,31982381,31981026,31980241,31979988,31979812,31979561,31978535,31978298,31978114,31977496,31977020,31976775,31976388,31975840,31975617,31974761,31974509,31974015,31973768,31973371,31971160,31970705,31970303,31968988,31966786,31966370,31966213,31965305	32002223,31995699,31995469,31995003,31982919,31982545,31981190,31980405,31980155,31979913,31979667,31978729,31978366,31978222,31977823,31977125,31976818,31976514,31975943,31975719,31974911,31974578,31974081,31973853,31973469,31971331,31970800,31970342,31969607,31966821,31966465,31966269,31965793
1	31965305	32002528	ENST00000398542	0	-	31965608	31994988	ENSG00000121753	28	32002072,31994187,31982836,31982381,31980241,31979988,31979812,31979561,31978535,31978298,31978114,31977496,31977020,31976775,31976388,31975840,31975617,31974761,31974509,31974015,31973768,31971160,31970705,31970303,31968988,31966786,31966370,31965305	32002528,31995003,31982919,31982545,31980405,31980155,31979913,31979667,31978729,31978366,31978222,31977823,31977125,31976818,31976514,31975943,31975719,31974911,31974578,31974081,31973853,31971331,31970800,31970342,31969607,31966821,31966468,31965793
1	31965306	32002235	ENST00000257070	0	-	31965608	31994988	ENSG00000121753	33	32002072,31995570,31995389,31994187,31982836,31982381,31981026,31980241,31979988,31979812,31979561,31978535,31978298,31978114,31977496,31977020,31976775,31976388,31975840,31975617,31974761,31974509,31974015,31973768,31973371,31971160,31970705,31970303,31968988,31966786,31966370,31966213,31965306	32002235,31995699,31995469,31995003,31982919,31982545,31981190,31980405,31980155,31979913,31979667,31978729,31978366,31978222,31977823,31977125,31976818,31976514,31975943,31975719,31974911,31974578,31974081,31973853,31973469,31971331,31970800,31970342,31969607,31966821,31966465,31966269,31965793
1	31965306	32002235	ENST00000373658	0	-	31965608	31995409	ENSG00000121753	33	32002072,31995570,31995389,31994187,31982836,31982381,31981026,31980241,31979988,31979812,31979561,31978535,31978298,31978114,31977496,31977020,31976775,31976388,31975840,31975617,31974761,31974509,31974015,31973768,31973371,31971160,31970705,31970303,31968988,31966786,31966370,31966213,31965306	32002235,31995699,31995469,31995003,31982919,31982545,31981190,31980405,31980155,31979913,31979667,31978729,31978366,31978222,31977823,31977125,31976818,31976514,31975943,31975719,31974911,31974578,31974081,31973853,31973469,31971331,31970800,31970342,31969607,31966821,31966468,31966269,31965793
1	31965599	31994989	ENST00000398538	0	-	31965608	31994988	ENSG00000121753	29	31994187,31982836,31982381,31981026,31980241,31979988,31979812,31979561,31978535,31978298,31978114,31977496,31977020,31976775,31976388,31975840,31975617,31974761,31974509,31974015,31973768,31973371,31971160,31970705,31970303,31968988,31966786,31966370,31965599	31994989,31982919,31982545,31981190,31980405,31980155,31979913,31979667,31978729,31978366,31978222,31977823,31977125,31976818,31976514,31975943,31975719,31974911,31974578,31974081,31973853,31973469,31971331,31970800,31970342,31969607,31966821,31966468,31965793
1	32028610	32054210	ENST00000257100	0	-	32028791	32038709	ENSG00000134668	15	32054149,32039852,32038629,32038204,32037997,32037589,32036630,32036395,32034778,32032312,32031935,32031466,32030866,32030403,32028610	32054210,32039893,32038805,32038329,32038051,32037673,32036789,32036511,32034903,32032423,32032085,32031616,32030955,32030589,32029440
1	32028612	32054167	ENST00000360482	0	-	32028791	32053521	ENSG00000134668	16	32054149,32052139,32039852,32038629,32038204,32037997,32037589,32036630,32036395,32034778,32032312,32031935,32031466,32030866,32030403,32028612	32054167,32053560,32039893,32038805,32038329,32038051,32037673,32036789,32036511,32034903,32032423,32032085,32031616,32030955,32030589,32029479
1	32028612	32054167	ENST00000373648	0	-	32036761	32052282	ENSG00000134668	14	32054149,32052139,32039852,32038204,32037997,32036630,32036395,32034778,32032312,32031935,32031466,32030866,32030403,32028612	32054167,32053560,32039893,32038329,32038051,32036789,32036511,32034903,32032423,32032085,32031616,32030955,32030589,32029479
1	32028620	32036851	ENST00000294514	0	-	32029264	32036851	ENSG00000134668	8	32036630,32036395,32034781,32032312,32031988,32031466,32030866,32028620	32036851,32036511,32034903,32032423,32032085,32031558,32030955,32029440
1	32146380	32176575	ENST00000344035	0	-	32147040	32157253	ENSG00000184007	6	32176175,32157158,32154083,32149884,32148226,32146380	32176575,32157846,32154175,32150014,32148300,32147148
1	32146380	32176575	ENST00000356536	0	-	32147089	32157253	ENSG00000184007	4	32176175,32157158,32154083,32146380	32176575,32157846,32154175,32147148
1	32151761	32153332	ENST00000391369	0	+	32152322	32152639	ENSG00000212673	1	32151761	32153332
1	32252078	32282059	ENST00000307714	0	+	32252184	32280812	ENSG00000121774	8	32252078,32268486,32271376,32275098,32276023,32276740,32277703,32280715	32252565,32268610,32271522,32275231,32276224,32276807,32277761,32282059
1	32252078	32282059	ENST00000327300	0	+	32252184	32280812	ENSG00000121774	9	32252078,32268486,32269712,32271376,32275098,32276023,32276740,32277703,32280715	32252565,32268610,32269828,32271522,32275231,32276224,32276807,32277761,32282059
1	32252184	32282059	ENST00000355201	0	+	32252184	32280812	ENSG00000121774	10	32252184,32252370,32268486,32269712,32271376,32275098,32276023,32276740,32277703,32280715	32252297,32252565,32268610,32269828,32271522,32275231,32276224,32276807,32277761,32282059
1	32311109	32341049	ENST00000336294	0	+	32311236	32340861	ENSG00000121775	9	32311109,32313139,32313791,32314951,32315352,32329863,32332972,32338630,32340619	32311239,32313265,32314010,32315034,32315506,32330199,32333159,32338750,32341049
1	32311109	32341049	ENST00000373633	0	+	32311236	32340861	ENSG00000121775	8	32311109,32313139,32313791,32315352,32329863,32332972,32338630,32340619	32311239,32313265,32314010,32315506,32330199,32333159,32338750,32341049
1	32311109	32341049	ENST00000373634	0	+	32314981	32340861	ENSG00000121775	9	32311109,32313139,32313791,32314951,32315352,32329863,32332972,32338630,32340619	32311239,32313265,32314010,32315034,32315506,32330199,32333159,32338750,32341049
1	32346231	32414756	ENST00000373625	0	+	32346319	32409082	ENSG00000025800	14	32346231,32392776,32395041,32395534,32396455,32397588,32398803,32400135,32400549,32401423,32404293,32405357,32408070,32408895	32346322,32392909,32395133,32395633,32396549,32397719,32398891,32400234,32400712,32401501,32404418,32405484,32408248,32414756
1	32346256	32411361	ENST00000373617	0	+	32392850	32405482	ENSG00000025800	13	32346256,32392776,32395041,32395534,32396455,32398803,32400135,32400549,32401423,32404293,32405357,32408070,32408895	32346322,32392909,32395133,32395633,32396549,32398891,32400234,32400712,32401501,32404418,32405484,32408248,32411361
1	32417874	32436472	ENST00000373610	0	+	32418534	32433383	ENSG00000084652	11	32417874,32418502,32419430,32422713,32426142,32428243,32430499,32430845,32431396,32432253,32433090	32417964,32418702,32419765,32422804,32426312,32428437,32430618,32430919,32431488,32432348,32436472
1	32418253	32436473	ENST00000373609	0	+	32418534	32433383	ENSG00000084652	10	32418253,32419430,32422713,32426142,32428243,32430499,32430845,32431396,32432253,32433090	32418702,32419765,32422804,32426312,32428437,32430618,32430919,32431488,32432348,32436473
1	32438789	32443578	ENST00000373602	0	+	32440124	32443436	ENSG00000160050	6	32438789,32440101,32442067,32442374,32442786,32443382	32438897,32440287,32442233,32442567,32442808,32443578
1	32438821	32443573	ENST00000373604	0	+	32440124	32442986	ENSG00000160050	5	32438821,32440101,32442067,32442374,32442786	32438897,32440287,32442233,32442567,32443573
1	32443859	32446875	ENST00000291358	0	+	32443870	32446270	ENSG00000160051	5	32443859,32444342,32444697,32445190,32445428	32443911,32444485,32444949,32445308,32446875
1	32452666	32460536	ENST00000346913	0	-	32454598	32460510	ENSG00000160055	10	32460495,32460055,32459319,32455447,32455077,32454572,32454382,32453861,32453324,32452666	32460536,32460206,32459385,32455539,32455135,32454705,32454469,32453983,32453404,32453237
1	32454385	32460513	ENST00000309777	0	-	32455041	32460510	ENSG00000160055	5	32460495,32460055,32459319,32455447,32454385	32460513,32460206,32459385,32455539,32455135
1	32454385	32460531	ENST00000373593	0	-	32455232	32460510	ENSG00000160055	4	32460495,32460055,32459319,32454385	32460531,32460206,32459385,32455539
1	32454388	32460526	ENST00000344461	0	-	32454598	32460510	ENSG00000160055	6	32460495,32460055,32459319,32455447,32455077,32454388	32460526,32460206,32459385,32455539,32455135,32454705
1	32454389	32460295	ENST00000398390	0	-	32455232	32460295	ENSG00000160055	4	32460283,32460055,32459319,32454389	32460295,32460206,32459385,32455539
1	32455710	32460513	ENST00000398388	0	-	32455710	32460081	ENSG00000160055	4	32460495,32460055,32459319,32455710	32460513,32460206,32459385,32455765
1	32460558	32469792	ENST00000373586	0	+	32460630	32469384	ENSG00000084623	11	32460558,32460726,32462222,32462598,32464359,32464591,32466687,32466915,32467323,32469115,32469303	32460632,32460818,32462309,32462663,32464508,32464718,32466797,32467004,32467396,32469207,32469792
1	32470101	32478420	ENST00000403496	0	-	32473199	32473276	ENSG00000220785	4	32478057,32473140,32470230,32470101	32478420,32473301,32470372,32470157
1	32485405	32487046	ENST00000373582	0	+	32485610	32486789	ENSG00000183615	2	32485405,32486559	32485870,32487046
1	32485405	32487046	ENST00000398362	0	+	32486565	32486789	ENSG00000183615	2	32485405,32486559	32485870,32487046
1	32489427	32524352	ENST00000336890	0	+	32512518	32523904	ENSG00000182866	13	32489427,32512513,32512925,32513181,32513509,32513757,32514102,32514525,32514795,32517859,32518029,32518267,32523702	32489559,32512622,32513006,32513271,32513607,32513860,32514251,32514677,32514974,32517935,32518182,32518398,32524352
1	32489480	32524353	ENST00000355928	0	+	32512557	32523904	ENSG00000182866	13	32489480,32512513,32512925,32513181,32513509,32513757,32514102,32514525,32514795,32517859,32518029,32518267,32523702	32489559,32512622,32513006,32513271,32513607,32513860,32514251,32514677,32514974,32517935,32518182,32518398,32524353
1	32512299	32524352	ENST00000373562	0	+	32512518	32523904	ENSG00000182866	13	32512299,32512513,32512925,32513181,32513509,32513757,32514102,32514525,32514795,32517769,32518029,32518267,32523702	32512414,32512622,32513006,32513271,32513607,32513860,32514251,32514677,32514974,32517935,32518182,32518398,32524352
1	32512299	32524352	ENST00000373564	0	+	32512518	32523904	ENSG00000182866	11	32512299,32512513,32512925,32513509,32513757,32514102,32514795,32517859,32518029,32518267,32523702	32512414,32512622,32513271,32513607,32513860,32514251,32514974,32517935,32518182,32518398,32524352
1	32512299	32524352	ENST00000398345	0	+	32512518	32523904	ENSG00000182866	13	32512299,32512513,32512925,32513181,32513509,32513757,32514102,32514525,32514795,32517859,32518029,32518267,32523702	32512414,32512622,32513006,32513271,32513607,32513860,32514251,32514677,32514974,32517935,32518182,32518398,32524352
1	32512320	32524350	ENST00000333070	0	+	32512557	32523904	ENSG00000182866	13	32512320,32512513,32512925,32513181,32513509,32513757,32514102,32514525,32514795,32517769,32518029,32518267,32523702	32512414,32512622,32513006,32513271,32513607,32513860,32514251,32514677,32514974,32517935,32518182,32518398,32524350
1	32512328	32523912	ENST00000373557	0	+	32512557	32523904	ENSG00000182866	12	32512328,32512925,32513181,32513509,32513757,32514102,32514525,32514795,32517859,32518029,32518267,32523702	32512622,32513006,32513271,32513607,32513860,32514251,32514677,32514974,32517935,32518182,32518398,32523912
1	32530295	32571811	ENST00000373541	0	+	32530358	32567327	ENSG00000116478	13	32530295,32540809,32554853,32565127,32565724,32567256,32568766,32568956,32569662,32569864,32570278,32570889,32571205	32530406,32540921,32554970,32565265,32565865,32567348,32568874,32569096,32569770,32569994,32570430,32570937,32571811
1	32530295	32571811	ENST00000373548	0	+	32530358	32571232	ENSG00000116478	14	32530295,32540809,32554853,32562667,32565127,32565724,32567256,32568766,32568956,32569662,32569864,32570278,32570889,32571205	32530406,32540921,32554970,32562741,32565265,32565865,32567348,32568874,32569096,32569770,32569994,32570430,32570937,32571811
1	32572028	32574421	ENST00000329421	0	-	32572785	32574221	ENSG00000175130	2	32574135,32572028	32574421,32573285
1	32600385	32602495	ENST00000373534	0	+	32600890	32602444	ENSG00000162526	2	32600385,32601783	32601034,32602495
1	32603376	32632614	ENST00000373520	0	-	32606521	32632602	ENSG00000160058	10	32632592,32632268,32624967,32622018,32619402,32616912,32616403,32616158,32614450,32603376	32632614,32632328,32625083,32622236,32619456,32617027,32616471,32616236,32614929,32606738
1	32604621	32632609	ENST00000325745	0	-	32604621	32632602	ENSG00000160058	7	32632592,32632268,32624967,32622018,32619402,32617003,32604621	32632609,32632328,32625083,32622185,32619456,32617027,32604705
1	32604810	32632609	ENST00000341071	0	-	32604810	32632602	ENSG00000160058	11	32632592,32632268,32624967,32622018,32619402,32616912,32616403,32616158,32614450,32606635,32604810	32632609,32632328,32625083,32622185,32619456,32617027,32616471,32616236,32614929,32606738,32604842
1	32708813	32774716	ENST00000291374	0	+	32708813	32774716	ENSG00000215897	5	32708813,32719079,32723289,32774301,32774673	32709803,32719257,32723520,32774393,32774716
1	32777359	32844129	ENST00000316459	0	+	32831120	32838607	ENSG00000160062	5	32777359,32791647,32831119,32833242,32838275	32777760,32791728,32831942,32833411,32844129
1	32777617	32839178	ENST00000373510	0	+	32831120	32838485	ENSG00000160062	5	32777617,32791647,32831119,32833242,32838456	32777760,32791728,32831942,32833411,32839178
1	32838441	32889120	ENST00000341885	0	-	32838441	32888753	ENSG00000176261	2	32888621,32838441	32889120,32838538
1	32859892	32888772	ENST00000373506	0	-	32860050	32888753	ENSG00000176261	7	32888621,32872956,32872139,32871833,32870015,32865696,32859892	32888772,32872980,32872260,32871915,32870067,32865732,32860136
1	32860023	32888748	ENST00000373501	0	-	32860090	32888717	ENSG00000176261	6	32888621,32872956,32872139,32871833,32865696,32860023	32888748,32872980,32872260,32871915,32865732,32860136
1	32889411	32918837	ENST00000373493	0	+	32889495	32917893	ENSG00000162521	12	32889411,32890102,32895615,32906413,32906927,32907160,32907419,32907674,32910638,32910830,32910979,32917828	32889510,32890249,32895760,32906586,32907042,32907320,32907545,32907751,32910714,32910887,32911089,32918837
1	32889422	32918845	ENST00000373485	0	+	32889495	32918734	ENSG00000162521	12	32889422,32890102,32895615,32906413,32906927,32907160,32907419,32907674,32910638,32910830,32910979,32918714	32889510,32890249,32895760,32906586,32907042,32907320,32907545,32907751,32910714,32910887,32911089,32918845
1	32889430	32918241	ENST00000401893	0	+	32889495	32917893	ENSG00000162521	12	32889430,32890105,32895615,32906413,32906927,32907160,32907419,32907674,32910638,32910830,32910979,32917828	32889510,32890249,32895760,32906586,32907042,32907320,32907545,32907751,32910714,32910887,32911089,32918241
1	32918565	32933460	ENST00000373484	0	-	32920038	32933292	ENSG00000162520	4	32933053,32922446,32922198,32918565	32933460,32922570,32922277,32920048
1	32918565	32933464	ENST00000398267	0	-	32920038	32933463	ENSG00000162520	4	32933053,32922446,32922198,32918565	32933464,32922570,32922277,32920048
1	32980099	33013158	ENST00000401073	0	+	32980143	33011075	ENSG00000162522	7	32980099,33005975,33006250,33006840,33007861,33008068,33011053	32980377,33006145,33006305,33006963,33007974,33010629,33013158
1	32992209	33013158	ENST00000373481	0	+	32992278	33011075	ENSG00000162522	7	32992209,33005975,33006250,33006840,33007861,33008068,33011053	32992368,33006145,33006305,33006963,33007974,33010629,33013158
1	33003855	33013158	ENST00000294521	0	+	33003931	33011075	ENSG00000162522	7	33003855,33005975,33006250,33006840,33007861,33008068,33011053	33004015,33006145,33006305,33006963,33007974,33010629,33013158
1	33003855	33013158	ENST00000373480	0	+	33003958	33011075	ENSG00000162522	7	33003855,33005975,33006250,33006840,33007861,33008068,33011053	33004015,33006145,33006305,33006963,33007974,33010629,33013158
1	33013427	33056220	ENST00000373477	0	-	33014169	33055432	ENSG00000134684	13	33055376,33049099,33048779,33044670,33035951,33029350,33025128,33024550,33020592,33019236,33018273,33017570,33013427	33056220,33049245,33048954,33044799,33036031,33029442,33025263,33024635,33020727,33019333,33018466,33017711,33014279
1	33055630	33096042	ENST00000373476	0	+	33064288	33094226	ENSG00000116497	7	33055630,33063501,33064286,33066181,33068152,33091267,33094112	33055787,33063617,33065118,33066269,33068255,33091354,33096042
1	33055763	33073252	ENST00000398243	0	+	33064288	33072226	ENSG00000116497	7	33055763,33063501,33064286,33066184,33068152,33072222,33073053	33055877,33063617,33065118,33066269,33068255,33072249,33073252
1	33055763	33097062	ENST00000373475	0	+	33064288	33094226	ENSG00000116497	7	33055763,33063501,33064286,33066181,33068152,33091267,33094112	33055877,33063617,33065118,33066269,33068255,33091354,33097062
1	33055780	33075370	ENST00000356689	0	+	33064288	33072226	ENSG00000116497	7	33055780,33063501,33064286,33066181,33068152,33072222,33073053	33055877,33063617,33065118,33066269,33068255,33072249,33075370
1	33100456	33108877	ENST00000373470	0	-	33101926	33106561	ENSG00000160097	6	33108841,33107070,33106378,33105941,33102949,33100456	33108877,33107185,33106576,33106030,33102985,33101935
1	33100482	33108934	ENST00000373471	0	-	33102482	33106561	ENSG00000160097	6	33108841,33107070,33106378,33105941,33102852,33100482	33108934,33107185,33106576,33106030,33102985,33102487
1	33100482	33108938	ENST00000291421	0	-	33102482	33108937	ENSG00000160097	6	33108841,33107070,33106378,33105941,33102852,33100482	33108938,33107185,33106576,33106030,33102985,33102487
1	33124685	33132833	ENST00000373467	0	+	33127087	33132050	ENSG00000121905	4	33124685,33127066,33131712,33131953	33124703,33127464,33131817,33132833
1	33132783	33139577	ENST00000329151	0	-	33132993	33139426	ENSG00000121900	5	33139411,33136314,33133743,33133493,33132783	33139577,33136507,33133832,33133627,33133067
1	33132783	33139577	ENST00000373463	0	-	33132993	33139426	ENSG00000121900	6	33139411,33136314,33134098,33133743,33133493,33132783	33139577,33136507,33134157,33133931,33133627,33133067
1	33132783	33149272	ENST00000314780	0	-	33132993	33149272	ENSG00000121900	6	33149260,33136314,33134098,33133743,33133493,33132783	33149272,33136507,33134157,33133931,33133627,33133067
1	33132783	33149272	ENST00000373462	0	-	33132993	33149272	ENSG00000121900	5	33149260,33136314,33133743,33133493,33132783	33149272,33136507,33133931,33133627,33133067
1	33174633	33202301	ENST00000373456	0	-	33174994	33202300	ENSG00000116514	9	33202239,33187757,33186410,33184590,33183702,33182207,33180440,33176585,33174633	33202301,33187962,33186554,33184752,33183816,33182347,33180647,33176716,33175447
1	33174642	33202478	ENST00000235150	0	-	33175476	33202300	ENSG00000116514	9	33202239,33187757,33186410,33184590,33183702,33182207,33180440,33176585,33174642	33202478,33187962,33186551,33184752,33183816,33182347,33180647,33176716,33175497
1	33174994	33203001	ENST00000401899	0	-	33174994	33202300	ENSG00000116514	10	33202782,33202239,33187757,33186410,33184590,33183702,33182207,33180440,33176585,33174994	33203001,33202478,33187962,33186554,33184752,33183816,33182347,33180647,33176716,33175447
1	33174994	33203001	ENST00000405457	0	-	33174994	33202321	ENSG00000116514	10	33202782,33202239,33187757,33186410,33184590,33183702,33182207,33180440,33176585,33174994	33203001,33202478,33187962,33186554,33184752,33183816,33182347,33180647,33176716,33175447
1	33176504	33202873	ENST00000356990	0	-	33176504	33202873	ENSG00000116514	10	33202781,33202239,33187757,33186410,33184590,33183702,33182207,33180440,33176585,33176504	33202873,33202477,33187962,33186551,33184752,33183816,33182347,33180647,33176716,33176522
1	33218133	33218660	ENST00000401937	0	+	33218133	33218660	ENSG00000217644	1	33218133	33218660
1	33246173	33275079	ENST00000373449	0	-	33249017	33275016	ENSG00000004455	7	33274924,33262630,33259781,33259555,33252710,33251395,33246173	33275079,33262755,33259891,33259649,33252782,33251590,33249021
1	33251233	33275054	ENST00000354858	0	-	33251369	33275016	ENSG00000004455	6	33274924,33262630,33259781,33259555,33252710,33251233	33275054,33262755,33259891,33259649,33252782,33251590
1	33251236	33275054	ENST00000398192	0	-	33251236	33275016	ENSG00000004455	7	33274924,33262630,33259781,33259555,33252710,33251560,33251236	33275054,33262755,33259891,33259649,33252782,33251590,33251315
1	33319301	33358581	ENST00000294517	0	+	33320438	33358370	ENSG00000142920	12	33319301,33319576,33319789,33320366,33322142,33330238,33331470,33332736,33334895,33336255,33356090,33358232	33319482,33319696,33320000,33320542,33322315,33330410,33331604,33332901,33335057,33336367,33356304,33358581
1	33319355	33340080	ENST00000341637	0	+	33320438	33340080	ENSG00000142920	10	33319355,33319579,33320366,33322142,33330238,33331434,33332736,33334895,33336255,33340021	33319482,33319696,33320542,33322315,33330410,33331604,33332901,33335057,33336367,33340080
1	33319355	33340080	ENST00000358680	0	+	33320438	33340080	ENSG00000142920	7	33319355,33319579,33320366,33322142,33334895,33336255,33340021	33319482,33319696,33320542,33322315,33335057,33336367,33340080
1	33319355	33358709	ENST00000373443	0	+	33320438	33358370	ENSG00000142920	11	33319355,33319579,33320366,33322142,33330238,33331470,33332736,33334895,33336255,33356090,33358232	33319482,33319696,33320542,33322315,33330410,33331604,33332901,33335057,33336367,33356304,33358709
1	33319355	33358709	ENST00000398167	0	+	33320438	33358370	ENSG00000142920	11	33319355,33319579,33320366,33322142,33330238,33331470,33332736,33334895,33336195,33356090,33358232	33319482,33319696,33320542,33322315,33330410,33331604,33332901,33335057,33336367,33356304,33358709
1	33320438	33340081	ENST00000373440	0	+	33320438	33340080	ENSG00000142920	5	33320438,33322142,33334895,33336255,33340021	33320542,33322315,33335057,33336367,33340081
1	33320438	33358370	ENST00000373441	0	+	33320438	33358370	ENSG00000142920	9	33320438,33322142,33330238,33331470,33332736,33334895,33336195,33356090,33358232	33320542,33322315,33330410,33331604,33332901,33335057,33336367,33356304,33358370
1	33383591	33419854	ENST00000291416	0	-	33385365	33419620	ENSG00000116525	5	33419213,33403659,33397876,33396441,33383591	33419854,33403754,33398132,33396556,33385915
1	33383595	33420229	ENST00000373432	0	-	33384047	33419620	ENSG00000116525	6	33419213,33403659,33397876,33396441,33385650,33383595	33420229,33403754,33398132,33396556,33385915,33384088
1	33384047	33419854	ENST00000373430	0	-	33384047	33419620	ENSG00000116525	6	33419213,33403659,33397876,33396441,33385656,33384047	33419854,33403754,33398132,33396556,33385915,33384094
1	33508763	33538907	ENST00000373428	0	+	33508763	33537234	ENSG00000160094	8	33508763,33514288,33514536,33518312,33519775,33533125,33533335,33537118	33508800,33514351,33514782,33518645,33519999,33533203,33533493,33538907
1	33544954	33559286	ENST00000330379	0	-	33544954	33559286	ENSG00000184389	5	33559264,33550995,33550689,33550240,33544954	33559286,33551078,33550778,33550377,33545641
1	33561811	33588083	ENST00000307890	0	-	33563053	33588083	ENSG00000134686	16	33588039,33587945,33587890,33587785,33572287,33572203,33570580,33570463,33569536,33568310,33568259,33567295,33567200,33567109,33567058,33561811	33588083,33588034,33587940,33587887,33572480,33572210,33570592,33570574,33569650,33568400,33568305,33567334,33567289,33567195,33567103,33563207
1	33561811	33613781	ENST00000257118	0	-	33563053	33613727	ENSG00000134686	14	33613554,33610477,33609205,33608609,33606724,33605304,33593029,33592589,33572278,33570463,33569536,33568259,33567058,33561811	33613781,33610635,33609282,33608773,33606810,33605616,33593441,33592754,33572480,33570592,33569650,33568400,33567334,33563207
1	33561811	33613781	ENST00000361167	0	-	33563053	33572430	ENSG00000134686	14	33613554,33610477,33609205,33608609,33606724,33605304,33593029,33592589,33572278,33570463,33569536,33568259,33567058,33561811	33613781,33610635,33609282,33608773,33606810,33605616,33593441,33592754,33572480,33570592,33569650,33568400,33567334,33563207
1	33561814	33588073	ENST00000373418	0	-	33563053	33572430	ENSG00000134686	7	33587785,33572278,33570463,33569536,33568259,33567058,33561814	33588073,33572480,33570592,33569650,33568400,33567334,33563207
1	33561814	33593397	ENST00000373422	0	-	33563053	33593232	ENSG00000134686	8	33593026,33592589,33572278,33570463,33569536,33568259,33567058,33561814	33593397,33592754,33572480,33570592,33569650,33568400,33567334,33563207
1	33564013	33613781	ENST00000373416	0	-	33564013	33572430	ENSG00000134686	14	33613554,33610477,33609205,33608609,33606724,33605304,33593029,33592589,33572278,33570463,33569536,33568259,33567058,33564013	33613781,33610635,33609282,33608773,33606810,33605616,33593441,33592754,33572480,33570592,33569650,33568400,33567334,33564149
1	33710819	33734578	ENST00000326544	0	+	33717477	33733663	ENSG00000121903	8	33710819,33717367,33726652,33727302,33727705,33729212,33731374,33732405	33710875,33717893,33726838,33727378,33727789,33729889,33731802,33734578
1	33710819	33734578	ENST00000373411	0	+	33717477	33733663	ENSG00000121903	6	33710819,33717367,33726652,33729212,33731374,33732405	33710875,33717893,33726838,33729889,33731802,33734578
1	33710839	33730778	ENST00000373413	0	+	33717477	33729909	ENSG00000121903	4	33710839,33717367,33726652,33729212	33710879,33717893,33726838,33730778
1	33710846	33734582	ENST00000361328	0	+	33717477	33733663	ENSG00000121903	9	33710846,33717367,33717752,33726652,33727302,33727705,33729212,33731374,33732405	33710879,33717553,33717893,33726838,33727378,33727789,33729889,33731802,33734582
1	33717477	33734578	ENST00000401072	0	+	33717477	33733663	ENSG00000121903	8	33717477,33717753,33726652,33727302,33727705,33729212,33731374,33732405	33717554,33717893,33726838,33727378,33727789,33729889,33731802,33734578
1	33752196	34403285	ENST00000373381	0	-	33757705	34403285	ENSG00000121904	71	34403099,34327165,34270782,34173948,34156282,34085072,34063885,34058657,34057901,34048931,34030611,34026788,34010757,33981468,33977328,33964735,33963537,33962704,33962384,33954473,33952774,33947276,33938704,33936940,33931117,33901077,33896133,33890510,33884835,33874547,33873401,33871609,33864673,33863238,33862706,33861557,33860354,33855686,33855093,33852691,33849228,33843469,33840556,33839052,338…	34403285,34327381,34270894,34174142,34156489,34085184,34063962,34058744,34058025,34049052,34030714,34026900,34010939,33981794,33977522,33964873,33963724,33962892,33962500,33954688,33952962,33947445,33938860,33937131,33931243,33901279,33896324,33890648,33885022,33874741,33873517,33871722,33864768,33863441,33862830,33861653,33860458,33855804,33855162,33852807,33849437,33843657,33840733,33839197,338…
1	33752196	34404030	ENST00000241312	0	-	33757705	34404001	ENSG00000121904	70	34403935,34327165,34270782,34173948,34156282,34085072,34063885,34058657,34057901,34048931,34030611,34026788,34010757,33981468,33977328,33964735,33963537,33962704,33962384,33954473,33952774,33947276,33938704,33936940,33931117,33901077,33896133,33890510,33884835,33874547,33873401,33871609,33864673,33863238,33862706,33861557,33860354,33855686,33855093,33852691,33849228,33844050,33843469,33840556,338…	34404030,34327381,34270894,34174142,34156489,34085184,34063962,34058744,34058025,34049052,34030714,34026900,34010939,33981794,33977522,33964873,33963724,33962892,33962500,33954688,33952962,33947445,33938860,33937131,33931243,33901279,33896324,33890648,33885022,33874741,33873517,33871722,33864768,33863441,33862830,33861653,33860458,33855804,33855162,33852807,33849437,33844175,33843657,33840733,338…
1	33829994	33947691	ENST00000373380	0	-	33830648	33947470	ENSG00000121904	24	33947276,33938704,33936940,33931117,33901077,33896133,33890510,33884835,33874547,33873401,33871609,33864673,33863238,33862706,33861557,33860354,33855686,33855093,33852691,33849228,33843469,33840556,33839052,33829994	33947691,33938860,33937131,33931243,33901279,33896324,33890648,33885022,33874741,33873517,33871722,33864768,33863441,33862830,33861653,33860458,33855804,33855162,33852807,33849437,33843657,33840733,33839197,33830676
1	33836876	33864771	ENST00000373377	0	-	33838301	33861575	ENSG00000121904	13	33864673,33863238,33862706,33861557,33860354,33855686,33855093,33852691,33849228,33843469,33840556,33839052,33836876	33864771,33863441,33862830,33861653,33860458,33855804,33855162,33852807,33849437,33843657,33840733,33839197,33838428
1	33838301	33947691	ENST00000373388	0	-	33838301	33861575	ENSG00000121904	24	33947276,33938704,33936940,33931117,33901077,33896133,33890510,33884835,33874547,33873401,33871609,33864673,33863238,33862706,33861557,33860354,33855686,33855093,33852691,33849228,33843469,33840556,33839052,33838301	33947691,33938860,33937131,33931243,33901279,33896324,33890648,33885022,33874741,33873517,33871722,33864768,33863441,33862830,33861653,33860458,33855804,33855162,33852807,33849437,33843657,33840733,33839197,33838428
1	34010296	34052407	ENST00000338325	0	-	34010749	34049047	ENSG00000121904	7	34052190,34051183,34048931,34042934,34030611,34026788,34010296	34052407,34051372,34049052,34043086,34030714,34026900,34010939
1	34098663	34102978	ENST00000323936	0	+	34102380	34102940	ENSG00000176256	2	34098663,34101053	34099078,34102978
1	34102267	34102976	ENST00000398046	0	+	34102380	34102940	ENSG00000176256	1	34102267	34102976
1	34405071	34457319	ENST00000373374	0	+	34435663	34456949	ENSG00000142698	7	34405071,34435413,34438960,34440272,34446345,34450398,34456874	34405359,34436101,34439220,34440447,34446422,34450594,34457319
1	34415858	34457316	ENST00000398041	0	+	34435663	34456949	ENSG00000142698	7	34415858,34435413,34438960,34440272,34446345,34450398,34456874	34416297,34436101,34439220,34440447,34446422,34450594,34457316
1	34993235	34996700	ENST00000338513	0	+	34995519	34996340	ENSG00000189280	2	34993235,34995495	34993383,34996700
1	34997929	35001912	ENST00000339480	0	+	34999443	35000243	ENSG00000189433	2	34997929,34999121	34997976,35001912
1	34999365	35000514	ENST00000398037	0	+	34999443	35000243	ENSG00000189433	1	34999365	35000514
1	35019377	35024554	ENST00000373366	0	+	35022951	35023763	ENSG00000188910	2	35019377,35022926	35019966,35024554
1	35020498	35024551	ENST00000373362	0	+	35022951	35023763	ENSG00000188910	2	35020498,35022926	35020630,35024551
1	35031186	35033931	ENST00000342280	0	+	35032402	35033403	ENSG00000187513	2	35031186,35032385	35031256,35033931
1	35091719	35097934	ENST00000296204	0	-	35093305	35093868	ENSG00000163866	2	35097865,35091719	35097934,35094170
1	35103624	35167773	ENST00000373347	0	-	35104271	35143571	ENSG00000116544	12	35167639,35145543,35142465,35138256,35137857,35124260,35123666,35123166,35106793,35105724,35105236,35103624	35167773,35145625,35143622,35138461,35137929,35124473,35123979,35123251,35107277,35105815,35105379,35104489
1	35103625	35143571	ENST00000235180	0	-	35104271	35143571	ENSG00000116544	10	35142465,35138256,35137857,35124260,35123666,35123166,35106793,35105724,35105236,35103625	35143571,35138461,35137929,35124473,35123979,35123251,35107277,35105815,35105379,35104489
1	35213888	35216894	ENST00000311990	0	-	35215029	35215583	ENSG00000204105	3	35216866,35216119,35213888	35216894,35216272,35215590
1	35219765	35223513	ENST00000373337	0	-	35220132	35223493	ENSG00000163867	3	35223386,35221955,35219765	35223513,35222135,35220307
1	35222110	35270156	ENST00000373340	0	-	35222110	35268827	ENSG00000163867	16	35270003,35268735,35258571,35257541,35253176,35252885,35250619,35250078,35248946,35248635,35246940,35245139,35243320,35242156,35230422,35222110	35270156,35268901,35258655,35257790,35253350,35253076,35250769,35250193,35249224,35248785,35247112,35245286,35243460,35242193,35230575,35222135
1	35224356	35270156	ENST00000357182	0	-	35225292	35268827	ENSG00000163867	16	35270003,35268735,35258571,35257541,35253176,35252885,35250619,35250078,35248946,35248635,35246940,35245139,35243320,35242156,35230422,35224356	35270156,35268901,35258655,35257790,35253350,35253076,35250769,35250193,35249224,35248785,35247112,35245286,35243460,35242193,35230575,35227123
1	35255432	35270093	ENST00000317538	0	-	35257456	35268827	ENSG00000163867	4	35270003,35268735,35258571,35255432	35270093,35268901,35258655,35257790
1	35256701	35269878	ENST00000373333	0	-	35257456	35268827	ENSG00000163867	5	35269819,35269455,35268735,35258571,35256701	35269878,35269525,35268901,35258655,35257790
1	35317559	35354042	ENST00000359858	0	+	35332176	35353447	ENSG00000197056	10	35317559,35332102,35334007,35335505,35342483,35342745,35348482,35349960,35350275,35351165	35317630,35332271,35334079,35335754,35342657,35342957,35348635,35350100,35350318,35354042
1	35317579	35354042	ENST00000373329	0	+	35335561	35353447	ENSG00000197056	9	35317579,35334007,35335505,35342483,35342745,35348482,35349960,35350275,35351165	35317630,35334079,35335754,35342657,35342957,35348635,35350100,35350318,35354042
1	35317579	35354047	ENST00000373330	0	+	35332176	35353447	ENSG00000197056	11	35317579,35331582,35332102,35334007,35335505,35342483,35342745,35348482,35349960,35350275,35351165	35317630,35331629,35332271,35334079,35335754,35342657,35342957,35348635,35350100,35350318,35354047
1	35421790	35431322	ENST00000357214	0	-	35422644	35431237	ENSG00000116560	10	35430410,35429529,35428882,35428686,35427374,35427191,35426161,35425391,35425189,35421790	35431322,35429717,35429183,35428781,35427570,35427275,35426278,35425439,35425310,35422781
1	35507155	35660131	ENST00000314607	0	+	35507235	35657865	ENSG00000146463	30	35507155,35563548,35597113,35599382,35599807,35608217,35608560,35619447,35619734,35623630,35624262,35625191,35625642,35627098,35628136,35630400,35630835,35631783,35634740,35635565,35636601,35637052,35637670,35643211,35643561,35646196,35652160,35653654,35656631,35657658	35507273,35563593,35597634,35599443,35599977,35608301,35608815,35619621,35619946,35623780,35624377,35625466,35625792,35627270,35628286,35630540,35630872,35631927,35634858,35635733,35636654,35637231,35637764,35643382,35643656,35646347,35652271,35653902,35656760,35660131
1	35507155	35660131	ENST00000373297	0	+	35597193	35657865	ENSG00000146463	28	35507155,35563548,35597113,35599382,35599807,35608217,35608560,35619447,35619734,35625191,35625642,35627098,35628136,35630400,35630835,35631783,35634743,35635565,35636601,35637052,35637670,35643211,35643561,35646196,35652160,35653654,35656631,35657658	35507273,35563593,35597634,35599443,35599977,35608301,35608815,35619621,35619946,35625466,35625792,35627270,35628286,35630540,35630872,35631927,35634858,35635733,35636654,35637231,35637764,35643382,35643656,35646347,35652271,35653902,35656760,35660131
1	35671679	35795591	ENST00000325722	0	-	35673082	35792679	ENSG00000142687	21	35795395,35792538,35744800,35717154,35712993,35709051,35704796,35700809,35698493,35694201,35692550,35691745,35689816,35688546,35688055,35686361,35682349,35681094,35680434,35679235,35671679	35795591,35792707,35745323,35717400,35713094,35709148,35704883,35700901,35698625,35694429,35692673,35691877,35689964,35688697,35688193,35686520,35682491,35681216,35680524,35679326,35673269
1	35671679	35795591	ENST00000373258	0	-	35698498	35745087	ENSG00000142687	20	35795395,35792538,35744800,35717154,35709051,35704796,35700809,35698493,35694201,35692550,35691745,35689816,35688546,35688055,35686361,35682349,35681094,35680434,35679235,35671679	35795591,35792707,35745323,35717400,35709148,35704883,35700901,35698625,35694429,35692673,35691877,35689964,35688697,35688193,35686520,35682491,35681216,35680524,35679326,35673269
1	35671679	35795591	ENST00000373266	0	-	35673082	35792679	ENSG00000142687	21	35795395,35792538,35744800,35717154,35712993,35709051,35704796,35700809,35698493,35694201,35692550,35691745,35689816,35688546,35688055,35686361,35682349,35681094,35680434,35679235,35671679	35795591,35792707,35745323,35717400,35713094,35709148,35704883,35700901,35698625,35694429,35692673,35691877,35689964,35688697,35688193,35686520,35682491,35681216,35680551,35679326,35673269
1	35676730	35795591	ENST00000335883	0	-	35679206	35792679	ENSG00000142687	20	35795395,35792538,35744800,35717154,35712993,35709051,35704796,35700809,35698493,35694201,35692550,35691745,35689816,35688546,35688055,35686361,35682349,35681094,35680434,35676730	35795591,35792707,35745323,35717400,35713094,35709148,35704883,35700901,35698625,35694429,35692673,35691877,35689964,35688697,35688193,35686520,35682491,35681216,35680524,35679326
1	35795661	35804960	ENST00000373253	0	+	35797313	35803851	ENSG00000020129	7	35795661,35797295,35798514,35800580,35801390,35801955,35803415	35796071,35797435,35799482,35800821,35801614,35802097,35804960
1	35795980	35804963	ENST00000356090	0	+	35796379	35803851	ENSG00000020129	8	35795980,35796344,35797295,35798514,35800580,35801390,35801955,35803415	35796071,35796411,35797435,35799482,35800821,35801614,35802097,35804963
1	35795980	35804963	ENST00000373243	0	+	35796379	35803851	ENSG00000020129	7	35795980,35797295,35798514,35800580,35801390,35801955,35803415	35796411,35797435,35799482,35800821,35801614,35802097,35804963
1	35796005	35804960	ENST00000397922	0	+	35797313	35803851	ENSG00000020129	7	35796005,35797295,35798514,35800580,35801390,35801955,35803415	35796411,35797435,35799482,35800821,35801614,35802097,35804960
1	35811558	35833512	ENST00000263543	0	+	35811790	35832864	ENSG00000116819	7	35811558,35812115,35813137,35826518,35828118,35828822,35832582	35811792,35812597,35813188,35826740,35828236,35828963,35833512
1	35811558	35833512	ENST00000373235	0	+	35811766	35832864	ENSG00000116819	7	35811558,35812115,35813137,35826518,35828118,35828822,35832582	35811792,35812597,35813188,35826740,35828236,35828963,35833512
1	35815525	35879730	ENST00000373240	0	-	35815525	35879716	ENSG00000126067	6	35879530,35874498,35869462,35847434,35843421,35815525	35879730,35874620,35869532,35847596,35843470,35815680
1	35841327	35879730	ENST00000373237	0	-	35841455	35879620	ENSG00000126067	6	35879530,35874498,35869462,35847434,35843421,35841327	35879730,35874620,35869532,35847596,35843470,35841562
1	35952064	35957377	ENST00000270815	0	-	35953820	35954509	ENSG00000142686	2	35956895,35952064	35957377,35954514
1	35958406	36008155	ENST00000373226	0	-	35959079	36008058	ENSG00000092853	25	36008035,36003406,36002454,36001344,36000592,36000186,35999284,35998530,35991933,35989438,35987821,35987655,35986593,35986095,35984954,35983639,35981643,35981329,35977553,35977324,35976643,35976180,35975527,35975102,35958406	36008155,36003514,36002902,36001509,36000662,36000258,35999392,35999104,35992124,35989694,35987999,35987719,35986792,35986249,35985180,35983750,35981718,35981429,35977717,35977445,35976770,35976285,35975609,35975263,35959168
1	35959079	36008138	ENST00000251195	0	-	35959079	36008058	ENSG00000092853	25	36008035,36003406,36002454,36001348,36000592,36000186,35999284,35998530,35991933,35989438,35987821,35987655,35986593,35986095,35984954,35983639,35981643,35981329,35977553,35977324,35976643,35976180,35975527,35975102,35959079	36008138,36003514,36002902,36001509,36000669,36000258,35999392,35999104,35992124,35989694,35987999,35987719,35986792,35986249,35985180,35983750,35981718,35981429,35977717,35977445,35976770,35976285,35975609,35975263,35959168
1	35974405	36008138	ENST00000318121	0	-	35974684	36008058	ENSG00000092853	25	36008035,36003406,36002454,36001348,36000592,36000186,35999284,35998530,35991933,35989438,35987821,35987655,35986593,35986095,35984954,35983639,35981643,35981329,35977553,35977324,35976643,35976180,35975527,35975102,35974405	36008138,36003514,36002902,36001509,36000669,36000258,35999392,35999104,35992124,35989694,35987999,35987719,35986792,35986249,35985180,35983750,35981718,35981429,35977717,35977445,35976770,35976285,35975609,35975263,35974794
1	35974405	36008138	ENST00000373220	0	-	35974684	36008058	ENSG00000092853	24	36008035,36003406,36002454,36001348,36000592,36000186,35999284,35998530,35989438,35987821,35987655,35986593,35986095,35984954,35983639,35981643,35981329,35977553,35977324,35976643,35976180,35975527,35975102,35974405	36008138,36003514,36002902,36001509,36000669,36000258,35999392,35999104,35989694,35987999,35987719,35986792,35986249,35985180,35983750,35981718,35981429,35977717,35977445,35976770,35976285,35975609,35975263,35974794
1	36046415	36095007	ENST00000373210	0	+	36046605	36091793	ENSG00000134698	18	36046415,36055070,36061050,36063501,36063867,36064114,36064936,36069615,36070000,36070245,36070625,36072178,36074022,36079353,36079804,36088345,36089042,36091685	36046623,36055235,36061170,36063682,36064003,36064248,36065023,36069762,36070119,36070373,36070758,36072362,36074181,36079668,36079938,36088446,36089241,36095007
1	36054897	36095007	ENST00000397882	0	+	36054897	36091793	ENSG00000134698	18	36054897,36055070,36061050,36063501,36063867,36064114,36064936,36069615,36070000,36070245,36070625,36072178,36074022,36079353,36079804,36088345,36089042,36091685	36054915,36055235,36061170,36063682,36064003,36064248,36065023,36069762,36070119,36070373,36070758,36072362,36074181,36079668,36079938,36088446,36089241,36095007
1	36107996	36159146	ENST00000373206	0	+	36130761	36157795	ENSG00000092847	19	36107996,36126615,36130745,36131285,36131862,36132225,36132503,36133310,36139662,36140136,36140392,36145123,36152030,36152372,36153536,36155781,36156510,36157243,36157687	36108091,36126798,36130865,36131466,36131998,36132359,36132590,36133457,36139781,36140258,36140525,36145307,36152189,36152462,36153730,36155915,36156611,36157442,36159146
1	36121397	36162486	ENST00000373204	0	+	36121610	36157795	ENSG00000092847	19	36121397,36126615,36130745,36131285,36131862,36132225,36132503,36133310,36139662,36140136,36140392,36145123,36152030,36152372,36153536,36155781,36156510,36157243,36157687	36121634,36126798,36130865,36131466,36131998,36132359,36132590,36133457,36139781,36140258,36140525,36145307,36152189,36152462,36153730,36155915,36156611,36157442,36162486
1	36168906	36221597	ENST00000324350	0	+	36169615	36220840	ENSG00000126070	7	36168906,36169417,36183880,36205143,36210212,36211563,36220809	36168986,36169633,36184051,36205263,36210420,36211699,36221597
1	36169359	36220840	ENST00000397828	0	+	36169615	36220837	ENSG00000126070	6	36169359,36183880,36205143,36210212,36211563,36220809	36169633,36184051,36205263,36210420,36211699,36220840
1	36169359	36294649	ENST00000246314	0	+	36242573	36293933	ENSG00000126070	17	36169359,36183880,36210212,36242529,36246878,36247085,36247663,36251818,36252103,36265302,36272362,36274365,36277978,36278495,36281635,36293134,36293825	36169633,36184051,36210420,36242663,36246965,36247232,36247782,36251940,36252236,36265486,36272521,36274455,36278172,36278629,36281736,36293333,36294649
1	36169359	36294649	ENST00000373185	0	+	36242573	36293933	ENSG00000126070	19	36169359,36183880,36205143,36210212,36211563,36242529,36246878,36247085,36247663,36251818,36252103,36265302,36272362,36274365,36277978,36278495,36281635,36293134,36293825	36169633,36184051,36205263,36210420,36211699,36242663,36246965,36247232,36247782,36251940,36252236,36265486,36272521,36274455,36278172,36278629,36281736,36293333,36294649
1	36169359	36294649	ENST00000373191	0	+	36169615	36293933	ENSG00000126070	19	36169359,36183880,36205143,36210212,36211563,36242529,36246878,36247085,36247663,36251818,36252103,36265302,36272362,36274365,36277978,36278495,36281635,36293134,36293825	36169633,36184051,36205263,36210420,36211699,36242663,36246965,36247232,36247782,36251940,36252236,36265486,36272521,36274455,36278172,36278629,36281736,36293333,36294649
1	36174670	36294649	ENST00000397823	0	+	36174670	36293933	ENSG00000126070	19	36174670,36183876,36205143,36210212,36211563,36242529,36246878,36247085,36247663,36251818,36252103,36265302,36272362,36274365,36277978,36278495,36281635,36293134,36293825	36174681,36184051,36205263,36210420,36211699,36242663,36246965,36247232,36247782,36251940,36252236,36265486,36272521,36274455,36278172,36278629,36281736,36293333,36294649
1	36322263	36326462	ENST00000207457	0	+	36323110	36326374	ENSG00000092850	10	36322263,36323058,36323351,36324024,36324892,36325119,36325392,36325627,36325916,36326161	36322337,36323265,36323476,36324229,36325035,36325233,36325499,36325770,36325995,36326462
1	36327073	36332119	ENST00000373178	0	+	36327093	36331574	ENSG00000116863	6	36327073,36329432,36329806,36330098,36330610,36331285	36327303,36329528,36330013,36330282,36330710,36332119
1	36327097	36331574	ENST00000235510	0	+	36327097	36331574	ENSG00000116863	9	36327097,36327149,36327246,36329284,36329432,36329806,36330098,36330610,36331285	36327144,36327241,36327291,36329298,36329528,36330013,36330282,36330710,36331574
1	36333424	36363408	ENST00000397799	0	-	36335757	36338430	ENSG00000171812	4	36363245,36353896,36338238,36333424	36363408,36353940,36338446,36337675
1	36333433	36338437	ENST00000303143	0	-	36335757	36338430	ENSG00000171812	2	36338238,36333433	36338437,36337675
1	36335757	36338437	ENST00000373172	0	-	36335757	36338430	ENSG00000171812	3	36338238,36337095,36335757	36338437,36337675,36336266
1	36374762	36387654	ENST00000373166	0	-	36375391	36387566	ENSG00000054116	5	36387525,36378257,36377908,36375984,36374762	36387654,36378354,36378007,36376166,36375510
1	36375133	36387639	ENST00000373163	0	-	36375391	36378258	ENSG00000054116	5	36387448,36378257,36377908,36375984,36375133	36387639,36378354,36378007,36376166,36375510
1	36375242	36387685	ENST00000373162	0	-	36375391	36378258	ENSG00000054116	5	36387280,36378257,36377908,36375984,36375242	36387685,36378354,36378007,36376166,36375510
1	36376084	36387684	ENST00000373159	0	-	36376304	36387566	ENSG00000054116	5	36387525,36378257,36377908,36376272,36376084	36387684,36378354,36378007,36376420,36376166
1	36394153	36419037	ENST00000373153	0	+	36394606	36418446	ENSG00000116871	16	36394153,36409159,36409701,36410652,36411552,36414387,36414885,36416061,36416607,36416873,36417109,36417450,36417703,36417854,36418062,36418436	36394651,36409503,36409769,36410815,36411666,36414769,36415030,36416389,36416784,36417011,36417213,36417503,36417745,36417944,36418255,36419037
1	36394386	36418712	ENST00000373150	0	+	36394606	36418446	ENSG00000116871	18	36394386,36409159,36409701,36410652,36411552,36413086,36414387,36414606,36414885,36416061,36416607,36416873,36417109,36417450,36417703,36417854,36418062,36418436	36394651,36409503,36409769,36410815,36411666,36413196,36414509,36414769,36415030,36416389,36416784,36417011,36417213,36417503,36417745,36417944,36418255,36418712
1	36394386	36419035	ENST00000316156	0	+	36394576	36418446	ENSG00000116871	16	36394386,36409159,36409701,36410652,36411552,36414387,36414885,36416061,36416607,36416873,36417109,36417450,36417703,36417854,36418062,36418436	36394651,36409503,36409769,36410815,36411666,36414769,36415030,36416389,36416784,36417011,36417213,36417503,36417745,36417944,36418255,36419035
1	36394386	36419035	ENST00000373151	0	+	36394606	36418446	ENSG00000116871	17	36394386,36409159,36409701,36410652,36411552,36413086,36414387,36414885,36416061,36416607,36416873,36417109,36417450,36417700,36417854,36418062,36418436	36394651,36409503,36409769,36410815,36411666,36413196,36414769,36415030,36416389,36416784,36417011,36417213,36417503,36417745,36417944,36418255,36419035
1	36414437	36418583	ENST00000309824	0	+	36414437	36418583	ENSG00000116871	13	36414437,36414606,36414885,36416061,36416607,36416873,36417109,36417450,36417703,36417723,36417854,36418062,36418436	36414509,36414769,36415030,36416389,36416784,36417011,36417213,36417503,36417720,36417745,36417944,36418255,36418583
1	36415746	36419035	ENST00000373148	0	+	36415746	36418446	ENSG00000116871	10	36415746,36416061,36416634,36416873,36417109,36417450,36417703,36417854,36418062,36418436	36415762,36416389,36416784,36417011,36417213,36417503,36417745,36417944,36418255,36419035
1	36462626	36542744	ENST00000354618	0	+	36520752	36542205	ENSG00000054118	12	36462626,36497570,36520721,36524556,36527248,36529562,36530786,36532039,36534771,36539074,36539741,36541984	36462693,36497672,36520888,36525458,36527952,36529734,36530897,36532123,36534958,36539272,36539884,36542744
1	36544785	36546358	ENST00000373139	0	+	36544785	36546358	ENSG00000215896	7	36544785,36545030,36545355,36545705,36545958,36546106,36546297	36544943,36545093,36545473,36545795,36546013,36546151,36546358
1	36545305	36563074	ENST00000312808	0	+	36557914	36559315	ENSG00000214193	12	36545305,36545705,36545958,36546577,36547736,36557259,36557863,36559103,36559244,36559912,36560555,36562128	36545473,36545795,36546013,36546663,36547778,36557352,36558986,36559166,36559397,36559966,36560852,36563074
1	36560219	36562342	ENST00000270824	0	-	36560483	36561225	ENSG00000142694	3	36562081,36561159,36560219	36562342,36561255,36560913
1	36561922	36567405	ENST00000373137	0	+	36566022	36566345	ENSG00000116883	2	36561922,36565908	36562257,36567405
1	36577812	36599528	ENST00000359297	0	-	36581387	36599520	ENSG00000196182	9	36599409,36596925,36596427,36593394,36592552,36586888,36582308,36582048,36577812	36599528,36597010,36596570,36593621,36592604,36587003,36582452,36582167,36581636
1	36577812	36624076	ENST00000373130	0	-	36579943	36599520	ENSG00000196182	11	36623911,36599409,36596925,36596427,36593394,36592552,36586888,36582308,36582048,36581552,36577812	36624076,36599528,36597025,36596570,36593621,36592604,36587003,36582452,36582167,36581636,36580161
1	36577814	36624072	ENST00000373129	0	-	36579943	36599520	ENSG00000196182	12	36623911,36606036,36599409,36596925,36596427,36593394,36592552,36586888,36582308,36582048,36581552,36577814	36624072,36606272,36599528,36597010,36596570,36593621,36592604,36587003,36582452,36582167,36581636,36580161
1	36577818	36624084	ENST00000373132	0	-	36579943	36599520	ENSG00000196182	11	36623911,36599409,36596925,36596427,36593394,36592552,36586888,36582308,36582048,36581552,36577818	36624084,36599528,36597010,36596570,36593621,36592604,36587003,36582452,36582167,36581636,36580161
1	36631618	36636080	ENST00000315732	0	-	36631946	36632317	ENSG00000181817	2	36635955,36631618	36636080,36632341
1	36656095	36688639	ENST00000235532	0	-	36656327	36688557	ENSG00000116885	10	36688446,36676944,36670610,36669990,36661551,36660956,36660338,36658664,36657179,36656095	36688639,36677098,36670777,36670070,36661654,36661084,36660407,36658803,36657242,36656443
1	36656095	36688639	ENST00000356637	0	-	36656327	36688557	ENSG00000116885	11	36688446,36682192,36676944,36670610,36669990,36661551,36660956,36660338,36658664,36657179,36656095	36688639,36682221,36677098,36670777,36670070,36661654,36661084,36660407,36658803,36657242,36656443
1	36656327	36688639	ENST00000315643	0	-	36656327	36688557	ENSG00000116885	10	36688446,36682192,36676944,36670610,36669990,36661551,36660956,36660338,36658668,36656327	36688639,36682221,36677098,36670777,36670070,36661654,36661084,36660407,36658803,36656361
1	36666502	36688639	ENST00000354267	0	-	36666508	36688557	ENSG00000116885	5	36688446,36676944,36670610,36669990,36666502	36688639,36677098,36670777,36670070,36666663
1	36693960	36702556	ENST00000373116	0	-	36693976	36702463	ENSG00000116898	8	36702334,36701994,36700276,36699452,36698880,36696111,36694375,36693960	36702556,36702038,36700351,36699500,36698964,36696169,36694566,36694113
1	36704231	36717707	ENST00000331941	0	-	36704284	36717684	ENSG00000119535	16	36717621,36713565,36711952,36711623,36710705,36710426,36710254,36709621,36707840,36707344,36706263,36706010,36705746,36705418,36704809,36704231	36717707,36713861,36712075,36711810,36710874,36710579,36710327,36709834,36708028,36707445,36706409,36706150,36705839,36705499,36705015,36704388
1	36704231	36717707	ENST00000338937	0	-	36704652	36717684	ENSG00000119535	14	36717621,36713565,36711952,36711623,36710705,36710426,36710254,36709621,36707840,36707344,36706263,36706010,36705418,36704231	36717707,36713861,36712075,36711810,36710874,36710579,36710327,36709834,36708028,36707445,36706409,36706150,36705499,36705015
1	36704231	36717707	ENST00000344735	0	-	36704545	36717684	ENSG00000119535	15	36717621,36713565,36711952,36711623,36710705,36710426,36710254,36709621,36707840,36707344,36706263,36706010,36705746,36705418,36704231	36717707,36713861,36712075,36711810,36710874,36710579,36710327,36709834,36708028,36707445,36706409,36706150,36705839,36705499,36705096
1	36704231	36717707	ENST00000361632	0	-	36704545	36717684	ENSG00000119535	15	36717621,36713565,36711952,36711623,36710705,36710426,36710254,36709621,36707840,36707344,36706263,36706010,36705746,36705418,36704231	36717707,36713861,36712075,36711810,36710874,36710579,36710327,36709834,36708028,36707445,36706409,36706150,36705839,36705499,36705015
1	36704231	36721466	ENST00000373103	0	-	36704545	36717684	ENSG00000119535	17	36720999,36719666,36717621,36713565,36711952,36711623,36710705,36710426,36710254,36709621,36707840,36707344,36706263,36706010,36705746,36705418,36704231	36721466,36719725,36717704,36713861,36712075,36711810,36710874,36710579,36710327,36709834,36708028,36707445,36706409,36706150,36705839,36705499,36705096
1	36704231	36721466	ENST00000373104	0	-	36704284	36717684	ENSG00000119535	18	36720999,36719666,36717621,36713565,36711952,36711623,36710705,36710426,36710254,36709621,36707840,36707344,36706263,36706010,36705746,36705418,36704809,36704231	36721466,36719725,36717704,36713861,36712075,36711810,36710874,36710579,36710327,36709834,36708028,36707445,36706409,36706150,36705839,36705499,36705015,36704388
1	36704231	36721466	ENST00000373106	0	-	36704545	36717684	ENSG00000119535	17	36720999,36719666,36717621,36713565,36711952,36711623,36710705,36710426,36710254,36709621,36707840,36707344,36706263,36706010,36705746,36705418,36704231	36721466,36719725,36717704,36713861,36712075,36711810,36710874,36710579,36710327,36709834,36708028,36707445,36706409,36706150,36705839,36705499,36705015
1	37039201	37272431	ENST00000373093	0	-	37040039	37272296	ENSG00000163873	16	37272182,37129108,37118822,37110376,37107936,37098032,37097296,37091803,37088499,37079924,37063791,37057924,37055248,37044292,37043175,37039201	37272431,37129284,37119079,37110557,37107989,37098205,37097439,37091910,37088612,37080127,37064014,37058042,37055465,37044514,37043425,37040233
1	37042806	37272317	ENST00000373091	0	-	37043121	37272296	ENSG00000163873	15	37272182,37129108,37118822,37110376,37107936,37098032,37097296,37091803,37088499,37079924,37063791,37057924,37055248,37044292,37042806	37272317,37129284,37119079,37110557,37107989,37098205,37097439,37091910,37088612,37080127,37064014,37058042,37055465,37044514,37043425
1	37712753	37722404	ENST00000373082	0	+	37713685	37721799	ENSG00000163874	6	37712753,37713650,37718478,37719789,37720622,37720925	37712817,37714127,37718617,37720023,37720728,37722404
1	37712782	37722563	ENST00000373087	0	+	37713685	37721799	ENSG00000163874	6	37712782,37713647,37718478,37719789,37720622,37720925	37712817,37714127,37718617,37720023,37720728,37722563
1	37724502	37752457	ENST00000373071	0	-	37724502	37751750	ENSG00000163875	6	37751611,37747643,37747466,37739992,37734073,37724502	37752457,37747730,37747511,37740184,37734106,37724507
1	37731366	37752962	ENST00000373075	0	-	37732287	37752934	ENSG00000163875	7	37752845,37751611,37747643,37747466,37739992,37734073,37731366	37752962,37751726,37747730,37747511,37740184,37734106,37732295
1	37731499	37752457	ENST00000373074	0	-	37732287	37751750	ENSG00000163875	6	37751611,37747643,37747466,37739992,37734073,37731499	37752457,37747730,37747511,37740184,37734106,37732295
1	37731502	37752942	ENST00000296214	0	-	37732287	37752934	ENSG00000163875	8	37752845,37751611,37747643,37747466,37739992,37734895,37734073,37731502	37752942,37751726,37747730,37747511,37740184,37734924,37734106,37732295
1	37731957	37752942	ENST00000373073	0	-	37731957	37752934	ENSG00000163875	6	37752845,37751611,37747643,37747466,37739992,37731957	37752942,37751726,37747730,37747511,37740184,37732002
1	37774732	37792490	ENST00000296215	0	-	37775936	37792417	ENSG00000163877	4	37792194,37790833,37778345,37774732	37792490,37790935,37778943,37776200
1	37795107	37805044	ENST00000296218	0	+	37795117	37803249	ENSG00000163879	6	37795107,37795791,37797515,37799745,37800269,37803214	37795263,37795936,37797684,37799923,37800433,37805044
1	37805017	37834109	ENST00000373062	0	-	37805043	37834010	ENSG00000134697	16	37833947,37831950,37830900,37828894,37825499,37822055,37820966,37820411,37814616,37813783,37812853,37812531,37807039,37806463,37805861,37805017	37834109,37832034,37830994,37829033,37825683,37822121,37821124,37820524,37814744,37813887,37813011,37812644,37807490,37806545,37805952,37805195
1	37849538	37872924	ENST00000373059	0	-	37851014	37868160	ENSG00000169218	7	37872825,37870546,37868148,37854743,37852443,37851963,37849538	37872924,37870612,37868208,37854934,37852592,37852151,37851180
1	37849538	37872924	ENST00000401070	0	-	37851014	37867920	ENSG00000169218	6	37872825,37870546,37867827,37854743,37852443,37849538	37872924,37870612,37868208,37854934,37852592,37851180
1	37849538	37873078	ENST00000356545	0	-	37851014	37867920	ENSG00000169218	9	37872825,37870546,37870103,37867827,37854743,37852443,37851963,37850008,37849538	37873078,37870612,37870281,37868208,37854934,37852592,37852151,37851180,37849936
1	37849538	37873078	ENST00000401071	0	-	37851014	37867920	ENSG00000169218	8	37872825,37870546,37870103,37867827,37854743,37852443,37850008,37849538	37873078,37870612,37870281,37868208,37854934,37852592,37851180,37849936
1	37849827	37873182	ENST00000401069	0	-	37851014	37867920	ENSG00000169218	7	37872825,37870546,37867827,37854743,37852443,37851963,37849827	37873182,37870612,37868208,37854934,37852592,37852151,37851180
1	37850071	37872875	ENST00000401068	0	-	37851014	37867920	ENSG00000169218	8	37872825,37870546,37870103,37867827,37854743,37852443,37851963,37850071	37872875,37870612,37870281,37868208,37854934,37852592,37852151,37851180
1	37919837	37928779	ENST00000358011	0	-	37921382	37928139	ENSG00000116922	5	37928593,37927865,37924532,37921578,37919837	37928779,37928142,37924711,37921696,37921419
1	37930677	37947978	ENST00000373055	0	+	37930950	37946625	ENSG00000134690	10	37930677,37931164,37934169,37937164,37938695,37940013,37941511,37943700,37945237,37946581	37931043,37931292,37934209,37937236,37938780,37940077,37941606,37943826,37945323,37947978
1	37930740	37947976	ENST00000327331	0	+	37930950	37946625	ENSG00000134690	11	37930740,37930935,37931164,37934169,37937164,37938695,37940013,37941511,37943700,37945237,37946581	37930837,37931043,37931292,37934209,37937236,37938780,37940077,37941606,37943826,37945323,37947976
1	37952148	37991165	ENST00000330210	0	-	37954131	37969817	ENSG00000183317	16	37991135,37973516,37969670,37965361,37961570,37961300,37959919,37959042,37958610,37958168,37957673,37956920,37956637,37954114,37952990,37952148	37991165,37973649,37969841,37965469,37961631,37961425,37960104,37959103,37958813,37958317,37957866,37957075,37956745,37954256,37953149,37952282
1	37954236	38003411	ENST00000373048	0	-	37956631	38003325	ENSG00000183317	17	38003220,38001044,37999664,37992474,37991135,37973516,37969670,37965361,37961570,37961300,37959919,37959042,37958610,37958168,37957673,37956920,37954236	38003411,38001108,38000342,37992629,37991485,37973649,37969841,37965469,37961631,37961425,37960104,37959103,37958813,37958317,37957866,37957075,37956745
1	37999626	38003411	ENST00000319637	0	-	37999626	38003325	ENSG00000183317	3	38003220,38001044,37999626	38003411,38001108,38000342
1	38032361	38038462	ENST00000357999	0	+	38034035	38038462	ENSG00000185090	3	38032361,38033996,38037826	38032991,38034105,38038462
1	38032361	38038462	ENST00000373045	0	+	38032442	38038462	ENSG00000185090	4	38032361,38033996,38035003,38037826	38032991,38034105,38035079,38038462
1	38032361	38045938	ENST00000397631	0	+	38032442	38045938	ENSG00000185090	4	38032361,38033996,38035003,38045926	38032991,38034105,38035079,38045938
1	38033747	38039807	ENST00000329006	0	+	38034035	38038462	ENSG00000185090	2	38033747,38037826	38034105,38039807
1	38041201	38046452	ENST00000373044	0	-	38042184	38046439	ENSG00000196449	5	38046051,38045360,38045116,38042561,38041201	38046452,38045474,38045235,38042703,38042256
1	38045238	38047711	ENST00000373043	0	+	38046669	38047393	ENSG00000197982	2	38045238,38047237	38046991,38047711
1	38046555	38047713	ENST00000373042	0	+	38046669	38047475	ENSG00000197982	3	38046555,38046790,38047237	38046698,38046991,38047713
1	38047827	38097879	ENST00000373036	0	-	38053395	38095917	ENSG00000188786	11	38097790,38095510,38078179,38076884,38073930,38073338,38070504,38061969,38060380,38055678,38047827	38097879,38095968,38078417,38077015,38074003,38073474,38070581,38062071,38060975,38055741,38053825
1	38098956	38170008	ENST00000373027	0	-	38100574	38169971	ENSG00000204084	18	38169932,38129617,38127816,38126502,38125610,38125147,38123897,38121066,38118344,38116447,38113865,38112252,38111189,38106760,38104718,38104020,38102571,38098956	38170008,38129713,38127983,38126603,38125724,38125263,38124084,38121177,38118453,38116582,38113975,38112414,38111424,38106873,38104802,38104147,38102682,38100689
1	38098956	38185316	ENST00000373023	0	-	38100574	38184567	ENSG00000204084	24	38185249,38184511,38184015,38182055,38181899,38178947,38169932,38129617,38127816,38126502,38125610,38125147,38123897,38121066,38118344,38116447,38113865,38112252,38111189,38106760,38104718,38104020,38102571,38098956	38185316,38184593,38184109,38182152,38181928,38179057,38170312,38129713,38127983,38126603,38125724,38125263,38124084,38121177,38118453,38116582,38113975,38112414,38111424,38106873,38104802,38104147,38102682,38100689
1	38098956	38185316	ENST00000373029	0	-	38100630	38184567	ENSG00000204084	20	38185249,38184511,38184015,38182055,38181899,38178947,38169932,38129617,38127816,38126502,38125610,38125147,38123897,38121066,38118344,38116447,38113865,38112252,38111189,38098956	38185316,38184593,38184109,38182152,38181928,38179057,38170312,38129713,38127983,38126603,38125724,38125263,38124084,38121177,38118453,38116582,38113975,38112414,38111424,38100689
1	38100327	38184568	ENST00000373026	0	-	38100574	38184567	ENSG00000204084	23	38184511,38184015,38182055,38181899,38178947,38169932,38129617,38127816,38126502,38125610,38125147,38123897,38121066,38118344,38116447,38113865,38112252,38111189,38106760,38104718,38104020,38102571,38100327	38184568,38184109,38182152,38181928,38179057,38170312,38129713,38127983,38126603,38125724,38125263,38124084,38121177,38118453,38116582,38113975,38112414,38111424,38106873,38104802,38104147,38102682,38100689
1	38100344	38185310	ENST00000373024	0	-	38100574	38184567	ENSG00000204084	24	38185249,38184511,38184015,38182055,38181899,38178947,38170172,38129617,38127816,38126502,38125610,38125147,38123897,38121066,38118344,38116447,38113865,38112252,38111189,38106760,38104718,38104020,38102571,38100344	38185310,38184593,38184109,38182152,38181928,38179057,38170312,38129713,38127983,38126603,38125724,38125263,38124084,38121177,38118453,38116582,38113975,38112414,38111424,38106873,38104802,38104147,38102682,38100689
1	38166796	38184593	ENST00000373021	0	-	38169744	38184567	ENSG00000204084	6	38184511,38184015,38182055,38181899,38178947,38166796	38184593,38184109,38182152,38181928,38179057,38170312
1	38195241	38228348	ENST00000373019	0	-	38196445	38228224	ENSG00000183431	17	38228129,38227807,38226043,38225832,38222966,38222428,38219988,38218845,38217724,38217247,38216979,38215143,38207830,38207613,38206303,38198379,38195241	38228348,38227854,38226095,38225937,38223038,38222519,38220070,38218983,38217792,38217314,38217086,38215212,38207994,38207723,38206393,38198434,38196522
1	38235031	38243821	ENST00000373016	0	-	38235664	38237671	ENSG00000183386	6	38243616,38237516,38237233,38236222,38235943,38235031	38243821,38237691,38237407,38236391,38236129,38235818
1	38251001	38262081	ENST00000373014	0	+	38251062	38261887	ENSG00000183520	8	38251001,38254618,38255927,38256723,38257318,38257512,38260958,38261804	38251124,38254679,38256029,38256836,38257411,38257642,38261068,38262081
1	38282086	38285053	ENST00000373012	0	-	38283647	38285002	ENSG00000185668	1	38282086	38285053
1	39077608	39097927	ENST00000373001	0	-	39077812	39097905	ENSG00000116954	7	39097669,39095138,39093967,39090633,39089874,39084198,39077608	39097927,39095341,39094166,39090747,39090016,39084346,39077963
1	39101221	39111637	ENST00000397572	0	-	39102929	39111633	ENSG00000214114	5	39111550,39111277,39105821,39105139,39101221	39111637,39111349,39105869,39105268,39102973
1	39102755	39111596	ENST00000372993	0	-	39102929	39111564	ENSG00000214114	5	39111550,39111277,39105821,39105139,39102755	39111596,39111349,39105869,39105268,39102973
1	39102778	39119856	ENST00000357771	0	-	39112810	39114357	ENSG00000131233	6	39119691,39111854,39111277,39105821,39105139,39102778	39119856,39114452,39111349,39105869,39105268,39102973
1	39112710	39114610	ENST00000360786	0	-	39112810	39114357	ENSG00000131233	1	39112710	39114610
1	39124065	39138479	ENST00000401066	0	-	39137838	39138266	ENSG00000215894	2	39136383,39124065	39138479,39124268
1	39124066	39180043	ENST00000372990	0	-	39124763	39157471	ENSG00000158315	8	39179941,39157226,39153821,39149581,39134228,39131423,39126222,39124066	39180043,39157596,39153969,39149693,39134328,39131483,39126283,39124942
1	39124555	39165096	ENST00000289248	0	-	39124763	39157471	ENSG00000158315	8	39164213,39157226,39153821,39149581,39134228,39131423,39126222,39124555	39165096,39157596,39153969,39149693,39134328,39131483,39126283,39124942
1	39147179	39180043	ENST00000372985	0	-	39147179	39157471	ENSG00000158315	5	39179941,39157226,39153821,39149581,39147179	39180043,39157596,39153969,39149693,39147396
1	39229504	39257279	ENST00000372975	0	+	39229640	39257279	ENSG00000174574	5	39229504,39236430,39239231,39241606,39257272	39229859,39236570,39239365,39241677,39257279
1	39229547	39244141	ENST00000372984	0	+	39229640	39242314	ENSG00000174574	5	39229547,39236430,39239231,39241606,39242304	39229859,39236570,39239365,39241677,39244141
1	39241657	39242521	ENST00000372976	0	+	39241657	39242521	ENSG00000174574	3	39241657,39242304,39242342	39241677,39242339,39242521
1	39264593	39272873	ENST00000372969	0	+	39266984	39272755	ENSG00000168653	3	39264593,39266982,39272651	39264661,39267199,39272873
1	39264632	39272873	ENST00000372967	0	+	39266984	39272755	ENSG00000168653	3	39264632,39266982,39272651	39264657,39267199,39272873
1	39322426	39522645	ENST00000289890	0	+	39322426	39522645	ENSG00000127603	11	39322426,39322472,39469441,39488273,39492557,39496195,39520467,39521448,39521668,39522325,39522592	39322467,39322697,39469502,39488362,39492634,39496287,39520633,39521560,39521774,39522444,39522645
1	39322426	39725376	ENST00000361689	0	+	39322478	39724053	ENSG00000127603	93	39322426,39469441,39488273,39492557,39496195,39520467,39521448,39521668,39522325,39522592,39523342,39523556,39523863,39525545,39530169,39531025,39531717,39533305,39534046,39535879,39538469,39541183,39547829,39548504,39549090,39553772,39554650,39555473,39556712,39557923,39560867,39561169,39562452,39562905,39565477,39587737,39589044,39591266,39595634,39596956,39597400,39599052,39599619,39606407,396…	39322697,39469502,39488362,39492634,39496287,39520633,39521560,39521774,39522444,39522687,39523469,39523649,39524017,39525821,39530297,39531102,39531878,39533409,39534141,39536004,39538621,39541337,39547955,39548687,39549259,39553950,39554788,39555666,39556874,39558006,39560974,39561267,39562604,39562993,39565612,39587886,39589277,39591490,39596152,39597132,39597523,39599260,39599936,39606573,396…
1	39322426	39725376	ENST00000372925	0	+	39322478	39724053	ENSG00000127603	91	39322426,39469441,39488273,39492557,39496195,39520467,39521448,39521668,39522325,39522592,39523342,39523556,39523863,39525545,39530169,39531025,39531717,39533305,39534046,39535879,39538469,39541183,39547829,39548504,39549090,39553772,39554650,39555473,39556712,39557923,39560867,39561169,39562452,39562905,39565477,39587737,39589044,39591266,39595634,39596956,39597400,39599052,39599619,39606407,396…	39322697,39469502,39488362,39492634,39496287,39520633,39521560,39521774,39522444,39522687,39523469,39523649,39524017,39525821,39530297,39531102,39531878,39533409,39534141,39536004,39538621,39541337,39547955,39548687,39549259,39553950,39554788,39555666,39556874,39558006,39560974,39561267,39562604,39562993,39565612,39587886,39589277,39591490,39596152,39597132,39597523,39599260,39599936,39606573,396…
1	39322426	39725376	ENST00000404645	0	+	39322478	39724053	ENSG00000127603	93	39322426,39469441,39488273,39492557,39496195,39520467,39521448,39521668,39522325,39522592,39523342,39523556,39523863,39525545,39530169,39531025,39531717,39533305,39534046,39535879,39538469,39541183,39547829,39548504,39549090,39553772,39554650,39555473,39556712,39557923,39560867,39561169,39562452,39562905,39565477,39587737,39589044,39591266,39595634,39596956,39597400,39599052,39599619,39606407,396…	39322697,39469502,39488362,39492634,39496287,39520633,39521560,39521774,39522444,39522687,39523469,39523649,39524017,39525821,39530297,39531102,39531878,39533409,39534141,39536004,39538621,39541337,39547955,39548687,39549259,39553950,39554788,39555666,39556874,39558006,39560974,39561267,39562604,39562993,39565612,39587886,39589277,39591490,39596152,39597132,39597523,39599260,39599936,39606573,396…
1	39466940	39725376	ENST00000317713	0	+	39466940	39724053	ENSG00000127603	93	39466940,39467100,39469441,39488273,39492557,39496195,39520467,39521448,39521668,39522325,39522592,39523342,39523556,39523863,39525545,39530169,39531025,39531717,39533305,39534046,39535879,39538469,39541183,39547829,39548504,39549090,39553772,39554650,39555473,39556712,39557923,39560867,39561169,39562452,39562905,39565477,39587737,39589044,39591266,39595634,39596956,39597400,39599052,39599619,396…	39467039,39467114,39469502,39488362,39492634,39496287,39520633,39521560,39521774,39522444,39522687,39523469,39523649,39524017,39525821,39530297,39531102,39531878,39533409,39534141,39536004,39538621,39541337,39547955,39548687,39549259,39553950,39554788,39555666,39556874,39558006,39560974,39561267,39562604,39562993,39565612,39587886,39589277,39591490,39596152,39597132,39597523,39599260,39599936,396…
1	39506957	39725376	ENST00000372900	0	+	39506957	39547882	ENSG00000127603	88	39506957,39520467,39521448,39521668,39522325,39522592,39523342,39523556,39523863,39525545,39530169,39531025,39531717,39533305,39534046,39535879,39536916,39538469,39547829,39548504,39549090,39553772,39554650,39555473,39556712,39557923,39560867,39561169,39562452,39562905,39565477,39587737,39589044,39591266,39595634,39596956,39597400,39599052,39599619,39606407,39608289,39610738,39616720,39617462,396…	39507979,39520633,39521560,39521774,39522444,39522687,39523469,39523649,39524017,39525821,39530297,39531102,39531878,39533409,39534141,39536004,39536921,39538621,39547955,39548687,39549259,39553950,39554788,39555666,39556874,39558006,39560974,39561267,39562604,39562993,39565612,39587886,39589277,39591490,39596152,39597132,39597523,39599260,39599936,39606573,39608445,39610855,39616782,39617703,396…
1	39569397	39725376	ENST00000289893	0	+	39569528	39724053	ENSG00000127603	63	39569397,39575441,39578761,39579063,39585236,39587737,39589044,39591266,39595634,39596956,39597400,39599052,39599619,39606407,39608289,39610738,39616720,39617462,39618503,39620212,39623693,39625446,39660633,39660989,39662287,39665714,39666220,39667501,39668086,39668961,39670794,39671307,39672673,39673817,39675925,39676036,39677533,39679262,39679483,39680211,39680406,39680671,39680973,39681705,396…	39574912,39575590,39578976,39579212,39585469,39587886,39589277,39591490,39596152,39597132,39597523,39599260,39599936,39606573,39608445,39610855,39616782,39617703,39618632,39620411,39624188,39626917,39660794,39661159,39662453,39665873,39666546,39667585,39668327,39669167,39670913,39671414,39672891,39674024,39675929,39676267,39677759,39679384,39679584,39680312,39680579,39680826,39681170,39681833,396…
1	39569528	39725376	ENST00000360115	0	+	39569528	39724053	ENSG00000127603	64	39569528,39575441,39578761,39579063,39585236,39587737,39589044,39591266,39595634,39596956,39597400,39599052,39599619,39606407,39608289,39610738,39616720,39617462,39618503,39620212,39623693,39625446,39660633,39660989,39662287,39665714,39666220,39667501,39668086,39668961,39670794,39671307,39672673,39673817,39674741,39676036,39677533,39679262,39679483,39680211,39680406,39680671,39680973,39681705,396…	39574912,39575590,39578976,39579212,39585469,39587886,39589277,39591490,39596152,39597132,39597523,39599260,39599936,39606573,39608445,39610855,39616782,39617703,39618632,39620411,39624188,39626917,39660794,39661159,39662453,39665873,39666546,39667585,39668327,39669167,39670913,39671414,39672891,39674020,39674749,39676267,39677759,39679384,39679584,39680312,39680579,39680826,39681170,39681833,396…
1	39697383	39724479	ENST00000335924	0	+	39697383	39724053	ENSG00000127603	9	39697383,39698891,39700142,39701871,39706856,39718057,39719179,39722860,39723797	39697508,39699053,39700296,39701945,39706991,39718268,39719289,39722989,39724479
1	39700280	39724479	ENST00000372915	0	+	39706925	39718268	ENSG00000127603	8	39700280,39701871,39706874,39707806,39718057,39719179,39722860,39723797	39700296,39701945,39706991,39707874,39718268,39719289,39722989,39724479
1	39729905	39768124	ENST00000331593	0	+	39730251	39764057	ENSG00000183682	7	39729905,39749433,39750015,39759635,39760662,39761266,39763908	39730584,39749622,39750163,39759829,39760741,39761376,39768124
1	39760545	39763944	ENST00000331856	0	-	39763324	39763692	ENSG00000182109	3	39762066,39761821,39760545	39763944,39761956,39760764
1	39799075	39814512	ENST00000372862	0	-	39799957	39814210	ENSG00000090621	15	39814018,39810652,39809493,39808122,39807854,39807061,39806010,39803365,39802945,39802730,39801873,39800582,39800332,39799944,39799075	39814512,39810845,39809608,39808261,39807948,39807198,39806105,39803637,39803032,39802801,39802000,39800675,39800462,39800046,39799381
1	39799101	39815049	ENST00000372856	0	-	39799957	39814210	ENSG00000090621	15	39814018,39810652,39809493,39808122,39807854,39807061,39806010,39803365,39802945,39802682,39801873,39800582,39800332,39799944,39799101	39815049,39810845,39809608,39808261,39807948,39807198,39806105,39803637,39803032,39802801,39802000,39800675,39800462,39800046,39799381
1	39799101	39815049	ENST00000372857	0	-	39799957	39814210	ENSG00000090621	16	39814018,39810652,39809493,39808122,39807854,39807061,39806010,39803365,39802945,39802730,39802095,39801873,39800582,39800332,39799944,39799101	39815049,39810845,39809608,39808261,39807948,39807198,39806105,39803637,39803032,39802801,39802181,39802000,39800675,39800462,39800046,39799381
1	39799101	39815049	ENST00000372858	0	-	39799957	39814210	ENSG00000090621	16	39814018,39810652,39809493,39808122,39807854,39807061,39806010,39803365,39802945,39802682,39802095,39801873,39800582,39800332,39799944,39799101	39815049,39810845,39809608,39808261,39807948,39807198,39806105,39803637,39803032,39802801,39802181,39802000,39800675,39800462,39800046,39799381
1	39861691	39877935	ENST00000372852	0	-	39864766	39877884	ENSG00000163909	5	39877805,39870908,39869755,39868486,39861691	39877935,39870974,39869838,39868567,39865439
1	39897380	39910297	ENST00000235628	0	-	39897380	39910297	ENSG00000116981	6	39910163,39904328,39903780,39901571,39899338,39897380	39910297,39904495,39903909,39901693,39899522,39897745
1	39917249	39929676	ENST00000372844	0	-	39920795	39922862	ENSG00000116983	4	39929565,39922701,39922196,39917249	39929676,39922870,39922411,39920992
1	39977117	39991965	ENST00000324379	0	+	39977160	39991614	ENSG00000084072	10	39977117,39978424,39979625,39980154,39981475,39982083,39983634,39987162,39991169,39991546	39977190,39978522,39979668,39980180,39981556,39982183,39983757,39987347,39991311,39991965
1	39977117	40002172	ENST00000356511	0	+	39977160	40002001	ENSG00000084072	10	39977117,39978424,39979625,39980154,39981475,39982083,39983634,39987162,39991169,40001948	39977190,39978522,39979668,39980180,39981556,39982183,39983757,39987347,39991311,40002172
1	39977138	39991957	ENST00000372835	0	+	39977160	39991614	ENSG00000084072	7	39977138,39978424,39982083,39983634,39987162,39991169,39991546	39977190,39978522,39982183,39983757,39987347,39991311,39991957
1	39977138	40000883	ENST00000372834	0	+	39977160	40000883	ENSG00000084072	10	39977138,39978424,39979625,39980154,39981475,39982083,39983634,39987162,39991169,40000776	39977190,39978522,39979668,39980180,39981556,39982183,39983757,39987347,39991311,40000883
1	39977160	40002173	ENST00000372830	0	+	39977160	40000883	ENSG00000084072	11	39977160,39978424,39979625,39980154,39981475,39982083,39983634,39987162,39991169,40000776,40001948	39977190,39978522,39979668,39980180,39981556,39982183,39983757,39987347,39991311,40000910,40002173
1	39996490	40027120	ENST00000372827	0	-	39998678	40026744	ENSG00000116985	7	40026411,40013108,40012567,40002882,40001971,40001351,39996490	40027120,40013297,40012715,40003076,40002050,40001461,39998827
1	40001944	40027120	ENST00000397360	0	-	40001944	40026744	ENSG00000116985	6	40026411,40013108,40012567,40003108,40002882,40001944	40027120,40013297,40012715,40003267,40002991,40002050
1	40007782	40009607	ENST00000327582	0	-	40007961	40009514	ENSG00000198754	1	40007782	40009607
1	40079295	40095784	ENST00000372823	0	-	40080003	40095784	ENSG00000043514	10	40095782,40095536,40092229,40088378,40086245,40085807,40085479,40082790,40082360,40079295	40095784,40095676,40092320,40088520,40086356,40085919,40085556,40082899,40082477,40080172
1	40079295	40121763	ENST00000046894	0	-	40080003	40121750	ENSG00000043514	10	40121577,40095536,40092229,40090990,40088378,40086245,40085807,40082790,40082360,40079295	40121763,40095676,40092327,40091135,40088520,40086356,40085919,40082899,40082477,40080172
1	40079295	40121763	ENST00000316891	0	-	40080003	40121750	ENSG00000043514	11	40121577,40095536,40092229,40090990,40088378,40086245,40085807,40085479,40082790,40082360,40079295	40121763,40095676,40092327,40091135,40088520,40086356,40085919,40085556,40082899,40082477,40080172
1	40079295	40121763	ENST00000372825	0	-	40080003	40121750	ENSG00000043514	9	40121577,40090990,40088378,40086245,40085807,40085479,40082790,40082360,40079295	40121763,40091135,40088520,40086350,40085919,40085556,40082899,40082477,40080172
1	40079310	40121765	ENST00000372818	0	-	40080003	40121750	ENSG00000043514	10	40121577,40095534,40092229,40090990,40088378,40086245,40085807,40082790,40082360,40079310	40121765,40095676,40092325,40091135,40088520,40086356,40085919,40082899,40082477,40080172
1	40133685	40140272	ENST00000334282	0	-	40135631	40140147	ENSG00000116990	3	40140067,40139198,40133685	40140272,40139702,40136229
1	40133685	40140274	ENST00000372816	0	-	40135631	40139693	ENSG00000116990	2	40139198,40133685	40140274,40136229
1	40133685	40140274	ENST00000397332	0	-	40135631	40139693	ENSG00000116990	3	40140067,40139198,40133685	40140274,40139702,40136229
1	40137871	40140178	ENST00000372815	0	-	40139073	40140147	ENSG00000116990	2	40140067,40137871	40140178,40139702
1	40193407	40208214	ENST00000372809	0	+	40193552	40207827	ENSG00000168389	14	40193407,40195346,40196921,40203470,40203730,40204116,40204860,40205070,40205345,40205887,40206063,40206593,40206828,40207764	40193644,40195480,40197084,40203593,40203808,40204273,40204950,40205191,40205428,40205970,40206175,40206736,40207004,40208214
1	40193407	40208214	ENST00000372811	0	+	40193552	40207827	ENSG00000168389	14	40193407,40195346,40196960,40203470,40203730,40204116,40204860,40205070,40205345,40205887,40206063,40206593,40206828,40207764	40193644,40195480,40197084,40203593,40203808,40204273,40204950,40205191,40205428,40205970,40206175,40206736,40207004,40208214
1	40278492	40310908	ENST00000372805	0	+	40297606	40309792	ENSG00000131236	13	40278492,40297596,40298326,40299994,40302486,40302733,40304474,40305799,40307949,40308418,40308689,40309095,40309709	40279042,40297717,40298429,40300071,40302629,40302818,40304579,40305976,40308133,40308541,40308771,40309238,40310908
1	40278499	40310774	ENST00000372802	0	+	40297606	40309792	ENSG00000131236	13	40278499,40297593,40298329,40299994,40302486,40302733,40304474,40305799,40307949,40308418,40308689,40309095,40309709	40279042,40297717,40298429,40300071,40302629,40302818,40304579,40305976,40308133,40308541,40308771,40309238,40310774
1	40278842	40310908	ENST00000340450	0	+	40297606	40309792	ENSG00000131236	13	40278842,40297596,40298326,40299994,40302486,40302733,40304474,40305799,40307949,40308418,40308689,40309095,40309709	40279060,40297717,40298429,40300071,40302629,40302818,40304579,40305976,40308133,40308541,40308771,40309238,40310908
1	40279008	40309794	ENST00000372792	0	+	40297606	40309792	ENSG00000131236	13	40279008,40297593,40298326,40299994,40302486,40302733,40304474,40305799,40307949,40308418,40308689,40309095,40309709	40279060,40297717,40298429,40300071,40302629,40302818,40304579,40305976,40308133,40308541,40308771,40309238,40309794
1	40279011	40309867	ENST00000372798	0	+	40297606	40309792	ENSG00000131236	13	40279011,40297593,40298329,40299994,40302486,40302733,40304474,40305799,40307949,40308418,40308689,40309095,40309709	40279060,40297717,40298429,40300071,40302629,40302818,40304579,40305976,40308133,40308541,40308771,40309238,40309867
1	40279012	40310900	ENST00000372797	0	+	40297606	40309792	ENSG00000131236	13	40279012,40297596,40298329,40299994,40302486,40302733,40304474,40305799,40307949,40308418,40308689,40309095,40309709	40279060,40297717,40298429,40300071,40302629,40302818,40304579,40305976,40308133,40308541,40308771,40309238,40310900
1	40279025	40302858	ENST00000401065	0	+	40297606	40302858	ENSG00000131236	7	40279025,40297596,40298326,40299994,40302486,40302733,40302855	40279060,40297717,40298429,40300071,40302629,40302818,40302858
1	40279025	40310511	ENST00000372794	0	+	40297606	40308022	ENSG00000131236	10	40279025,40297596,40298326,40304532,40305799,40307949,40308418,40308689,40309095,40309709	40279060,40297717,40298348,40304579,40305976,40308133,40308541,40308771,40309238,40310511
1	40310972	40317094	ENST00000372775	0	-	40312320	40317094	ENSG00000131238	4	40317071,40316819,40315101,40310972	40317094,40316917,40315172,40312442
1	40310972	40335509	ENST00000372776	0	-	40312320	40330662	ENSG00000131238	8	40335374,40330657,40330304,40329588,40327669,40318656,40316819,40310972	40335509,40330766,40330431,40329658,40327771,40318746,40316917,40312442
1	40310972	40335555	ENST00000372783	0	-	40312320	40335497	ENSG00000131238	9	40335374,40330657,40330304,40329588,40327669,40318656,40316819,40315101,40310972	40335555,40330766,40330431,40329658,40327771,40318746,40316917,40315172,40312442
1	40315149	40335504	ENST00000372779	0	-	40315149	40335497	ENSG00000131238	9	40335374,40332192,40330657,40330304,40329588,40327669,40318656,40316819,40315149	40335504,40332278,40330766,40330431,40329658,40327771,40318746,40316917,40315172
1	40399628	40479179	ENST00000372771	0	+	40399659	40478706	ENSG00000117000	8	40399628,40427314,40429031,40433891,40440671,40460833,40469776,40474051	40399895,40427468,40429112,40434023,40440873,40460969,40469917,40479179
1	40486160	40489950	ENST00000372766	0	+	40486253	40489853	ENSG00000188800	2	40486160,40489542	40486489,40489950
1	40496320	40532443	ENST00000372759	0	+	40496531	40530928	ENSG00000084073	10	40496320,40499098,40506045,40506678,40508234,40510153,40519602,40524184,40529113,40530704	40496653,40499244,40506131,40506794,40508386,40510294,40519786,40524288,40529256,40532443
1	40538750	40555526	ENST00000372729	0	-	40541045	40555456	ENSG00000049089	31	40555382,40553849,40552611,40552464,40550990,40550833,40550715,40550318,40549921,40549759,40549489,40549352,40548973,40548523,40548370,40548197,40546451,40545962,40545705,40544402,40543974,40543053,40542735,40542579,40542323,40542187,40542066,40541789,40540880,40540071,40538750	40555526,40553923,40552646,40552526,40551043,40550868,40550738,40550371,40549974,40549806,40549545,40549405,40549026,40548576,40548423,40548250,40546504,40546015,40545758,40544446,40544027,40543106,40542788,40542650,40542358,40542231,40542098,40541935,40541068,40540148,40539640
1	40538750	40555526	ENST00000372748	0	-	40539441	40555456	ENSG00000049089	32	40555382,40553849,40552611,40552464,40550990,40550833,40550715,40550318,40549921,40549759,40549489,40549352,40548973,40548523,40548370,40548197,40546451,40545962,40545705,40544402,40543974,40543053,40542735,40542579,40542323,40542187,40542066,40541789,40541390,40540880,40540071,40538750	40555526,40553923,40552646,40552526,40551043,40550868,40550738,40550371,40549974,40549806,40549545,40549405,40549026,40548576,40548423,40548250,40546504,40546015,40545758,40544446,40544027,40543106,40542788,40542650,40542358,40542231,40542098,40541935,40541444,40541068,40540148,40539640
1	40549930	40556075	ENST00000372736	0	-	40549930	40555456	ENSG00000049089	5	40555847,40555382,40553849,40550318,40549930	40556075,40555568,40553923,40550371,40549974
1	40612315	40661579	ENST00000372718	0	+	40612380	40660360	ENSG00000084070	10	40612315,40644995,40646912,40648016,40651275,40652418,40653531,40654435,40655039,40660235	40612482,40645128,40646997,40648094,40651361,40652499,40653640,40654600,40655355,40661579
[truncated: 43,937 more rows]
