# Supplementary material for: Characterising and Predicting Haploinsufficiency in the Human Genome
Source: PLoS Genet. 2010 Oct 14;6(10):e1001154. doi: 10.1371/journal.pgen.1001154 (PMC2954820; doi:10.1371/journal.pgen.1001154)
Supplement: Protocol S1 — Calculating LOD scores. Script and input files for calculating the LOD score of a deletion. (3.04 MB ZIP) [file pgen.1001154.s015.zip › HI_prediction_with_imputation.txt]

ENSG00000000003	0.0712198872652576	TSPAN6
ENSG00000000005	0.510448152515314	TNMD
ENSG00000000419	0.481446462711593	DPM1
ENSG00000000457	0.190944710752010	SCYL3
ENSG00000000460	0.456636136493664	C1orf112
ENSG00000000938	0.513802005892456	FGR
ENSG00000000971	0.100486874848410	CFH
ENSG00000001036	0.172825534467574	FUCA2
ENSG00000001084	0.685689189449771	GCLC
ENSG00000001167	0.989421081445348	NFYA
ENSG00000001460	0.0786984246896491	C1orf201
ENSG00000001461	0.269095627139378	NPAL3
ENSG00000001497	0.1069769748028	LAS1L
ENSG00000001561	0.0663776070741552	ENPP4
ENSG00000001617	0.400001906260360	SEMA3F
ENSG00000001626	0.765936755977833	CFTR
ENSG00000001629	0.527684202980026	ANKIB1
ENSG00000001630	0.339579513130306	CYP51A1
ENSG00000001631	0.159588622829458	KRIT1
ENSG00000002016	0.72190489241593	RAD52
ENSG00000002079	0.145876795624901	MYH16
ENSG00000002330	0.184884779953214	BAD
ENSG00000002549	0.213375427482366	LAP3
ENSG00000002586	0.118951148856213	CD99
ENSG00000002587	0.0724676254178601	HS3ST1
ENSG00000002726	0.463128203653218	ABP1
ENSG00000002745	0.0845400629026792	WNT16
ENSG00000002746	0.334398719562814	HECW1
ENSG00000002822	0.614275448627711	MAD1L1
ENSG00000002834	0.33295715017304	LASP1
ENSG00000002919	0.0917918710660386	SNX11
ENSG00000002933	0.0640050703713891	TMEM176A
ENSG00000003056	0.732335422051581	M6PR
ENSG00000003096	0.265988896762549	KLHL13
ENSG00000003137	0.320025702695766	CYP26B1
ENSG00000003147	0.168561389888433	ICA1
ENSG00000003249	0.301630111040623	DBNDD1
ENSG00000003393	0.239514328040443	ALS2
ENSG00000003400	0.111875950364681	CASP10
ENSG00000003402	0.111815491159271	CFLAR
ENSG00000003436	0.308182506557632	TFPI
ENSG00000003509	0.229532977795054	C2orf56
ENSG00000003756	0.499375629645614	RBM5
ENSG00000003987	0.181155608960559	MTMR7
ENSG00000003989	0.100589321476568	SLC7A2
ENSG00000004059	0.187859266353547	ARF5
ENSG00000004139	0.198142044571815	SARM1
ENSG00000004142	0.186860232572702	POLDIP2
ENSG00000004399	0.156425360493286	PLXND1
ENSG00000004455	0.49696686891129	AK2
ENSG00000004468	0.0540025082183003	CD38
ENSG00000004478	0.217768625505734	FKBP4
ENSG00000004487	0.417750811421713	AOF2
ENSG00000004534	0.284694398230758	RBM6
ENSG00000004660	0.599472131771362	CAMKK1
ENSG00000004700	0.966048274112139	RECQL
ENSG00000004766	0.221539618663673	CCDC132
ENSG00000004776	0.201125293768011	HSPB6
ENSG00000004777	0.402328018404163	SNX26
ENSG00000004779	0.223606876383157	NDUFAB1
ENSG00000004799	0.214532002820273	PDK4
ENSG00000004809	0.120721862610251	SLC22A16
ENSG00000004838	0.127997613004412	ZMYND10
ENSG00000004846	0.147049729634923	ABCB5
ENSG00000004848	0.82611963805452	ARX
ENSG00000004864	0.227088220832335	SLC25A13
ENSG00000004866	0.185767445546237	ST7
ENSG00000004897	0.94354939800179	CDC27
ENSG00000004939	0.109656036290179	SLC4A1
ENSG00000004948	0.181316713566587	CALCR
ENSG00000004961	0.113914446800775	HCCS
ENSG00000004975	0.91956374909964	DVL2
ENSG00000005007	0.742406422139354	UPF1
ENSG00000005020	0.820358793793974	SKAP2
ENSG00000005022	0.336508649224175	SLC25A5
ENSG00000005059	0.103954849473718	CCDC109B
ENSG00000005073	0.374633091304376	HOXA11
ENSG00000005075	0.121918384640181	POLR2J
ENSG00000005100	0.122213236870139	DHX33
ENSG00000005102	0.833302227253588	MEOX1
ENSG00000005108	0.273617248239411	THSD7A
ENSG00000005156	0.325991140728854	LIG3
ENSG00000005175	0.42719657602553	RPAP3
ENSG00000005187	0.258961009754384	ACSM3
ENSG00000005194	0.129712846112793	CIAPIN1
ENSG00000005238	0.648878874849514	KIAA1539
ENSG00000005243	0.322307940595371	COPZ2
ENSG00000005249	0.662440795466711	PRKAR2B
ENSG00000005302	0.240551606019929	MSL3L1
ENSG00000005339	0.999999679989213	CREBBP
ENSG00000005379	0.236727398558843	BZRAP1
ENSG00000005381	0.423524277356903	MPO
ENSG00000005421	0.128851091360680	PON1
ENSG00000005436	0.0801069887059657	C2orf3
ENSG00000005448	0.149727450928909	WDR54
ENSG00000005469	0.0880189012182932	CROT
ENSG00000005471	0.0847857708466955	ABCB4
ENSG00000005483	0.430673725498154	MLL5
ENSG00000005486	0.106812821283396	RHBDD2
ENSG00000005513	0.147364714994764	SOX8
ENSG00000005700	0.365105176158145	IBTK
ENSG00000005801	0.575834132199433	ZNF195
ENSG00000005810	0.51896433537757	MYCBP2
ENSG00000005812	0.397244137566065	FBXL3
ENSG00000005844	0.146103747789316	ITGAL
ENSG00000005882	0.0946921201029487	PDK2
ENSG00000005884	0.187211562736267	ITGA3
ENSG00000005889	0.486624122487344	ZFX
ENSG00000005893	0.499301782278151	LAMP2
ENSG00000005955	0.393443801787703	GGNBP2
ENSG00000005961	0.341803544169806	ITGA2B
ENSG00000005981	0.682286171928897	ASB4
ENSG00000006007	0.154105776297873	GDE1
ENSG00000006015	0.117660863888367	C19orf60
ENSG00000006016	0.447437942926367	CRLF1
ENSG00000006025	0.181578081265527	OSBPL7
ENSG00000006042	0.165747869948170	TMEM98
ENSG00000006047	0.646486334118238	YBX2
ENSG00000006059	0.102141206255826	KRT33A
ENSG00000006062	0.188264249713763	MAP3K14
ENSG00000006071	0.150418292582414	ABCC8
ENSG00000006074	0.0669622637063583	CCL18
ENSG00000006075	0.136803976273856	CCL3
ENSG00000006114	0.053861697595019	AP1GBP1
ENSG00000006116	0.64286863375296	CACNG3
ENSG00000006118	0.202893286825883	TMEM132A
ENSG00000006125	0.718245717178671	AP2B1
ENSG00000006128	0.25932238817096	TAC1
ENSG00000006194	0.496292867106466	ZNF263
ENSG00000006210	0.133245634672544	CX3CL1
ENSG00000006282	0.148113081590096	SPATA20
ENSG00000006283	0.506054859632235	CACNA1G
ENSG00000006327	0.185205160447191	TNFRSF12A
ENSG00000006377	0.6493197730323	DLX6
ENSG00000006432	0.147538930545665	MAP3K9
ENSG00000006451	0.35244537749584	RALA
ENSG00000006453	0.115879789595937	BAIAP2L1
ENSG00000006459	0.173545232642898	JHDM1D
ENSG00000006468	0.807408885343965	ETV1
ENSG00000006530	0.180057535834315	AGK
ENSG00000006534	0.277595995189704	ALDH3B1
ENSG00000006555	0.199445699815238	TTC22
ENSG00000006576	0.174397665135639	PHTF2
ENSG00000006606	0.213123000397561	CCL26
ENSG00000006607	0.0776603215935246	FARP2
ENSG00000006611	0.0783567197712913	USH1C
ENSG00000006625	0.112618498274092	C7orf24
ENSG00000006634	0.346326667237515	DBF4
ENSG00000006638	0.0677711377274236	TBXA2R
ENSG00000006652	0.625275925836463	IFRD1
ENSG00000006659	0.0759573366000725	LGALS14
ENSG00000006695	0.0346666640764392	COX10
ENSG00000006704	0.341659064958971	GTF2IRD1
ENSG00000006712	0.434198106827783	PAF1
ENSG00000006715	0.387768696989166	VPS41
ENSG00000006744	0.0434593860997423	ELAC2
ENSG00000006747	0.496893306206067	SCIN
ENSG00000006756	0.423664584785676	ARSD
ENSG00000006757	0.146252113831937	PNPLA4
ENSG00000006788	0.485975167651466	MYH13
ENSG00000006831	0.232391251765345	ADIPOR2
ENSG00000006837	0.185863368671886	CDKL3
ENSG00000007001	0.117467069618395	UPP2
ENSG00000007038	0.167157641310286	PRSS21
ENSG00000007047	0.539775553923865	MARK4
ENSG00000007062	0.316748947364642	PROM1
ENSG00000007080	0.23567385379101	CCDC124
ENSG00000007129	0.0740268015209042	CEACAM21
ENSG00000007168	0.809414383470442	PAFAH1B1
ENSG00000007171	0.170049931075952	NOS2A
ENSG00000007174	0.209728671273610	DNAH9
ENSG00000007202	0.296545172433288	KIAA0100
ENSG00000007216	0.264756482852383	SLC13A2
ENSG00000007237	0.975979311682824	GAS7
ENSG00000007255	0.222694112761453	TRAPPC6A
ENSG00000007264	0.592926106437745	MATK
ENSG00000007306	0.150903072921934	CEACAM7
ENSG00000007312	0.241135986355826	CD79B
ENSG00000007314	0.132215378638686	SCN4A
ENSG00000007341	0.31344649834588	ST7L
ENSG00000007350	0.164756677513536	TKTL1
ENSG00000007372	0.99522162603648	PAX6
ENSG00000007376	0.0964515788711573	RPUSD1
ENSG00000007384	0.224957970987441	RHBDF1
ENSG00000007392	0.539461328740483	LUC7L
ENSG00000007402	0.489414407199535	CACNA2D2
ENSG00000007516	0.295934214150379	BAIAP3
ENSG00000007520	0.133467044489856	C16orf42
ENSG00000007541	0.121830998564615	PIGQ
ENSG00000007545	0.141091236702153	CRAMP1L
ENSG00000007866	0.519420621363415	TEAD3
ENSG00000007908	0.0817821230549919	SELE
ENSG00000007923	0.176533141391993	DNAJC11
ENSG00000007933	0.081681580559361	FMO3
ENSG00000007944	0.201142561976029	MYLIP
ENSG00000007952	0.112333937038350	NOX1
ENSG00000007968	0.355363927320003	E2F2
ENSG00000008018	0.921964291960787	PSMB1
ENSG00000008056	0.667645655709136	SYN1
ENSG00000008083	0.983392079872658	JARID2
ENSG00000008086	0.49775673718512	CDKL5
ENSG00000008118	0.434495573006318	CAMK1G
ENSG00000008130	0.153143354573209	NADK
ENSG00000008196	0.712165643809862	TFAP2B
ENSG00000008197	0.751497856189346	TFAP2D
ENSG00000008226	0.982388834453483	DLEC1
ENSG00000008256	0.127660532369599	PSCD3
ENSG00000008277	0.326061370124228	ADAM22
ENSG00000008282	0.115943744562849	SYPL1
ENSG00000008283	0.225116983527547	CYB561
ENSG00000008294	0.259249281323837	SPAG9
ENSG00000008311	0.546722076795276	AASS
ENSG00000008323	0.0690993437929054	PLEKHG6
ENSG00000008324	0.268092960875959	SS18L2
ENSG00000008382	0.0848086279800584	MPND
ENSG00000008394	0.123706986750741	MGST1
ENSG00000008405	0.548764607737424	CRY1
ENSG00000008438	0.0247920081425165	PGLYRP1
ENSG00000008441	0.351721558208458	NFIX
ENSG00000008513	0.129112895526501	ST3GAL1
ENSG00000008516	0.428992576969493	MMP25
ENSG00000008517	0.0552659369736054	IL32
ENSG00000008710	0.718637398491332	PKD1
ENSG00000008735	0.291801391897632	MAPK8IP2
ENSG00000008838	0.215620632715264	MED24
ENSG00000008853	0.174782988988776	RHOBTB2
ENSG00000008869	0.253121964547837	HEATR5B
ENSG00000008952	0.732603220304132	SEC62
ENSG00000008988	0.954846115560376	RPS20
ENSG00000009307	0.711936630423801	CSDE1
ENSG00000009335	0.0768178991423813	UBE3C
ENSG00000009413	0.859688288581935	REV3L
ENSG00000009694	0.760385724188546	ODZ1
ENSG00000009709	0.89869921784935	PAX7
ENSG00000009724	0.123638880428663	MASP2
ENSG00000009765	0.093232382062082	IYD
ENSG00000009780	0.340319924774024	FAM76A
ENSG00000009790	0.251810087217203	TRAF3IP3
ENSG00000009830	0.340608497046945	POMT2
ENSG00000009844	0.385523611046932	VTA1
ENSG00000009950	0.737447020035429	MLXIPL
ENSG00000009954	0.445779693924731	BAZ1B
ENSG00000010017	0.770883437151684	RANBP9
ENSG00000010030	0.708814774946888	ETV7
ENSG00000010072	0.247915559940653	C1orf124
ENSG00000010165	0.249436925119318	KIAA0859
ENSG00000010219	0.0639585009699028	DYRK4
ENSG00000010244	0.556181134924379	ZNF207
ENSG00000010256	0.195560882297954	UQCRC1
ENSG00000010270	0.307478345695162	STARD3NL
ENSG00000010278	0.487361316113092	CD9
ENSG00000010282	0.157304156627848	HHATL
ENSG00000010292	0.0550777701573272	NCAPD2
ENSG00000010295	0.0667996194176661	IFFO
ENSG00000010310	0.417915430830145	GIPR
ENSG00000010318	0.0941889243184838	PHF7
ENSG00000010319	0.144797669741468	SEMA3G
ENSG00000010322	0.106825817484606	NISCH
ENSG00000010327	0.270836458057992	STAB1
ENSG00000010361	0.363398024021804	FUZ
ENSG00000010379	0.0844614776826044	SLC6A13
ENSG00000010404	0.215764392661588	IDS
ENSG00000010438	0.288873477585465	PRSS3
ENSG00000010539	0.122808268078332	ZNF200
ENSG00000010610	0.446785313623887	CD4
ENSG00000010626	0.241432734731998	LRRC23
ENSG00000010671	0.57908536972105	BTK
ENSG00000010704	0.106651773712719	HFE
ENSG00000010803	0.239817454843306	SCMH1
ENSG00000010810	0.995402279978268	FYN
ENSG00000010818	0.57854599167348	HIVEP2
ENSG00000010932	0.501346052156904	FMO1
ENSG00000011007	0.108295384694119	TCEB3
ENSG00000011009	0.206350557241789	LYPLA2
ENSG00000011021	0.438750264104314	CLCN6
ENSG00000011028	0.68336200473898	MRC2
ENSG00000011083	0.215309580896063	SLC6A7
ENSG00000011105	0.166131562760286	TSPAN9
ENSG00000011114	0.405702292579127	BTBD7
ENSG00000011132	0.135596074969512	APBA3
ENSG00000011143	0.0678420399863656	MKS1
ENSG00000011177	0.108953410571411	INMT
ENSG00000011198	0.100236998176373	ABHD5
ENSG00000011201	0.494416238676251	KAL1
ENSG00000011243	0.0947526727423764	AKAP8L
ENSG00000011258	0.359897616056336	MBTD1
ENSG00000011260	0.47733485637409	UTP18
ENSG00000011275	0.121440876313152	RNF216
ENSG00000011295	0.254736510912583	TTC19
ENSG00000011304	0.887668659875945	PTBP1
ENSG00000011332	0.289645694880701	DPF1
ENSG00000011376	0.526316112379192	LARS2
ENSG00000011405	0.605981651261431	PIK3C2A
ENSG00000011422	0.198870125727859	PLAUR
ENSG00000011426	0.525575735483772	ANLN
ENSG00000011451	0.347145211110987	WIZ
ENSG00000011454	0.292090147444436	RABGAP1
ENSG00000011465	0.606862006669347	DCN
ENSG00000011478	0.25441820670324	QPCTL
ENSG00000011485	0.585827737019926	PPP5C
ENSG00000011523	0.0597673814523084	CEP68
ENSG00000011566	0.562043841367245	MAP4K3
ENSG00000011590	0.145392645883066	ZBTB32
ENSG00000011600	0.140951585911332	TYROBP
ENSG00000011638	0.0552299939749634	TMEM159
ENSG00000011677	0.0407348687648188	GABRA3
ENSG00000012048	0.99897998452336	BRCA1
ENSG00000012061	0.82893226222783	ERCC1
ENSG00000012124	0.368004255335729	CD22
ENSG00000012171	0.378362135800401	SEMA3B
ENSG00000012174	0.24032984312884	MBTPS2
ENSG00000012211	0.183517822643701	PRICKLE3
ENSG00000012232	0.34888187393964	EXTL3
ENSG00000012504	0.541588997950784	NR1H4
ENSG00000012660	0.667086074956029	ELOVL5
ENSG00000012779	0.58302809350653	ALOX5
ENSG00000012817	0.223108138747505	JARID1D
ENSG00000012822	0.140105511139159	CALCOCO1
ENSG00000012963	0.191899941508814	C14orf130
ENSG00000012983	0.394785301395977	MAP4K5
ENSG00000013016	0.158445592607063	EHD3
ENSG00000013275	0.430796526376586	PSMC4
ENSG00000013288	0.115228297680239	MAN2B2
ENSG00000013293	0.160575050751471	SLC7A14
ENSG00000013297	0.178237176163802	CLDN11
ENSG00000013306	0.135824944693644	SLC25A39
ENSG00000013364	0.129119630427274	MVP
ENSG00000013375	0.643768894870807	PGM3
ENSG00000013392	0.331396787050466	RWDD2A
ENSG00000013441	0.500634020686938	CLK1
ENSG00000013455	0.390872450965368	ARPC1A
ENSG00000013503	0.58449930554029	POLR3B
ENSG00000013523	0.21857169774158	ANGEL1
ENSG00000013561	0.182563435657403	RNF14
ENSG00000013563	0.190471183485787	DNASE1L1
ENSG00000013573	0.185598684040640	DDX11
ENSG00000013583	0.141878775833789	HEBP1
ENSG00000013588	0.113388897320072	GPRC5A
ENSG00000013619	0.710863062756194	MAMLD1
ENSG00000013725	0.241855661022787	CD6
ENSG00000013810	0.602665504118148	TACC3
ENSG00000014123	0.75716121451914	KIAA0776
ENSG00000014138	0.517508166831985	POLA2
ENSG00000014164	0.111311723757394	ZC3H3
ENSG00000014216	0.571887170031778	CAPN1
ENSG00000014257	0.185447458319298	ACPP
ENSG00000014641	0.188393849528774	MDH1
ENSG00000014824	0.158035856689599	SLC30A9
ENSG00000014914	0.106095604400487	MTMR11
ENSG00000014919	0.407364878549722	COX15
ENSG00000015133	0.124041305388791	CCDC88C
ENSG00000015153	0.168230269734839	YAF2
ENSG00000015171	0.182820768071610	ZMYND11
ENSG00000015285	0.844680393160014	WAS
ENSG00000015413	0.148636197894630	DPEP1
ENSG00000015475	0.0602742469269389	BID
ENSG00000015479	0.725824195021513	MATR3
ENSG00000015520	0.128783465844714	NPC1L1
ENSG00000015532	0.272249233299395	XYLT2
ENSG00000015592	0.189615341659763	STMN4
ENSG00000015676	0.166464484048525	NUDCD3
ENSG00000016082	0.39262505038784	ISL1
ENSG00000016391	0.151612186655589	CHDH
ENSG00000016402	0.137962551584716	IL20RA
ENSG00000016490	0.0451511419093247	CLCA1
ENSG00000016602	0.119193419653577	CLCA4
ENSG00000016864	0.0887541123323824	GLT8D1
ENSG00000017260	0.903932565533781	ATP2C1
ENSG00000017427	0.664229851406913	IGF1
ENSG00000017483	0.0758428283462185	SLC38A5
ENSG00000017621	0.0325767229392539	MAGIX
ENSG00000017797	0.131985452549512	RALBP1
ENSG00000018189	0.861495233585516	RUFY3
ENSG00000018236	0.271167158023373	CNTN1
ENSG00000018280	0.122726713081898	SLC11A1
ENSG00000018408	0.644322356904426	WWTR1
ENSG00000018510	0.515043566967141	AGPS
ENSG00000018607	0.0814079499594693	ZNF221
ENSG00000018610	0.154630868815618	CXorf56
ENSG00000018625	0.536547959813301	ATP1A2
ENSG00000018699	0.0730231679376175	TTC27
ENSG00000018869	0.145367564868028	ZNF582
ENSG00000019102	0.103186246724715	VSIG2
ENSG00000019144	0.174531240655045	PHLDB1
ENSG00000019169	0.0640079330957082	MARCO
ENSG00000019186	0.0881492656436416	CYP24A1
ENSG00000019485	0.197395167083873	PRDM11
ENSG00000019505	0.153863689914761	SYT13
ENSG00000019549	0.350659533998222	SNAI2
ENSG00000019582	0.310676835869651	CD74
ENSG00000019991	0.397942548300618	HGF
ENSG00000019995	0.159473883741987	ZRANB1
ENSG00000020129	0.419265230097004	NCDN
ENSG00000020181	0.309864272259416	GPR124
ENSG00000020219	0.175084376592165	CCT8L1
ENSG00000020256	0.609128462979678	ZFP64
ENSG00000020426	0.909419233074268	MNAT1
ENSG00000020577	0.898570558003612	SAMD4A
ENSG00000020633	0.480274554986539	RUNX3
ENSG00000020922	0.999411204528412	MRE11A
ENSG00000021300	0.208023780850046	PLEKHB1
ENSG00000021355	0.128489897266851	SERPINB1
ENSG00000021461	0.123213752774208	CYP3A43
ENSG00000021488	0.157768174076701	SLC7A9
ENSG00000021574	0.672576631938615	SPAST
ENSG00000021602	0.0673153326482705	KLRA1
ENSG00000021645	0.619249381078522	NRXN3
ENSG00000021762	0.0920838685778474	OSBPL5
ENSG00000021776	0.139185517697219	AQR
ENSG00000021826	0.703742362085837	CPS1
ENSG00000021852	0.0529539389063592	C8B
ENSG00000022267	0.458507204910405	FHL1
ENSG00000022277	0.0931371706141481	C20orf43
ENSG00000022355	0.56574638581036	GABRA1
ENSG00000022556	0.842991580280746	NLRP2
ENSG00000022567	0.251797383491503	SLC45A4
ENSG00000022840	0.309107190967878	RNF10
ENSG00000022976	0.0931013586606452	C14orf131
ENSG00000023041	0.376621878049679	ZDHHC6
ENSG00000023171	0.393258397537917	GRAMD1B
ENSG00000023191	0.109176642326655	RNH1
ENSG00000023228	0.111162998575579	NDUFS1
ENSG00000023287	0.820380539273295	RB1CC1
ENSG00000023318	0.138732955222112	TXNDC4
ENSG00000023330	0.398638044860109	ALAS1
ENSG00000023445	0.360520079353411	BIRC3
ENSG00000023516	0.213125924475482	AKAP11
ENSG00000023572	0.30018692527456	GLRX2
ENSG00000023608	0.185543940603915	SNAPC1
ENSG00000023697	0.135710735689066	DERA
ENSG00000023734	0.190226522927251	STRAP
ENSG00000023839	0.108135267231627	ABCC2
ENSG00000023843	0.108140495846919	ACCN5
ENSG00000023892	0.551973299044809	DEF6
ENSG00000023902	0.0969481263178766	PLEKHO1
ENSG00000023909	0.199462241231065	GCLM
ENSG00000024048	0.72806672689825	UBR2
ENSG00000024422	0.149093670825421	EHD2
ENSG00000024526	0.0869748171044854	DEPDC1
ENSG00000024862	0.0475880450138048	CCDC28A
ENSG00000025039	0.21118293943266	RRAGD
ENSG00000025156	0.480523918758650	HSF2
ENSG00000025293	0.597356328761589	PHF20
ENSG00000025423	0.128464041908902	HSD17B6
ENSG00000025434	0.957236533777885	NR1H3
ENSG00000025708	0.156238757419877	TYMP
ENSG00000025770	0.121746337841364	NCAPH2
ENSG00000025772	0.0405163357816681	TOMM34
ENSG00000025796	0.26756064243675	SEC63
ENSG00000025800	0.915369376508342	KPNA6
ENSG00000026025	0.718039451292198	VIM
ENSG00000026103	0.0909408609782536	FAS
ENSG00000026297	0.0791958581533733	RNASET2
ENSG00000026508	0.160663287139066	CD44
ENSG00000026559	0.117957298793633	KCNG1
ENSG00000026652	0.323350873051768	AGPAT4
ENSG00000026751	0.0354304763633645	SLAMF7
ENSG00000026950	0.0678746076373474	BTN3A1
ENSG00000027001	0.145792511264325	MIPEP
ENSG00000027075	0.459614278846031	PRKCH
ENSG00000027644	0.623396815041417	INSRR
ENSG00000027697	0.500878066524301	IFNGR1
ENSG00000027847	0.279291924131531	B4GALT7
ENSG00000027869	0.218529940375259	SH2D2A
ENSG00000028116	0.132551819817614	VRK2
ENSG00000028137	0.586103087413771	TNFRSF1B
ENSG00000028203	0.304941150846935	VEZT
ENSG00000028277	0.492460793383290	POU2F2
ENSG00000028310	0.123376485822547	BRD9
ENSG00000028528	0.75904447604917	SNX1
ENSG00000028839	0.71526244754245	TBPL1
ENSG00000029153	0.325321629852447	ARNTL2
ENSG00000029363	0.858412483635858	BCLAF1
ENSG00000029364	0.716183645010885	SLC39A9
ENSG00000029534	0.752872562284228	ANK1
ENSG00000029559	0.203794705883328	IBSP
ENSG00000029639	0.202493156138874	TFB1M
ENSG00000029725	0.62580659369615	RABEP1
ENSG00000029993	0.935204872039492	HMGB3
ENSG00000030066	0.869869465588816	NUP160
ENSG00000030304	0.441779714690556	MUSK
ENSG00000030419	0.912084924678117	IKZF2
ENSG00000030582	0.118112471770964	GRN
ENSG00000031003	0.364948618906946	C5orf5
ENSG00000031544	0.64613053793242	NR2E3
ENSG00000031691	0.186673809173881	CENPQ
ENSG00000031698	0.189989479207817	SARS
ENSG00000031823	0.65153577258952	RANBP3
ENSG00000032219	0.62595491274406	ARID4A
ENSG00000032389	0.180752726472790	TSSC1
ENSG00000032444	0.103508947650811	PNPLA6
ENSG00000032742	0.396204152965362	IFT88
ENSG00000033011	0.107570015658799	ALG1
ENSG00000033030	0.345729353866616	ZCCHC8
ENSG00000033050	0.314922206167226	ABCF2
ENSG00000033122	0.425785598080347	LRRC7
ENSG00000033170	0.118495901322010	FUT8
ENSG00000033178	0.413558063555724	UBA6
ENSG00000033327	0.337535427754736	GAB2
ENSG00000033627	0.445996678078225	ATP6V0A1
ENSG00000033800	0.971136283035676	PIAS1
ENSG00000033867	0.322893379633809	SLC4A7
ENSG00000034053	0.254802373559204	APBA2
ENSG00000034063	0.238838861933510	UHRF1
ENSG00000034152	0.235372914045350	MAP2K3
ENSG00000034239	0.100058983883235	EFCAB1
ENSG00000034510	0.0998765505828008	TMSB10
ENSG00000034533	0.135056988848791	ASTE1
ENSG00000034677	0.318894830001014	RNF19A
ENSG00000034693	0.331286263421725	PEX3
ENSG00000034713	0.367938835516767	GABARAPL2
ENSG00000034971	0.491640300434127	MYOC
ENSG00000035115	0.269805688968640	SH3YL1
ENSG00000035141	0.234681328851572	FAM136A
ENSG00000035403	0.844556413983683	VCL
ENSG00000035499	0.785369830641528	DEPDC1B
ENSG00000035664	0.440505438770751	DAPK2
ENSG00000035681	0.393824359206668	NSMAF
ENSG00000035687	0.715115193382409	ADSS
ENSG00000035720	0.662614538407608	STAP1
ENSG00000035862	0.299151868916556	TIMP2
ENSG00000035928	0.920653227401295	RFC1
ENSG00000036054	0.289073058316507	TBC1D23
ENSG00000036257	0.251754378511174	CUL3
ENSG00000036448	0.224360380613438	MYOM2
ENSG00000036473	0.222787761015073	OTC
ENSG00000036530	0.157139723687149	CYP46A1
ENSG00000036549	0.645048322588809	ZZZ3
ENSG00000036565	0.0909941763990979	SLC18A1
ENSG00000036672	0.471526516588777	USP2
ENSG00000036828	0.261528759292564	CASR
ENSG00000037042	0.200907043377904	TUBG2
ENSG00000037241	0.135636326748185	RPL26L1
ENSG00000037280	0.199585905604668	FLT4
ENSG00000037474	0.7482074807724	NSUN2
ENSG00000037637	0.128966613854645	FBXO42
ENSG00000037749	0.0719558945708243	MFAP3
ENSG00000037897	0.204093780234059	METTL1
ENSG00000037965	0.428411784515419	HOXC8
ENSG00000038002	0.0366280716244869	AGA
ENSG00000038210	0.146035251301839	PI4K2B
ENSG00000038219	0.445666613340192	FAM44A
ENSG00000038274	0.76157192223589	MAT2B
ENSG00000038295	0.546511049777509	TLL1
ENSG00000038358	0.301484149964226	EDC4
ENSG00000038382	0.756349996595128	TRIO
ENSG00000038427	0.994702773519907	VCAN
ENSG00000038532	0.335240028063188	CLEC16A
ENSG00000038945	0.586151191263477	MSR1
ENSG00000039068	0.825203117937682	CDH1
ENSG00000039123	0.579989540017633	SKIV2L2
ENSG00000039139	0.101687165474283	DNAH5
ENSG00000039319	0.573498477755962	ZFYVE16
ENSG00000039523	0.208278386570756	FAM65A
ENSG00000039537	0.0609895916463698	C6
ENSG00000039560	0.244206947507503	RAI14
ENSG00000039600	0.270117978835785	SOX30
ENSG00000039650	0.340508627241667	PNKP
ENSG00000039987	0.148854818913940	BEST2
ENSG00000040199	0.518527044117436	PHLPPL
ENSG00000040275	0.121157395269508	CCDC99
ENSG00000040341	0.540863089667967	STAU2
ENSG00000040487	0.124886638619831	PQLC2
ENSG00000040531	0.079812659395793	CTNS
ENSG00000040608	0.23327982981023	RTN4R
ENSG00000040633	0.334064910489167	PHF23
ENSG00000040731	0.420216229042777	CDH10
ENSG00000040933	0.271499016981391	INPP4A
ENSG00000041353	0.278104496438144	RAB27B
ENSG00000041357	0.96879089011979	PSMA4
ENSG00000041515	0.365028180176542	MYO16
ENSG00000041802	0.134419177335988	LSG1
ENSG00000041880	0.0323672419783603	PARP3
ENSG00000041982	0.634185958900442	TNC
ENSG00000041988	0.095084844065243	THAP3
ENSG00000042022	0.0460207503095342	ABHD14A
ENSG00000042062	0.2074565800421	C20orf175
ENSG00000042088	0.222971126376557	TDP1
ENSG00000042286	0.181753250932711	AIFM2
ENSG00000042317	0.0852589170890839	SPATA7
ENSG00000042429	0.0872126772196442	MED17
ENSG00000042445	0.110675621776577	RETSAT
ENSG00000042493	0.141686397114033	CAPG
ENSG00000042753	0.218636311015677	AP2S1
ENSG00000042781	0.15836683213294	USH2A
ENSG00000042813	0.500504597634557	ZPBP
ENSG00000042832	0.108823376194083	TG
ENSG00000042980	0.144732782288213	ADAM28
ENSG00000043039	0.240293488176321	BARX2
ENSG00000043093	0.351700913423261	DCUN1D1
ENSG00000043143	0.54969622194578	PHF15
ENSG00000043355	0.878139117129422	ZIC2
ENSG00000043462	0.267408414317106	LCP2
ENSG00000043514	0.236501932888557	TRIT1
ENSG00000043591	0.578868704936222	ADRB1
ENSG00000043822	0.539221780167108	PI4K2A
ENSG00000044012	0.52902044561557	GUCA2B
ENSG00000044090	0.166392821773345	CUL7
ENSG00000044115	0.455576361941086	CTNNA1
ENSG00000044446	0.118978522079675	PHKA2
ENSG00000044459	0.206046138445917	CNTLN
ENSG00000044524	0.298734850856834	EPHA3
ENSG00000044574	0.803245307920126	HSPA5
ENSG00000046604	0.435021751078776	DSG2
ENSG00000046647	0.0958372921620332	GEMIN8
ENSG00000046651	0.110304812908820	OFD1
ENSG00000046653	0.926595906400381	GPM6B
ENSG00000046774	0.0303334146493231	MAGEC2
ENSG00000046889	0.347211802537613	DEPDC2
ENSG00000047056	0.164717526300487	WDR37
ENSG00000047188	0.413930861110704	YTHDC2
ENSG00000047230	0.488953070773579	CTPS2
ENSG00000047249	0.136918623774728	ATP6V1H
ENSG00000047315	0.358042070926319	POLR2B
ENSG00000047346	0.377115244413844	KIAA1370
ENSG00000047365	0.149931990794402	CENTD1
ENSG00000047410	0.945452695430059	TPR
ENSG00000047457	0.433149081378271	CP
ENSG00000047578	0.247141634812931	KIAA0556
ENSG00000047579	0.109813340751712	DTNBP1
ENSG00000047597	0.552348851734475	XK
ENSG00000047617	0.236242254356103	TMEM16B
ENSG00000047634	0.0265396516524894	SCML1
ENSG00000047644	0.134384830877634	WWC3
ENSG00000047648	0.201906967003632	ARHGAP6
ENSG00000047849	0.108033728638462	MAP4
ENSG00000047932	0.580959727335021	GOPC
ENSG00000047936	0.601712052647662	ROS1
ENSG00000048028	0.60849046703052	USP28
ENSG00000048052	0.93284607553203	HDAC9
ENSG00000048140	0.071274183839003	TSPAN17
ENSG00000048342	0.09921024674341	CC2D2A
ENSG00000048392	0.444299061264127	RRM2B
ENSG00000048405	0.562468675563674	ZNF800
ENSG00000048462	0.10556316953632	TNFRSF17
ENSG00000048471	0.22646034823373	SNX29
ENSG00000048540	0.630368586186593	LMO3
ENSG00000048544	0.196689448213115	MRPS10
ENSG00000048545	0.311171869895807	GUCA1A
ENSG00000048649	0.826150391829824	RSF1
ENSG00000048707	0.27558633366025	VPS13D
ENSG00000048740	0.212606309483636	CUGBP2
ENSG00000048828	0.24853260953276	FAM120A
ENSG00000048991	0.50034496957576	R3HDM1
ENSG00000049089	0.109773684306701	COL9A2
ENSG00000049130	0.267326751811796	KITLG
ENSG00000049167	0.479754778040190	ERCC8
ENSG00000049192	0.430907321578914	ADAMTS6
ENSG00000049239	0.154106130895147	H6PD
ENSG00000049245	0.0881926207810996	VAMP3
ENSG00000049246	0.179748399112904	PER3
ENSG00000049247	0.0329797662785585	UTS2
ENSG00000049249	0.045436386712492	TNFRSF9
ENSG00000049283	0.283027558889441	EPN3
ENSG00000049319	0.0503558419010472	SRD5A2
ENSG00000049323	0.473800492610294	LTBP1
ENSG00000049449	0.174871565715006	RCN1
ENSG00000049540	0.931051131300786	ELN
ENSG00000049541	0.808642605308053	RFC2
ENSG00000049618	0.151527776476209	ARID1B
ENSG00000049656	0.225390272548491	CLPTM1L
ENSG00000049759	0.469002911360178	NEDD4L
ENSG00000049768	0.386587298333268	FOXP3
ENSG00000049769	0.380058429733381	PPP1R3F
ENSG00000049860	0.204735070328574	HEXB
ENSG00000049883	0.0276041456312393	PTCD2
ENSG00000050030	0.502765374796181	KIAA2022
ENSG00000050130	0.0698112666192166	C14orf100
ENSG00000050165	0.308765540330459	DKK3
ENSG00000050327	0.0786772465105482	ARHGEF5
ENSG00000050344	0.505929860857621	NFE2L3
ENSG00000050393	0.161497522132180	CCDC90A
ENSG00000050405	0.190008086689208	LIMA1
ENSG00000050426	0.0978912619832853	LETMD1
ENSG00000050438	0.0706456049697174	SLC4A8
ENSG00000050555	0.155459721631062	LAMC3
ENSG00000050628	0.32291112191972	PTGER3
ENSG00000050730	0.0703010530437867	TNIP3
ENSG00000050748	0.965401091045679	MAPK9
ENSG00000050767	0.0725859080271606	COL23A1
ENSG00000050820	0.473350047855388	BCAR1
ENSG00000051009	0.531793926802222	C11orf56
ENSG00000051108	0.0647127665681473	HERPUD1
ENSG00000051128	0.447323056145533	HOMER3
ENSG00000051180	0.999982885543383	RAD51
ENSG00000051341	0.176524639964666	POLQ
ENSG00000051382	0.99777523155593	PIK3CB
ENSG00000051415	0.151264164460778	AMY1A
ENSG00000051523	0.227217395140307	CYBA
ENSG00000051596	0.145917949671175	THOC3
ENSG00000051620	0.100725752671052	HEBP2
ENSG00000051825	0.165915931543992	MPHOSPH9
ENSG00000052126	0.155530642556181	PLEKHA5
ENSG00000052344	0.246153748362495	PRSS8
ENSG00000052749	0.367137806736742	RRP12
ENSG00000052795	0.115116386519463	FNIP2
ENSG00000052802	0.565680080321443	SC4MOL
ENSG00000052841	0.425089581965261	TTC17
ENSG00000052850	0.78445251436125	ALX4
ENSG00000053108	0.0989064625675019	FSTL4
ENSG00000053254	0.742092127886839	FOXN3
ENSG00000053328	0.199322189608229	C6orf186
ENSG00000053371	0.141824447577268	AKR7A2
ENSG00000053372	0.25998885829528	MRTO4
ENSG00000053438	0.49738613195446	NNAT
ENSG00000053501	0.135845631023971	USE1
ENSG00000053524	0.572765411323297	MCF2L2
ENSG00000053702	0.0742485769242706	NRIP2
ENSG00000053747	0.103007755043467	LAMA3
ENSG00000053770	0.795549695656131	C14orf108
ENSG00000053900	0.649140047980416	ANAPC4
ENSG00000053918	0.322191487547474	KCNQ1
ENSG00000054116	0.496557479707202	TRAPPC3
ENSG00000054118	0.245395936800099	THRAP3
ENSG00000054148	0.101896617232900	PHPT1
ENSG00000054179	0.261927871734796	ENTPD2
ENSG00000054219	0.0821148368965516	LY75
ENSG00000054267	0.6528473244265	ARID4B
ENSG00000054277	0.184456164047890	OPN3
ENSG00000054282	0.137674523488079	SDCCAG8
ENSG00000054356	0.504306872024181	PTPRN
ENSG00000054392	0.101265474324045	HHAT
ENSG00000054523	0.200731847048225	KIF1B
ENSG00000054598	0.713084936384818	FOXC1
ENSG00000054611	0.170878632657384	TBC1D22A
ENSG00000054654	0.211069698461824	SYNE2
ENSG00000054690	0.149412771225393	PLEKHH1
ENSG00000054793	0.138534157306976	ATP9A
ENSG00000054796	0.283081118399318	SPO11
ENSG00000054803	0.33923990681707	CBLN4
ENSG00000054938	0.315944869567693	CHRDL2
ENSG00000054965	0.335233991488167	KIAA0280
ENSG00000054967	0.142202302023028	RELT
ENSG00000054983	0.0686636526119773	GALC
ENSG00000055070	0.755057163592819	C1orf144
ENSG00000055118	0.705374096558369	KCNH2
ENSG00000055130	0.438217967496183	CUL1
ENSG00000055147	0.104064223451792	C5orf3
ENSG00000055163	0.446467913070664	CYFIP2
ENSG00000055208	0.41916820817795	MAP3K7IP2
ENSG00000055211	0.172811396351332	C6orf72
ENSG00000055332	0.460596302555107	EIF2AK2
ENSG00000055483	0.0950053512728752	USP36
ENSG00000055609	0.468766365672927	MLL3
ENSG00000055732	0.102207573822903	MCOLN3
ENSG00000055813	0.119723699775709	CCDC85A
ENSG00000055917	0.769376323648276	PUM2
ENSG00000055950	0.168066761532493	MRPL43
ENSG00000055955	0.330263992338276	ITIH4
ENSG00000055957	0.41572528866327	ITIH1
ENSG00000056050	0.07088440398052	C4orf27
ENSG00000056097	0.638081310210817	ZFR
ENSG00000056277	0.142404432795865	ZNF280C
ENSG00000056291	0.0548790623140615	NPFFR2
ENSG00000056345	0.54409419676027	ITGB3
ENSG00000056487	0.108515036115822	PHF21B
ENSG00000056558	0.160789688648843	TRAF1
ENSG00000056586	0.465398520842751	RC3H2
ENSG00000056661	0.286745180410933	PCGF2
ENSG00000056736	0.119594386463086	IL17RB
ENSG00000056972	0.0884922368120282	TRAF3IP2
ENSG00000056998	0.501737458239366	GYG2
ENSG00000057019	0.173013193535904	DCBLD2
ENSG00000057149	0.0704490752602187	SERPINB4
ENSG00000057252	0.090580502113991	SOAT1
ENSG00000057294	0.680048575400363	PKP2
ENSG00000057468	0.453527381319714	MSH4
ENSG00000057593	0.102867852583596	F7
ENSG00000057608	0.349103765213353	GDI2
ENSG00000057657	0.757288973725197	PRDM1
ENSG00000057663	0.360579582256546	ATG5
ENSG00000057704	0.0962066965895147	TMCC3
ENSG00000057757	0.240787918499979	C1orf128
ENSG00000057935	0.830414764089485	MTA3
ENSG00000058056	0.232810792371819	USP13
ENSG00000058063	0.229607244475744	ATP11B
ENSG00000058085	0.0967719782866283	LAMC2
ENSG00000058091	0.457557345314258	PFTK1
ENSG00000058262	0.859841004745587	SEC61A1
ENSG00000058272	0.983444122561103	PPP1R12A
ENSG00000058335	0.231260708240479	RASGRF1
ENSG00000058404	0.304296265980294	CAMK2B
ENSG00000058600	0.352182361035258	POLR3E
ENSG00000058668	0.395299748474722	ATP2B4
ENSG00000058729	0.64042788887703	RIOK2
ENSG00000058799	0.166364397464842	YIPF1
ENSG00000058804	0.85737620806104	TMEM48
ENSG00000058866	0.451763652400824	DGKG
ENSG00000059145	0.242679637659023	UNKL
ENSG00000059377	0.124004473124123	TBXAS1
ENSG00000059378	0.146344478524815	PARP12
ENSG00000059573	0.293569916934794	ALDH18A1
ENSG00000059588	0.111622893435779	TARBP1
ENSG00000059691	0.0527614465294457	PET112L
ENSG00000059728	0.937500192811072	MXD1
ENSG00000059758	0.209424122349038	PCTK2
ENSG00000059769	0.223701345410413	GNG10
ENSG00000059804	0.357644137104070	SLC2A3
ENSG00000059915	0.115411098406248	PSD
ENSG00000060069	0.118274364351052	CTDP1
ENSG00000060138	0.834218365751862	CSDA
ENSG00000060140	0.300348912902578	STYK1
ENSG00000060237	0.259272233354815	WNK1
ENSG00000060339	0.685592121843809	CCAR1
ENSG00000060491	0.131410288903179	OGFR
ENSG00000060558	0.0681301420714941	GNA15
ENSG00000060566	0.0813868592030165	CREB3L3
ENSG00000060642	0.355046470072635	PIGV
ENSG00000060656	0.345854702711662	PTPRU
ENSG00000060688	0.289753979399040	WDR57
ENSG00000060709	0.126305714285181	RIMBP2
ENSG00000060718	0.354294830855159	COL11A1
ENSG00000060749	0.565859234645807	QSER1
ENSG00000060762	0.174988591542445	BRP44L
ENSG00000060971	0.0712656079818603	ACAA1
ENSG00000060982	0.672168521361624	BCAT1
ENSG00000061273	0.110307214076616	HDAC7
ENSG00000061337	0.210665906060024	LZTS1
ENSG00000061455	0.321665050407699	PRDM6
ENSG00000061492	0.263395196989143	WNT8A
ENSG00000061656	0.147063124750969	SPAG4
ENSG00000061676	0.531497046737298	NCKAP1
ENSG00000061794	0.0481611003780223	MRPS35
ENSG00000061918	0.271500361493946	GUCY1B3
ENSG00000061936	0.191317984756055	SFRS8
ENSG00000061938	0.412332023304735	TNK2
ENSG00000061987	0.370812434384235	MON2
ENSG00000062038	0.128917892084706	CDH3
ENSG00000062096	0.121639413830077	ARSF
ENSG00000062194	0.843180228398512	GPBP1
ENSG00000062282	0.139126038154489	DGAT2
ENSG00000062370	0.158407135881244	ZNF228
ENSG00000062485	0.921565655989297	CS
ENSG00000062524	0.281826641895072	LTK
ENSG00000062582	0.0708840599515255	MRPS24
ENSG00000062598	0.279321439352058	ELMO2
ENSG00000062650	0.828940019354164	WAPAL
ENSG00000062716	0.52497991145739	TMEM49
ENSG00000062725	0.77594351429249	APPBP2
ENSG00000062822	0.963793847644242	POLD1
ENSG00000063015	0.368528391356014	SEZ6
ENSG00000063046	0.668824947844099	EIF4B
ENSG00000063127	0.0619755949558052	SLC6A16
ENSG00000063169	0.160105113743999	GLTSCR1
ENSG00000063176	0.0898226579757352	SPHK2
ENSG00000063177	0.868554505631145	RPL18
ENSG00000063180	0.706278423282332	CA11
ENSG00000063241	0.185889361137031	ISOC2
ENSG00000063244	0.425927912251509	U2AF2
ENSG00000063245	0.293643734827606	EPN1
ENSG00000063322	0.136612541618503	MED29
ENSG00000063515	0.114749378209587	GSC2
ENSG00000063587	0.173582024497144	ZNF275
ENSG00000063601	0.400270829329021	MTMR1
ENSG00000063660	0.184289147460316	GPC1
ENSG00000063761	0.149972584935048	ADCK1
ENSG00000063854	0.323619766093828	HAGH
ENSG00000063978	0.155445967854193	RNF4
ENSG00000064012	0.217873989657102	CASP8
ENSG00000064042	0.22998125150511	LIMCH1
ENSG00000064102	0.642377340191716	C12orf11
ENSG00000064115	0.128439966369623	TM7SF3
ENSG00000064195	0.524128601067155	DLX3
ENSG00000064199	0.0367453674458992	SPA17
ENSG00000064201	0.0736574404964339	TSPAN32
ENSG00000064205	0.359791566401483	WISP2
ENSG00000064218	0.177296357667254	DMRT3
ENSG00000064225	0.468374735701443	ST3GAL6
ENSG00000064270	0.144918489226544	ATP2C2
ENSG00000064300	0.457885922668145	NGFR
ENSG00000064309	0.124534884926904	CDON
ENSG00000064313	0.413835047737153	TAF2
ENSG00000064393	0.507933197110094	HIPK2
ENSG00000064419	0.60813223328014	TNPO3
ENSG00000064489	0.164314057261129	MEF2B
ENSG00000064490	0.184015819323963	RFXANK
ENSG00000064545	0.169971584301416	TMEM161A
ENSG00000064547	0.120422402963651	LPAR2
ENSG00000064601	0.789329529166708	CTSA
ENSG00000064607	0.478724808097536	SFRS14
ENSG00000064651	0.22943687469297	SLC12A2
ENSG00000064652	0.196003757186302	SNX24
ENSG00000064655	0.812124597415442	EYA2
ENSG00000064666	0.156230806326761	CNN2
ENSG00000064687	0.0555444427342832	ABCA7
ENSG00000064692	0.270041938600209	SNCAIP
ENSG00000064703	0.183704318501492	DDX20
ENSG00000064726	0.221756260612128	BTBD1
ENSG00000064763	0.116078372523021	MLSTD1
ENSG00000064787	0.151557278612202	BCAS1
ENSG00000064835	0.199927271875204	POU1F1
ENSG00000064886	0.220063186306575	CHI3L2
ENSG00000064932	0.416475844968288	SBNO2
ENSG00000064933	0.122875360177667	PMS1
ENSG00000064961	0.547240425416214	HMG20B
ENSG00000064989	0.373016960950428	CALCRL
ENSG00000064995	0.117808165818697	TAF11
ENSG00000064999	0.447226008854098	ANKS1A
ENSG00000065000	0.314958462449609	AP3D1
ENSG00000065029	0.264547097263884	ZNF76
ENSG00000065054	0.19491977017994	SLC9A3R2
ENSG00000065057	0.754129958020419	NTHL1
ENSG00000065060	0.150864340524555	UHRF1BP1
ENSG00000065135	0.631506190314096	GNAI3
ENSG00000065150	0.974850965631147	IPO5
ENSG00000065154	0.179893651038996	OAT
ENSG00000065183	0.749853442367009	WDR3
ENSG00000065243	0.529577030595256	PKN2
ENSG00000065268	0.109396928913963	WDR18
ENSG00000065308	0.469397470731563	TRAM2
ENSG00000065320	0.950714572645783	NTN1
ENSG00000065325	0.0599936672025667	GLP2R
ENSG00000065328	0.264440004098198	MCM10
ENSG00000065357	0.344647019359527	DGKA
ENSG00000065361	0.98417283102695	ERBB3
ENSG00000065371	0.372828948430491	ROPN1
ENSG00000065413	0.359692601938287	ANKRD44
ENSG00000065427	0.382078038225154	KARS
ENSG00000065457	0.130547537187777	ADAT1
ENSG00000065485	0.237232350050662	PDIA5
ENSG00000065491	0.128219650086502	TBC1D22B
ENSG00000065526	0.878121243280426	SPEN
ENSG00000065534	0.235789150754757	MYLK
ENSG00000065548	0.800771705189018	ZC3H15
ENSG00000065559	0.453951387166716	MAP2K4
ENSG00000065600	0.0973243895828675	TMEM206
ENSG00000065609	0.700654966539317	SNAP91
ENSG00000065613	0.183109964818926	SLK
ENSG00000065615	0.222616247798763	CYB5R4
ENSG00000065618	0.253106482661879	COL17A1
ENSG00000065621	0.0801755268102528	GSTO2
ENSG00000065665	0.877342612717323	SEC61A2
ENSG00000065675	0.670101052894467	PRKCQ
ENSG00000065717	0.422636454834351	TLE2
ENSG00000065802	0.240792976852735	ASB1
ENSG00000065809	0.257001373463012	FAM107B
ENSG00000065833	0.150247050491681	ME1
ENSG00000065882	0.162859327404554	TBC1D1
ENSG00000065883	0.25758112394005	CDC2L5
ENSG00000065911	0.558575917900104	MTHFD2
ENSG00000065923	0.55161801438638	SLC9A7
ENSG00000065970	0.810151728485109	FOXJ2
ENSG00000065978	0.93407181683209	YBX1
ENSG00000065989	0.0852102085211611	PDE4A
ENSG00000066027	0.722356525085183	PPP2R5A
ENSG00000066032	0.391931681485457	CTNNA2
ENSG00000066044	0.415031347094631	ELAVL1
ENSG00000066056	0.239234908092950	TIE1
ENSG00000066084	0.304907911546273	DIP2B
ENSG00000066117	0.98335831763086	SMARCD1
ENSG00000066135	0.180920328470622	JMJD2A
ENSG00000066136	0.696436936911626	NFYC
ENSG00000066185	0.113070231630138	ZMYND12
ENSG00000066230	0.130482678083469	SLC9A3
ENSG00000066248	0.300526482022594	NGEF
ENSG00000066279	0.344128123551477	ASPM
ENSG00000066294	0.0661788414234954	CD84
ENSG00000066322	0.498009451908755	ELOVL1
ENSG00000066336	0.318249770425654	SPI1
ENSG00000066379	0.0105043650867503	ZNRD1
ENSG00000066382	0.0662260147306815	MPPED2
ENSG00000066405	0.148025250266946	CLDN18
ENSG00000066422	0.349537178423935	ZBTB11
ENSG00000066427	0.159324097727515	ATXN3
ENSG00000066455	0.194230648148914	GOLGA5
ENSG00000066468	0.96396085696266	FGFR2
ENSG00000066557	0.474796865219949	LRRC40
ENSG00000066583	0.146615899667011	ISOC1
ENSG00000066629	0.290811160937608	EML1
ENSG00000066651	0.0787581129681243	TRMT11
ENSG00000066654	0.601106770561631	THUMPD1
ENSG00000066735	0.123251173169657	KIF26A
ENSG00000066739	0.316485020830922	ATG2B
ENSG00000066777	0.898648418299728	ARFGEF1
ENSG00000066813	0.0620928766368067	ACSM2A
ENSG00000066827	0.0670488143817226	ZFAT
ENSG00000066855	0.115493748497227	MTFR1
ENSG00000066923	0.105584145113577	STAG3
ENSG00000066926	0.438191871321272	FECH
ENSG00000066933	0.76633038929557	MYO9A
ENSG00000067048	0.408867939768944	DDX3Y
ENSG00000067057	0.219874212740684	PFKP
ENSG00000067064	0.435758683695041	IDI1
ENSG00000067066	0.762671333297021	SP100
ENSG00000067082	0.799452844389582	KLF6
ENSG00000067113	0.654950046344551	PPAP2A
ENSG00000067141	0.262524646621697	NEO1
ENSG00000067167	0.362538419381089	TRAM1
ENSG00000067182	0.510296153217615	TNFRSF1A
ENSG00000067191	0.0979795617580952	CACNB1
ENSG00000067208	0.310052014453886	EVI5
ENSG00000067221	0.234551837632888	STOML1
ENSG00000067225	0.776941057016651	PKM2
ENSG00000067248	0.686521201359262	DHX29
ENSG00000067334	0.416261972226936	DNTTIP2
ENSG00000067369	0.96411622745705	TP53BP1
ENSG00000067445	0.445417167084958	TRO
ENSG00000067533	0.426200605000685	RRP15
ENSG00000067560	0.874458230556229	RHOA
ENSG00000067596	0.324599749814731	DHX8
ENSG00000067601	0.065400402233776	PMS2L4
ENSG00000067606	0.193212642169971	PRKCZ
ENSG00000067646	0.400089127227507	ZFY
ENSG00000067704	0.497457776342211	IARS2
ENSG00000067715	0.408196351475924	SYT1
ENSG00000067798	0.800907357610198	NAV3
ENSG00000067829	0.084121460784304	IDH3G
ENSG00000067836	0.169812191853315	ROGDI
ENSG00000067840	0.467608275302735	PDZD4
ENSG00000067842	0.366390610839391	ATP2B3
ENSG00000067955	0.855196623535738	CBFB
ENSG00000067992	0.07241340045148	PDK3
ENSG00000068001	0.240380771091121	HYAL2
ENSG00000068024	0.466920915535185	HDAC4
ENSG00000068028	0.33770514283603	RASSF1
ENSG00000068078	0.845720780163134	FGFR3
ENSG00000068079	0.0582767089615085	IFI35
ENSG00000068097	0.292091580662653	HEATR6
ENSG00000068120	0.0214655638648875	COASY
ENSG00000068137	0.575884237520459	PLEKHH3
ENSG00000068305	0.752868673888319	MEF2A
ENSG00000068308	0.368167785968370	OTUD5
ENSG00000068323	0.602983724099200	TFE3
ENSG00000068354	0.523695629663885	TBC1D25
ENSG00000068366	0.916747321536552	ACSL4
ENSG00000068383	0.115168868211678	INPP5A
ENSG00000068394	0.0738492844503453	GPKOW
ENSG00000068400	0.178791358121645	GRIPAP1
ENSG00000068438	0.0644192015104853	FTSJ1
ENSG00000068489	0.564877014619252	PRR11
ENSG00000068615	0.442046354421536	REEP1
ENSG00000068650	0.220561225416597	ATP11A
ENSG00000068654	0.234431023533897	POLR1A
ENSG00000068697	0.432822788992994	LAPTM4A
ENSG00000068724	0.166165841868223	TTC7A
ENSG00000068745	0.274779177560588	IHPK2
ENSG00000068784	0.188101764105356	SRBD1
ENSG00000068793	0.188535891213273	CYFIP1
ENSG00000068796	0.180810983899873	KIF2A
ENSG00000068831	0.39977341221574	RASGRP2
ENSG00000068878	0.735390019799374	PSME4
ENSG00000068885	0.326270089942767	IFT80
ENSG00000068903	0.311205465364363	SIRT2
ENSG00000068912	0.392253324509286	C2orf30
ENSG00000068971	0.161452555081911	PPP2R5B
ENSG00000068976	0.508084800793742	PYGM
ENSG00000068985	0.151859807605264	PAGE1
ENSG00000069011	0.627785826502083	PITX1
ENSG00000069018	0.355403174315492	TRPC7
ENSG00000069020	0.252008954993139	MAST4
ENSG00000069122	0.0200548779313287	GPR116
ENSG00000069188	0.412617554877314	SDK2
ENSG00000069206	0.326116259571192	ADAM7
ENSG00000069248	0.522998623343943	NUP133
ENSG00000069275	0.900688446445698	NUCKS1
ENSG00000069329	0.518996968064682	VPS35
ENSG00000069345	0.440300751569659	DNAJA2
ENSG00000069399	0.525799195652105	BCL3
ENSG00000069424	0.359305474472137	KCNAB2
ENSG00000069431	0.112364071609413	ABCC9
ENSG00000069482	0.611295107773882	GAL
ENSG00000069493	0.0883801034908767	CLEC2D
ENSG00000069509	0.186705374750250	FUNDC1
ENSG00000069535	0.502725389539263	MAOB
ENSG00000069667	0.828861483782529	RORA
ENSG00000069696	0.124314910506854	DRD4
ENSG00000069702	0.6002645063144	TGFBR3
ENSG00000069712	0.502921119061375	KIAA1107
ENSG00000069764	0.137539968961734	PLA2G10
ENSG00000069812	0.510301867482281	HES2
ENSG00000069849	0.384291577728726	ATP1B3
ENSG00000069869	0.304752560481272	NEDD4
ENSG00000069943	0.0482910319221169	PIGB
ENSG00000069956	0.743791114436421	MAPK6
ENSG00000069966	0.106233739160766	GNB5
ENSG00000069974	0.721811664726897	RAB27A
ENSG00000069998	0.126923557323517	CECR5
ENSG00000070010	0.446572508449774	UFD1L
ENSG00000070018	0.472463699453368	LRP6
ENSG00000070019	0.438213557075651	GUCY2C
ENSG00000070031	0.0739847308882772	SCT
ENSG00000070061	0.61725304268337	IKBKAP
ENSG00000070081	0.319410554023668	NUCB2
ENSG00000070087	0.63497426765494	PFN2
ENSG00000070159	0.331792431531428	PTPN3
ENSG00000070182	0.31324827759211	SPTB
ENSG00000070190	0.182833066490152	DAPP1
ENSG00000070193	0.60971411801772	FGF10
ENSG00000070214	0.233701918639299	SLC44A1
ENSG00000070269	0.032277028753838	C14orf101
ENSG00000070366	0.492989428521149	SMG6
ENSG00000070367	0.786642375823513	EXOC5
ENSG00000070371	0.266760577350801	CLTCL1
ENSG00000070388	0.353259396413476	FGF22
ENSG00000070404	0.182333467872511	FSTL3
ENSG00000070413	0.260031869776345	DGCR2
ENSG00000070423	0.144624390383657	RNF126
ENSG00000070444	0.393370787642732	MNT
ENSG00000070476	0.0784314591067587	ZXDC
ENSG00000070495	0.233160852901273	JMJD6
ENSG00000070501	0.294715215302956	POLB
ENSG00000070526	0.113715635927153	ST6GALNAC1
ENSG00000070540	0.242066536608855	WIPI1
ENSG00000070601	0.156611753243249	FRMPD1
ENSG00000070610	0.115638032515358	GBA2
ENSG00000070614	0.756060877793645	NDST1
ENSG00000070669	0.478812649554947	ASNS
ENSG00000070718	0.0666744768155188	AP3M2
ENSG00000070729	0.730961430776492	CNGB1
ENSG00000070731	0.0695991302042727	ST6GALNAC2
ENSG00000070748	0.0789558005332004	CHAT
ENSG00000070756	0.498834659080249	PABPC1
ENSG00000070759	0.274163922352475	TESK2
ENSG00000070761	0.282773894254330	C16orf80
ENSG00000070770	0.99617840655955	CSNK2A2
ENSG00000070778	0.157646842709410	PTPN21
ENSG00000070785	0.525790527254282	EIF2B3
ENSG00000070808	0.695705194850188	CAMK2A
ENSG00000070814	0.117255219073376	TCOF1
ENSG00000070882	0.109863959695464	OSBPL3
ENSG00000070886	0.325357975942373	EPHA8
ENSG00000070915	0.238440231068599	SLC12A3
ENSG00000070950	0.252238097882795	RAD18
ENSG00000070961	0.931951735224642	ATP2B1
ENSG00000070985	0.141254025592325	TRPM5
ENSG00000071051	0.248049217922082	NCK2
ENSG00000071054	0.514870679540231	MAP4K4
ENSG00000071073	0.341877366025011	MGAT4A
ENSG00000071082	0.233440186660365	RPL31
ENSG00000071127	0.629003429354185	WDR1
ENSG00000071189	0.566542449132858	SNX13
ENSG00000071203	0.0219125284726942	MS4A12
ENSG00000071205	0.153412667915699	ARHGAP10
ENSG00000071242	0.62299486525511	RPS6KA2
ENSG00000071243	0.979095590460937	ING3
ENSG00000071246	0.146616061703472	VASH1
ENSG00000071282	0.205077651715250	LMCD1
ENSG00000071462	0.0574937654848259	WBSCR22
ENSG00000071537	0.365700811236362	SEL1L
ENSG00000071539	0.417659947008755	TRIP13
ENSG00000071553	0.0750581665329615	ATP6AP1
ENSG00000071564	0.852508228381447	TCF3
ENSG00000071575	0.225951579142157	TRIB2
ENSG00000071626	0.162525023377259	DAZAP1
ENSG00000071655	0.207351340768506	MBD3
ENSG00000071677	0.0960430521556507	PRLH
ENSG00000071794	0.498299977010113	HLTF
ENSG00000071859	0.0907698500047466	FAM50A
ENSG00000071889	0.241439361493983	FAM3A
ENSG00000071894	0.244235011890227	CPSF1
ENSG00000071909	0.181475738376568	MYO3B
ENSG00000071967	0.102592979867578	CYBRD1
ENSG00000071991	0.0414207721288452	CDH19
ENSG00000071994	0.253181508942066	PDCD2
ENSG00000072041	0.125579460036581	SLC6A15
ENSG00000072042	0.334893670962893	RDH11
ENSG00000072062	0.43829534946818	PRKACA
ENSG00000072071	0.255799352162589	LPHN1
ENSG00000072080	0.0358376968579225	SPP2
ENSG00000072110	0.687335046164834	ACTN1
ENSG00000072121	0.0833078310936988	ZFYVE26
ENSG00000072133	0.201726674012431	RPS6KA6
ENSG00000072134	0.218028645975216	EPN2
ENSG00000072135	0.0761186377287321	PTPN18
ENSG00000072163	0.400618692378989	LIMS2
ENSG00000072182	0.356204927428313	ACCN4
ENSG00000072195	0.411362714617227	SPEG
ENSG00000072201	0.314249151039174	LNX1
ENSG00000072210	0.071955815646323	ALDH3A2
ENSG00000072274	0.451483031511222	TFRC
ENSG00000072310	0.17927971740509	SREBF1
ENSG00000072315	0.154145999156449	TRPC5
ENSG00000072364	0.705529471807207	AFF4
ENSG00000072401	0.923703350151114	UBE2D1
ENSG00000072415	0.973566791621745	MPP5
ENSG00000072422	0.354769345855781	RHOBTB1
ENSG00000072501	0.958054542422483	SMC1A
ENSG00000072506	0.400373682329269	HSD17B10
ENSG00000072518	0.395042465118095	MARK2
ENSG00000072571	0.409065107148199	HMMR
ENSG00000072609	0.0913989925734835	CHFR
ENSG00000072657	0.531216847544224	TRHDE
ENSG00000072682	0.308132395428595	P4HA2
ENSG00000072736	0.709207622812119	NFATC3
ENSG00000072756	0.0862817246573704	TRNT1
ENSG00000072778	0.090932818401076	ACADVL
ENSG00000072786	0.491526652054284	STK10
ENSG00000072803	0.632801208931882	FBXW11
ENSG00000072818	0.632303560360303	CENTB1
ENSG00000072832	0.533461790382369	CRMP1
ENSG00000072840	0.127424247500440	EVC
ENSG00000072849	0.601960942728526	DERL2
ENSG00000072858	0.213461459955489	SIDT1
ENSG00000072864	0.470178780876557	NDE1
ENSG00000072952	0.265091988277815	MRVI1
ENSG00000072954	0.208737893456457	TMEM38A
ENSG00000072958	0.420333102846348	AP1M1
ENSG00000073008	0.0846590161776673	PVR
ENSG00000073009	0.367708246314397	IKBKG
ENSG00000073050	0.179487937091242	XRCC1
ENSG00000073060	0.137416047367218	SCARB1
ENSG00000073067	0.0497389862861162	CYP2W1
ENSG00000073111	0.993815101802927	MCM2
ENSG00000073146	0.0863048631253232	MOV10L1
ENSG00000073150	0.216801197576968	PANX2
ENSG00000073282	0.909670556950775	TP63
ENSG00000073331	0.134333536278725	ALPK1
ENSG00000073417	0.439959579102662	PDE8A
ENSG00000073464	0.319596026869216	CLCN4
ENSG00000073536	0.269271478377456	NLE1
ENSG00000073578	0.296407086051905	SDHA
ENSG00000073584	0.996822347031887	SMARCE1
ENSG00000073598	0.170454318233930	FNDC8
ENSG00000073605	0.12898415367114	GSDML
ENSG00000073614	0.603658615738487	JARID1A
ENSG00000073670	0.148063749835886	ADAM11
ENSG00000073711	0.153309500160862	PPP2R3A
ENSG00000073712	0.8642243093733	FERMT2
ENSG00000073734	0.109125527190304	ABCB11
ENSG00000073737	0.164716513819477	DHRS9
ENSG00000073754	0.0527429770373368	CD5L
ENSG00000073756	0.811764068841439	PTGS2
ENSG00000073792	0.8088561805938	IGF2BP2
ENSG00000073803	0.29073433711329	MAP3K13
ENSG00000073849	0.668917313162502	ST6GAL1
ENSG00000073861	0.275563944360586	TBX21
ENSG00000073910	0.814297867432403	FRY
ENSG00000073921	0.978433938382714	PICALM
ENSG00000073969	0.544243094693953	NSF
ENSG00000074047	0.977571689644194	GLI2
ENSG00000074054	0.296853739393951	CLASP1
ENSG00000074071	0.162984294516425	MRPS34
ENSG00000074181	0.856776340415613	NOTCH3
ENSG00000074201	0.105812309729750	CLNS1A
ENSG00000074211	0.715118667994501	PPP2R2C
ENSG00000074219	0.606136129811861	TEAD2
ENSG00000074266	0.922478009741843	EED
ENSG00000074276	0.0920393722983262	PCDH24
ENSG00000074317	0.489371331285482	SNCB
ENSG00000074319	0.871931643636451	TSG101
ENSG00000074356	0.118379204657865	C17orf85
ENSG00000074370	0.128879387170727	ATP2A3
ENSG00000074410	0.212658815936232	CA12
ENSG00000074416	0.0976159631608887	MGLL
ENSG00000074527	0.487122283037219	NTN4
ENSG00000074582	0.181026759011408	BCS1L
ENSG00000074590	0.372861197854914	NUAK1
ENSG00000074603	0.258270513703038	DPP8
ENSG00000074621	0.493231524755542	SLC24A1
ENSG00000074657	0.836794317801771	ZNF532
ENSG00000074660	0.106519890569538	SCARF1
ENSG00000074695	0.101904610447454	LMAN1
ENSG00000074696	0.178922477389860	PTPLAD1
ENSG00000074755	0.388108958355069	ZZEF1
ENSG00000074771	0.166047173622372	NOX3
ENSG00000074800	0.354865217688356	ENO1
ENSG00000074803	0.558624673128388	SLC12A1
ENSG00000074842	0.107624298956344	C19orf10
ENSG00000074855	0.234258828670525	TMEM16H
ENSG00000074935	0.132717153636924	TUBE1
ENSG00000074964	0.157560366619147	ARHGEF10L
ENSG00000074966	0.0682384968551795	TXK
ENSG00000075035	0.22396521580401	WSCD2
ENSG00000075043	0.491470605854741	KCNQ2
ENSG00000075073	0.130345159751049	TACR2
ENSG00000075089	0.560269089341776	ACTR6
ENSG00000075131	0.801346043791447	TIPIN
ENSG00000075142	0.169992693740619	SRI
ENSG00000075151	0.665072709403335	EIF4G3
ENSG00000075188	0.948265162998709	NUP37
ENSG00000075213	0.848107906629849	SEMA3A
ENSG00000075218	0.101672899982400	GTSE1
ENSG00000075223	0.233025187648876	SEMA3C
ENSG00000075239	0.333142052611675	ACAT1
ENSG00000075240	0.119289644629712	GRAMD4
ENSG00000075275	0.503926613179119	CELSR1
ENSG00000075290	0.506917774252145	WNT8B
ENSG00000075292	0.530787299194972	ZNF638
ENSG00000075303	0.164252164953089	SLC25A40
ENSG00000075336	0.0421246213588665	C18orf55
ENSG00000075340	0.608127685234092	ADD2
ENSG00000075388	0.388232252239825	FGF4
ENSG00000075391	0.770342775167479	RASAL2
ENSG00000075399	0.0502905549707245	C16orf7
ENSG00000075407	0.126698695043762	ZNF37A
ENSG00000075413	0.39837090731126	MARK3
ENSG00000075415	0.301533960984356	SLC25A3
ENSG00000075420	0.413871452604332	FNDC3B
ENSG00000075426	0.893770133152504	FOSL2
ENSG00000075429	0.171949198218156	CACNG5
ENSG00000075461	0.662799756978328	CACNG4
ENSG00000075539	0.219726684238942	FRYL
ENSG00000075568	0.457838242277097	TMEM131
ENSG00000075618	0.212833206687729	FSCN1
ENSG00000075624	0.994197642152293	ACTB
ENSG00000075643	0.125308889104832	MOCOS
ENSG00000075651	0.78722086038108	PLD1
ENSG00000075673	0.128196480020207	ATP12A
ENSG00000075702	0.440983860689287	WDR62
ENSG00000075711	0.9905895921235	DLG1
ENSG00000075785	0.503116932070173	RAB7A
ENSG00000075790	0.087398911191852	BCAP29
ENSG00000075826	0.0655248872744193	SEC31B
ENSG00000075856	0.081568712365467	SART3
ENSG00000075884	0.773646038515667	ARHGAP15
ENSG00000075886	0.502224042571478	TUBA3D
ENSG00000075891	0.837570226735406	PAX2
ENSG00000075914	0.634732922125906	EXOSC7
ENSG00000075945	0.324336980394276	KIFAP3
ENSG00000075975	0.164106058943586	MKRN2
ENSG00000076003	0.98070222584013	MCM6
ENSG00000076043	0.363020093562265	REXO2
ENSG00000076053	0.249260632280217	RBM7
ENSG00000076108	0.115135474681957	BAZ2A
ENSG00000076201	0.097550838492771	PTPN23
ENSG00000076242	0.712766223488272	MLH1
ENSG00000076248	0.569465092988547	UNG
ENSG00000076258	0.095226144700538	FMO4
ENSG00000076321	0.202875604171103	KLHL20
ENSG00000076344	0.0991808423315848	RGS11
ENSG00000076351	0.169529121816125	SLC46A1
ENSG00000076356	0.400818776031698	PLXNA2
ENSG00000076382	0.335153097429503	SPAG5
ENSG00000076513	0.446032556398143	ANKRD13A
ENSG00000076554	0.321180180761677	TPD52
ENSG00000076555	0.163547871571559	ACACB
ENSG00000076604	0.350710466094129	TRAF4
ENSG00000076641	0.313032784938893	PAG1
ENSG00000076650	0.124870963833227	GPATCH1
ENSG00000076662	0.0265845680971237	ICAM3
ENSG00000076685	0.657807281000364	NT5C2
ENSG00000076706	0.282018635882699	MCAM
ENSG00000076716	0.874929090671263	GPC4
ENSG00000076770	0.170665261634861	MBNL3
ENSG00000076826	0.154395143248081	KIAA1543
ENSG00000076864	0.373564903699673	RAP1GAP
ENSG00000076924	0.684093220011865	XAB2
ENSG00000076928	0.108699190051272	ARHGEF1
ENSG00000076944	0.542612345202021	STXBP2
ENSG00000076984	0.815415145352316	MAP2K7
ENSG00000077009	0.471007543535858	ITGB1BP3
ENSG00000077044	0.130960644479782	DGKD
ENSG00000077063	0.155503361406170	CTTNBP2
ENSG00000077080	0.622333621309017	ACTL6B
ENSG00000077092	0.563205067935909	RARB
ENSG00000077097	0.998343601699037	TOP2B
ENSG00000077147	0.464115084010852	TM9SF3
ENSG00000077150	0.82248256339763	NFKB2
ENSG00000077152	0.154968056508425	UBE2T
ENSG00000077157	0.398426105576487	PPP1R12B
ENSG00000077232	0.538962718455293	DNAJC10
ENSG00000077235	0.488763736595093	GTF3C1
ENSG00000077238	0.180905216884337	IL4R
ENSG00000077254	0.713456873211156	USP33
ENSG00000077264	0.479979708352239	PAK3
ENSG00000077274	0.636262944938594	CAPN6
ENSG00000077279	0.894247991417184	DCX
ENSG00000077312	0.73233313956252	SNRPA
ENSG00000077327	0.131258521814616	SPAG6
ENSG00000077348	0.40632932485672	EXOSC5
ENSG00000077380	0.214105431039453	DYNC1I2
ENSG00000077420	0.0911431356636842	APBB1IP
ENSG00000077454	0.171656986618738	LRCH4
ENSG00000077458	0.444571825553952	FAM76B
ENSG00000077463	0.192018970888298	SIRT6
ENSG00000077498	0.279431554893074	TYR
ENSG00000077514	0.60979095297431	POLD3
ENSG00000077522	0.773273276486063	ACTN2
ENSG00000077549	0.209100921647198	CAPZB
ENSG00000077585	0.31949955974746	GPR137B
ENSG00000077616	0.18941760407157	NAALAD2
ENSG00000077684	0.823050800942919	PHF17
ENSG00000077713	0.069501092962042	SLC25A43
ENSG00000077721	0.878608651330002	UBE2A
ENSG00000077782	0.996300298503047	FGFR1
ENSG00000077800	0.105896315227201	FKBP6
ENSG00000077809	0.447441051331945	GTF2I
ENSG00000077935	0.512889490376001	SMC1B
ENSG00000077942	0.673278196819517	FBLN1
ENSG00000077943	0.19255836080915	ITGA8
ENSG00000077984	0.0973905020944779	CST7
ENSG00000078018	0.286444535549121	MAP2
ENSG00000078043	0.982477741566987	PIAS2
ENSG00000078053	0.231963893698683	AMPH
ENSG00000078061	0.963954998700467	ARAF
ENSG00000078070	0.330092346556008	MCCC1
ENSG00000078081	0.127603233472027	LAMP3
ENSG00000078098	0.375251260492476	FAP
ENSG00000078114	0.568687519220456	NEBL
ENSG00000078124	0.286901966031755	PHCA
ENSG00000078140	0.749301615710601	UBE2K
ENSG00000078142	0.682474275110335	PIK3C3
ENSG00000078177	0.353825976479099	N4BP2
ENSG00000078237	0.0647322825592107	C12orf5
ENSG00000078246	0.131171125539934	TULP3
ENSG00000078269	0.235173391061478	SYNJ2
ENSG00000078295	0.478166721939234	ADCY2
ENSG00000078304	0.160082071255467	PPP2R5C
ENSG00000078369	0.861553701164255	GNB1
ENSG00000078399	0.941117812302562	HOXA9
ENSG00000078401	0.179716458718180	EDN1
ENSG00000078403	0.670815397721249	MLLT10
ENSG00000078487	0.0487430068847309	ZCWPW1
ENSG00000078549	0.129747561567475	ADCYAP1R1
ENSG00000078579	0.728971734926938	FGF20
ENSG00000078589	0.334374902953521	P2RY10
ENSG00000078596	0.270621659698613	ITM2A
ENSG00000078618	0.538382895169062	NRD1
ENSG00000078668	0.665465016279183	VDAC3
ENSG00000078674	0.524584963830074	PCM1
ENSG00000078687	0.320498030543313	TNRC6C
ENSG00000078699	0.378292766531128	CBFA2T2
ENSG00000078725	0.802043841167367	DBC1
ENSG00000078747	0.593773484082174	ITCH
ENSG00000078795	0.371816810130612	PKD2L2
ENSG00000078804	0.263492452001162	TP53INP2
ENSG00000078808	0.103660333463393	SDF4
ENSG00000078814	0.152915717957155	MYH7B
ENSG00000078872	0.117529115961518	NFS1
ENSG00000078898	0.154041608801001	BPIL1
ENSG00000078900	0.444309524815321	TP73
ENSG00000078902	0.162483967801843	TOLLIP
ENSG00000078967	0.179138267852336	UBE2D4
ENSG00000079101	0.095328572083505	CLUL1
ENSG00000079102	0.850926876310083	RUNX1T1
ENSG00000079112	0.101251620749926	CDH17
ENSG00000079134	0.920571349227052	THOC1
ENSG00000079150	0.0674939653898318	FKBP7
ENSG00000079156	0.205532511957339	OSBPL6
ENSG00000079215	0.298420723025054	SLC1A3
ENSG00000079246	0.996757566992314	XRCC5
ENSG00000079257	0.212404551403139	LXN
ENSG00000079263	0.0278279756305438	SP140
ENSG00000079277	0.234661760638513	MKNK1
ENSG00000079308	0.492535534803925	TNS1
ENSG00000079313	0.223065946739562	REXO1
ENSG00000079332	0.48549059367991	SAR1A
ENSG00000079335	0.855089103306747	CDC14A
ENSG00000079337	0.107532721603940	RAPGEF3
ENSG00000079385	0.0888238506526866	CEACAM1
ENSG00000079387	0.228078840297380	SENP1
ENSG00000079393	0.248780259178713	DUSP13
ENSG00000079432	0.236295782944223	CIC
ENSG00000079435	0.192378559752127	LIPE
ENSG00000079459	0.181083503628106	FDFT1
ENSG00000079462	0.490073497454642	PAFAH1B3
ENSG00000079482	0.15537836118721	OPHN1
ENSG00000079557	0.152022102442453	AFM
ENSG00000079616	0.141427859213659	KIF22
ENSG00000079689	0.0671340408174494	SCGN
ENSG00000079691	0.278069243533619	LRRC16A
ENSG00000079739	0.876200352722376	PGM1
ENSG00000079782	0.126402165150642	GPX5
ENSG00000079785	0.331271795473601	DDX1
ENSG00000079805	0.133294753859329	DNM2
ENSG00000079819	0.510432953916743	EPB41L2
ENSG00000079841	0.521061494086212	RIMS1
ENSG00000079931	0.125081902690418	MOXD1
ENSG00000079950	0.162398907447102	STX7
ENSG00000079974	0.096134075807973	RABL2B
ENSG00000079999	0.238093556845768	KEAP1
ENSG00000080007	0.249984484400968	DDX43
ENSG00000080031	0.0771012631748337	PTPRH
ENSG00000080166	0.339754262962154	DCT
ENSG00000080189	0.117690477219459	SLC35C2
ENSG00000080224	0.346989846538541	EPHA6
ENSG00000080293	0.0729056903184118	SCTR
ENSG00000080298	0.94822786909146	RFX3
ENSG00000080345	0.636382063987413	RIF1
ENSG00000080371	0.197010665222138	RAB21
ENSG00000080493	0.0630106842107033	SLC4A4
ENSG00000080503	0.999940593000608	SMARCA2
ENSG00000080511	0.341408254763367	RDH8
ENSG00000080546	0.341677616775702	SESN1
ENSG00000080561	0.584596670689547	MID2
ENSG00000080573	0.453915603148456	COL5A3
ENSG00000080603	0.405368622974391	SRCAP
ENSG00000080608	0.65344141104627	KIAA0020
ENSG00000080618	0.0411619377741432	CPB2
ENSG00000080644	0.286778217734999	CHRNA3
ENSG00000080709	0.84883116673671	KCNN2
ENSG00000080802	0.637995719757885	CNOT4
ENSG00000080815	0.94871547112272	PSEN1
ENSG00000080819	0.543292820416461	CPOX
ENSG00000080822	0.641263612178695	CLDND1
ENSG00000080823	0.143796920084886	RAGE
ENSG00000080839	0.833154544168635	RBL1
ENSG00000080845	0.163459067078568	DLGAP4
ENSG00000080854	0.133105621946850	IGSF9B
ENSG00000080947	0.0692887733611037	CROCCL2
ENSG00000080986	0.717774584053709	NDC80
ENSG00000081014	0.453548654570776	AP4E1
ENSG00000081019	0.582819321896339	RSBN1
ENSG00000081026	0.930644335122839	MAGI3
ENSG00000081041	0.0701452699021809	CXCL2
ENSG00000081051	0.579588398385074	AFP
ENSG00000081052	0.0980745534277194	COL4A4
ENSG00000081059	0.176233291748337	TCF7
ENSG00000081087	0.106075368342328	OSTM1
ENSG00000081138	0.38021778570863	CDH7
ENSG00000081148	0.113713888099561	IMPG2
ENSG00000081154	0.745584655735525	PCNP
ENSG00000081177	0.163452546590919	EXDL2
ENSG00000081181	0.119189695191314	ARG2
ENSG00000081189	0.978250157412673	MEF2C
ENSG00000081237	0.176779255025128	PTPRC
ENSG00000081248	0.226428830606503	CACNA1S
ENSG00000081277	0.88271316979138	PKP1
ENSG00000081307	0.0632324888696938	UBA5
ENSG00000081320	0.275341538992002	STK17B
ENSG00000081386	0.0700501744172147	ZNF510
ENSG00000081479	0.647754204590493	LRP2
ENSG00000081665	0.616627954896307	ZNF93
ENSG00000081692	0.134940830526134	JMJD4
ENSG00000081721	0.140091604990883	DUSP12
ENSG00000081760	0.182437223901896	AACS
ENSG00000081770	0.332941338642841	NAIP
ENSG00000081791	0.0480797958075897	KIAA0141
ENSG00000081800	0.243978753734455	SLC13A1
ENSG00000081803	0.450625044497006	CADPS2
ENSG00000081818	0.197359165435786	PCDHB4
ENSG00000081870	0.119583836332981	C1orf41
ENSG00000081913	0.541561814928772	PHLPP
ENSG00000081923	0.144194438573244	ATP8B1
ENSG00000081985	0.209265315396535	IL12RB2
ENSG00000082014	0.949804835628488	SMARCD3
ENSG00000082068	0.222553491625718	WDR70
ENSG00000082074	0.074395301519861	FYB
ENSG00000082126	0.852978590928388	MPP4
ENSG00000082146	0.250810606305529	ALS2CR2
ENSG00000082153	0.818473954405541	BZW1
ENSG00000082175	0.138581806873262	PGR
ENSG00000082212	0.107829231720935	ME2
ENSG00000082213	0.14043884032221	C5orf22
ENSG00000082258	0.934087591323303	CCNT2
ENSG00000082269	0.233302548860986	FAM135A
ENSG00000082397	0.490604885539617	EPB41L3
ENSG00000082438	0.609882266391495	COBLL1
ENSG00000082458	0.999146940474486	DLG3
ENSG00000082482	0.128419673130975	KCNK2
ENSG00000082497	0.151196478820564	SERTAD4
ENSG00000082512	0.0840161919672425	TRAF5
ENSG00000082515	0.0943900223993846	MRPL22
ENSG00000082516	0.403072497544328	GEMIN5
ENSG00000082556	0.148198922319377	OPRK1
ENSG00000082641	0.735101028206969	NFE2L1
ENSG00000082684	0.712318138900345	SEMA5B
ENSG00000082701	0.979452073408263	GSK3B
ENSG00000082781	0.508942665246235	ITGB5
ENSG00000082805	0.235524942934665	ERC1
ENSG00000082898	0.99668729537398	XPO1
ENSG00000082929	0.0995003081584502	C4orf6
ENSG00000082996	0.397128780329065	RNF13
ENSG00000083067	0.475913474513138	TRPM3
ENSG00000083093	0.163528612988308	PALB2
ENSG00000083097	0.329202837262903	DOPEY1
ENSG00000083099	0.109635027275270	LYRM2
ENSG00000083123	0.213827291822644	BCKDHB
ENSG00000083168	0.918411865464306	MYST3
ENSG00000083223	0.184221984202794	ZCCHC6
ENSG00000083290	0.439649878575488	ULK2
ENSG00000083307	0.940427041742818	GRHL2
ENSG00000083312	0.9707713044413	TNPO1
ENSG00000083444	0.252741379108684	PLOD1
ENSG00000083454	0.0665719463699616	P2RX5
ENSG00000083457	0.109507275970386	ITGAE
ENSG00000083520	0.426728917410271	DIS3
ENSG00000083535	0.343241965678487	PIBF1
ENSG00000083544	0.0754590350615777	TDRD3
ENSG00000083622	0.189627773938162	SOHLH2
ENSG00000083635	0.552776245823748	NUFIP1
ENSG00000083642	0.544278199522871	PDS5B
ENSG00000083720	0.100261817467669	OXCT1
ENSG00000083750	0.205838712964227	RRAGB
ENSG00000083782	0.0721175570878186	EPYC
ENSG00000083799	0.700268818245664	CYLD
ENSG00000083807	0.0742382957743626	SLC27A5
ENSG00000083812	0.159200848107044	ZNF324
ENSG00000083814	0.069729067245136	ZNF671
ENSG00000083817	0.0469050205341051	ZNF416
ENSG00000083828	0.031467442524407	ZNF586
ENSG00000083838	0.034767100086956	ZNF446
ENSG00000083842	0.188455575736848	ZNF8
ENSG00000083844	0.104195816920943	ZNF264
ENSG00000083845	0.96285968420935	RPS5
ENSG00000083857	0.436499161547947	FAT
ENSG00000083896	0.25185672334014	YTHDC1
ENSG00000083937	0.347591355625987	CHMP2B
ENSG00000084070	0.354219499976844	SMAP2
ENSG00000084072	0.234809048954756	PPIE
ENSG00000084073	0.149211384524331	ZMPSTE24
ENSG00000084090	0.304886407465268	STARD7
ENSG00000084092	0.0590094951640463	C4orf14
ENSG00000084093	0.174283462220700	REST
ENSG00000084110	0.519796400670795	HAL
ENSG00000084112	0.111287053515894	SSH1
ENSG00000084207	0.201524108940202	GSTP1
ENSG00000084234	0.256008108759667	APLP2
ENSG00000084444	0.163923723265931	KIAA1467
ENSG00000084453	0.309466573095022	SLCO1A2
ENSG00000084463	0.586773798370315	WBP11
ENSG00000084623	0.819339649149056	EIF3I
ENSG00000084628	0.722458438655033	NKAIN1
ENSG00000084636	0.127049763477032	COL16A1
ENSG00000084652	0.302099145570873	TXLNA
ENSG00000084674	0.450357104006345	APOB
ENSG00000084676	0.977467086187419	NCOA1
ENSG00000084693	0.290619905264496	AGBL5
ENSG00000084710	0.134826518303549	EFR3B
ENSG00000084731	0.273551792168109	KIF3C
ENSG00000084733	0.493915395848903	RAB10
ENSG00000084734	0.297083923199486	GCKR
ENSG00000084754	0.0614299940697332	HADHA
ENSG00000084764	0.918340263934951	MAPRE3
ENSG00000084774	0.667426456076967	CAD
ENSG00000085063	0.0202625020553073	CD59
ENSG00000085117	0.271879946375448	CD82
ENSG00000085185	0.192942680312309	BCORL1
ENSG00000085231	0.955573412039566	TAF9
ENSG00000085265	0.26534951122191	FCN1
ENSG00000085274	0.311264234812171	MYNN
ENSG00000085276	0.881885601125746	EVI1
ENSG00000085365	0.928958992394491	SCAMP1
ENSG00000085377	0.0926078790795178	PREP
ENSG00000085382	0.205878456011464	HACE1
ENSG00000085415	0.754759837856457	SEH1L
ENSG00000085433	0.624901593518176	WDR47
ENSG00000085449	0.158957225503155	WDFY1
ENSG00000085465	0.065412026764292	OVGP1
ENSG00000085491	0.166891056027443	SLC25A24
ENSG00000085511	0.747259404385916	MAP3K4
ENSG00000085514	0.0557818701100541	PILRA
ENSG00000085552	0.255900531689080	IGSF9
ENSG00000085563	0.582363862771999	ABCB1
ENSG00000085644	0.399079683469639	ZNF213
ENSG00000085662	0.315055708083140	AKR1B1
ENSG00000085719	0.331666874201028	CPNE3
ENSG00000085721	0.0991601911067607	RRN3
ENSG00000085733	0.25103178022738	CTTN
ENSG00000085741	0.130830751371918	WNT11
ENSG00000085760	0.261047352099739	MTIF2
ENSG00000085788	0.107567092687068	DDHD2
ENSG00000085831	0.302757926115309	C1orf34
ENSG00000085832	0.597946862502093	EPS15
ENSG00000085840	0.898761063609692	ORC1L
ENSG00000085871	0.161941224425734	MGST2
ENSG00000085872	0.24899605980839	CHERP
ENSG00000085978	0.246306971026642	ATG16L1
ENSG00000085982	0.0604670487857195	USP40
ENSG00000085998	0.529129833639669	POMGNT1
ENSG00000085999	0.830741553423701	RAD54L
ENSG00000086015	0.349825674083772	MAST2
ENSG00000086061	0.498962996719758	DNAJA1
ENSG00000086062	0.608526770043543	B4GALT1
ENSG00000086065	0.721248761415946	CHMP5
ENSG00000086102	0.440318365839666	NFX1
ENSG00000086159	0.0734869565316023	AQP6
ENSG00000086189	0.245282691362874	DIMT1L
ENSG00000086200	0.696661784036192	IPO11
ENSG00000086205	0.157528145273996	FOLH1
ENSG00000086232	0.135510135275096	EIF2AK1
ENSG00000086288	0.0471707531772428	TXNDC3
ENSG00000086289	0.148576288025546	EPDR1
ENSG00000086300	0.208849008243252	SNX10
ENSG00000086475	0.690506705526559	SEPHS1
ENSG00000086504	0.108792984283831	MRPL28
ENSG00000086506	0.0643809837507696	HBQ1
ENSG00000086544	0.292878715456248	ITPKC
ENSG00000086548	0.0412319297785747	CEACAM6
ENSG00000086570	0.154306440710323	FAT2
ENSG00000086589	0.390261402572683	RBM22
ENSG00000086598	0.700979282311437	TMED2
ENSG00000086619	0.156979454171171	ERO1LB
ENSG00000086666	0.596798922828709	ZFAND6
ENSG00000086696	0.203024346204134	HSD17B2
ENSG00000086712	0.801145351802463	CXorf15
ENSG00000086717	0.186420689465588	PPEF1
ENSG00000086730	0.103158521536005	LAT2
ENSG00000086758	0.846822030299432	HUWE1
ENSG00000086827	0.434592308198015	ZW10
ENSG00000086848	0.504036240196402	ALG9
ENSG00000086967	0.185972408888901	MYBPC2
ENSG00000086991	0.199803763281642	NOX4
ENSG00000087008	0.107209202290054	ACOX3
ENSG00000087053	0.130383057322868	MTMR2
ENSG00000087074	0.0292051252652808	PPP1R15A
ENSG00000087076	0.212071448398427	HSD17B14
ENSG00000087077	0.418487402373118	TRIP6
ENSG00000087085	0.190879009036883	ACHE
ENSG00000087086	0.0828818439808541	FTL
ENSG00000087088	0.845726804749751	BAX
ENSG00000087095	0.967065908621736	NLK
ENSG00000087111	0.204754433606353	PIGS
ENSG00000087116	0.333463734075092	ADAMTS2
ENSG00000087128	0.201600402899934	TMPRSS11E
ENSG00000087152	0.694979439398653	ATXN7L3
ENSG00000087157	0.395491639963680	PGS1
ENSG00000087191	0.570595590263762	PSMC5
ENSG00000087206	0.283870271541012	UIMC1
ENSG00000087237	0.160827161210481	CETP
ENSG00000087245	0.87847709349936	MMP2
ENSG00000087250	0.14047770528088	MT3
ENSG00000087253	0.0713933908052268	LPCAT2
ENSG00000087258	0.247620570739383	GNAO1
ENSG00000087263	0.0525448440916464	OGFOD1
ENSG00000087266	0.136989076010603	SH3BP2
ENSG00000087269	0.134146473034631	NOL14
ENSG00000087274	0.506880319149973	ADD1
ENSG00000087299	0.391113557497782	L2HGDH
ENSG00000087301	0.124103799320178	TXNDC16
ENSG00000087302	0.567324078079303	C14orf166
ENSG00000087303	0.751237541991739	NID2
ENSG00000087365	0.143607265450571	SF3B2
ENSG00000087448	0.228160604701208	KLHDC5
ENSG00000087460	0.484017774538902	GNAS
ENSG00000087470	0.406634412603673	DNM1L
ENSG00000087494	0.784634050877913	PTHLH
ENSG00000087495	0.427562527601402	PHACTR3
ENSG00000087502	0.840525951971043	ERGIC2
ENSG00000087510	0.907087554549725	TFAP2C
ENSG00000087586	0.85128416012038	AURKA
ENSG00000087589	0.127666589139915	CASS4
ENSG00000087842	0.143920405666481	PIR
ENSG00000087884	0.0769102996334149	C11orf67
ENSG00000087903	0.804178280268516	RFX2
ENSG00000087916	0.316345348085982	SLC6A14
ENSG00000087995	0.155313019161435	METTL2A
ENSG00000088002	0.240865197055969	SULT2B1
ENSG00000088035	0.30252258515042	ALG6
ENSG00000088038	0.730883623169206	CNOT3
ENSG00000088053	0.04935795894443	GP6
ENSG00000088179	0.185060766546119	PTPN4
ENSG00000088205	0.826393706960464	DDX18
ENSG00000088247	0.451763076301674	KHSRP
ENSG00000088256	0.475446284709514	GNA11
ENSG00000088280	0.224658401412439	DDEFL1
ENSG00000088298	0.264673790632281	EDEM2
ENSG00000088305	0.641885245870893	DNMT3B
ENSG00000088320	0.224061997636674	REM1
ENSG00000088325	0.927763049545584	TPX2
ENSG00000088340	0.061221981639788	FER1L4
ENSG00000088356	0.0998651366804728	PDRG1
ENSG00000088367	0.113370155166229	EPB41L1
ENSG00000088386	0.125584634852385	SLC15A1
ENSG00000088387	0.354858068879618	DOCK9
ENSG00000088448	0.534092188777954	ANKRD10
ENSG00000088451	0.232846560131088	TGDS
ENSG00000088538	0.269121194121342	DOCK3
ENSG00000088543	0.340583973625669	C3orf18
ENSG00000088682	0.128064530717057	COQ9
ENSG00000088726	0.173386659394184	TMEM40
ENSG00000088727	0.174719111709262	KIF9
ENSG00000088756	0.110412369263973	ARHGAP28
ENSG00000088766	0.124852161357127	CRLS1
ENSG00000088782	0.140528265224032	DEFB127
ENSG00000088808	0.158970573144953	PPP1R13B
ENSG00000088812	0.277897634151053	ATRN
ENSG00000088826	0.622401904627951	SMOX
ENSG00000088827	0.113474270538495	SIGLEC1
ENSG00000088832	0.420437246518697	FKBP1A
ENSG00000088833	0.183779002082451	NSFL1C
ENSG00000088836	0.460376751181196	SLC4A11
ENSG00000088854	0.428727196255857	C20orf194
ENSG00000088876	0.0695782054229169	ZNF343
ENSG00000088881	0.199203980147922	EBF4
ENSG00000088882	0.181435129024442	CPXM1
ENSG00000088926	0.0455724601703312	F11
ENSG00000088930	0.451404785892482	XRN2
ENSG00000088970	0.0385517372990356	C20orf19
ENSG00000088986	0.095605149083856	DYNLL1
ENSG00000088992	0.182382037449685	TESC
ENSG00000089006	0.110060441948398	SNX5
ENSG00000089009	0.650124640540085	RPL6
ENSG00000089012	0.0760435930206933	SIRPG
ENSG00000089022	0.521085268519674	MAPKAPK5
ENSG00000089041	0.133462014196535	P2RX7
ENSG00000089048	0.657088059788334	ESF1
ENSG00000089050	0.27549187079328	RBBP9
ENSG00000089053	0.360798860261561	ANAPC5
ENSG00000089057	0.504402495936715	SLC23A2
ENSG00000089060	0.364510554231447	SLC24A6
ENSG00000089063	0.157723397084789	C20orf30
ENSG00000089091	0.0490061571578994	C20orf12
ENSG00000089094	0.381707741598184	FBXL10
ENSG00000089101	0.109259815146364	C20orf26
ENSG00000089116	0.552284546507666	LHX5
ENSG00000089123	0.21262849200053	TASP1
ENSG00000089127	0.0238783262751909	OAS1
ENSG00000089154	0.209890359448316	GCN1L1
ENSG00000089157	0.99689561016987	RPLP0
ENSG00000089159	0.198308716847745	PXN
ENSG00000089163	0.150114926015632	SIRT4
ENSG00000089169	0.30185424512776	RPH3A
ENSG00000089177	0.443805312261055	KIF16B
ENSG00000089195	0.144182581482712	TRMT6
ENSG00000089199	0.200441016912814	CHGB
ENSG00000089220	0.0688254951928337	PEBP1
ENSG00000089225	0.82455551255166	TBX5
ENSG00000089234	0.54049754529418	BRAP
ENSG00000089248	0.094069769915657	ERP29
ENSG00000089250	0.169662775033618	NOS1
ENSG00000089280	0.426211812151304	FUS
ENSG00000089289	0.135530613835314	IGBP1
ENSG00000089327	0.0617965817810219	FXYD5
ENSG00000089335	0.245583631776907	ZNF302
ENSG00000089336	0.124576507508638	KIAA0841
ENSG00000089351	0.118589518412110	GRAMD1A
ENSG00000089356	0.122715943178196	FXYD3
ENSG00000089472	0.220538258363774	HEPH
ENSG00000089486	0.162716163181864	C16orf5
ENSG00000089505	0.0265605739074152	CMTM1
ENSG00000089558	0.36979565838861	KCNH4
ENSG00000089597	0.374156371203001	GANAB
ENSG00000089639	0.429476006735954	GMIP
ENSG00000089682	0.129783147812956	RBM41
ENSG00000089685	0.758298555531818	BIRC5
ENSG00000089692	0.142042158251964	LAG3
ENSG00000089693	0.4286722980337	MLF2
ENSG00000089723	0.733480312751113	OTUB2
ENSG00000089737	0.177862410854406	DDX24
ENSG00000089775	0.11197230831521	ZBTB25
ENSG00000089818	0.246909964351625	NECAP1
ENSG00000089820	0.127131096288671	ARHGAP4
ENSG00000089847	0.0845885250613308	ANKRD24
ENSG00000089876	0.278909069491483	DHX32
ENSG00000089902	0.158960475603726	RCOR1
ENSG00000089916	0.176851037354680	C14orf118
ENSG00000090006	0.198645593260536	LTBP4
ENSG00000090013	0.167906028181587	BLVRB
ENSG00000090020	0.416523811492374	SLC9A1
ENSG00000090054	0.380027995697319	SPTLC1
ENSG00000090060	0.90955874629702	PAPOLA
ENSG00000090061	0.881165311138174	CCNK
ENSG00000090097	0.281967771717976	PCBP4
ENSG00000090104	0.796031306646012	RGS1
ENSG00000090238	0.346538196962631	YPEL3
ENSG00000090263	0.084626966596401	MRPS33
ENSG00000090266	0.0487883600337238	NDUFB2
ENSG00000090269	0.0997393545118608	CLEC5A
ENSG00000090273	0.349720332089736	NUDC
ENSG00000090316	0.319250891070811	MAEA
ENSG00000090339	0.0584679022896494	ICAM1
ENSG00000090372	0.221627168082019	STRN4
ENSG00000090376	0.126895921641666	IRAK3
ENSG00000090382	0.0520633108984082	LYZ
ENSG00000090402	0.0721197411675736	SI
ENSG00000090432	0.154980863868078	MUL1
ENSG00000090447	0.346546108286652	TFAP4
ENSG00000090470	0.249928301838533	PDCD7
ENSG00000090487	0.199194385554314	SPG21
ENSG00000090512	0.0271657415125655	FETUB
ENSG00000090520	0.382160034385819	DNAJB11
ENSG00000090530	0.142347863986919	LEPREL1
ENSG00000090534	0.203797534990647	THPO
ENSG00000090539	0.261315912284894	CHRD
ENSG00000090554	0.243289855593780	FLT3LG
ENSG00000090565	0.156722204766494	RAB11FIP3
ENSG00000090581	0.110069766840538	GNPTG
ENSG00000090612	0.218515942061271	ZNF10
ENSG00000090615	0.425035302982218	GOLGA3
ENSG00000090621	0.969304392192215	PABPC4
ENSG00000090659	0.113958333978155	CD209
ENSG00000090661	0.141146540567413	LASS4
ENSG00000090674	0.238701283768347	MCOLN1
ENSG00000090686	0.100917762675177	USP48
ENSG00000090776	0.267745709425073	EFNB1
ENSG00000090861	0.397933139641401	AARS
ENSG00000090863	0.179944902926036	GLG1
ENSG00000090905	0.119472837976280	TNRC6A
ENSG00000090920	0.54275246621026	FCGBP
ENSG00000090924	0.133695942266224	PLEKHG2
ENSG00000090932	0.510780242435542	DLL3
ENSG00000090971	0.137940562350607	NAT14
ENSG00000090975	0.157631962693206	PITPNM2
ENSG00000090989	0.131729155314700	EXOC1
ENSG00000091009	0.388907017010766	RBM27
ENSG00000091010	0.895185987701356	POU4F3
ENSG00000091039	0.773246072432041	OSBPL8
ENSG00000091073	0.258318060494927	DTX2
ENSG00000091106	0.123664438673750	NLRC4
ENSG00000091127	0.832166306798873	PUS7
ENSG00000091128	0.096863956928332	LAMB4
ENSG00000091129	0.485591027410708	NRCAM
ENSG00000091136	0.838627068738191	LAMB1
ENSG00000091137	0.511617416553417	SLC26A4
ENSG00000091138	0.354459953970361	SLC26A3
ENSG00000091140	0.238877652022066	DLD
ENSG00000091157	0.291453890460592	WDR7
ENSG00000091164	0.483087709640041	TXNL1
ENSG00000091181	0.265787088932812	IL5RA
ENSG00000091262	0.125106480280038	ABCC6
ENSG00000091317	0.152645611263438	CMTM6
ENSG00000091409	0.618130687533292	ITGA6
ENSG00000091428	0.145439553451419	RAPGEF4
ENSG00000091482	0.322976713558294	SMPX
ENSG00000091483	0.169895621599575	FH
ENSG00000091513	0.623814427705275	TF
ENSG00000091527	0.0798755636822237	CDV3
ENSG00000091536	0.380725677504215	MYO15A
ENSG00000091542	0.271763632930734	ALKBH5
ENSG00000091583	0.268848761148754	APOH
ENSG00000091592	0.0625526337059545	NLRP1
ENSG00000091622	0.537393497000987	PITPNM3
ENSG00000091640	0.273978275456272	SPAG7
ENSG00000091651	0.290235214808052	ORC6L
ENSG00000091656	0.92237875160654	ZFHX4
ENSG00000091664	0.235195730473536	SLC17A6
ENSG00000091704	0.467095383435771	CPA1
ENSG00000091732	0.185602624160480	ZC3HC1
ENSG00000091831	0.99765253488706	ESR1
ENSG00000091844	0.795947150655462	RGS17
ENSG00000091879	0.435014352560122	ANGPT2
ENSG00000091947	0.282442942713395	TMEM101
ENSG00000091972	0.312113383350353	CD200
ENSG00000091986	0.606377337928794	CCDC80
ENSG00000092009	0.131081321589506	CMA1
ENSG00000092010	0.3913205416396	PSME1
ENSG00000092020	0.176980907954704	PPP2R3C
ENSG00000092036	0.41351503506157	C14orf94
ENSG00000092051	0.458413356576561	JPH4
ENSG00000092054	0.439045001410866	MYH7
ENSG00000092067	0.482610456236408	CEBPE
ENSG00000092068	0.685400742242046	SLC7A8
ENSG00000092094	0.128194578901052	OSGEP
ENSG00000092096	0.389110691228765	SLC22A17
ENSG00000092098	0.167763992429236	RNF31
ENSG00000092108	0.227353846834727	SCFD1
ENSG00000092140	0.130151052212599	KIAA1333
ENSG00000092148	0.711663960617447	HECTD1
ENSG00000092199	0.161712062650283	HNRNPC
ENSG00000092200	0.0819058265540706	RPGRIP1
ENSG00000092203	0.767567519720954	TOX4
ENSG00000092208	0.130201270567128	SIP1
ENSG00000092295	0.29356841094093	TGM1
ENSG00000092330	0.113737850527350	TINF2
ENSG00000092345	0.358068269928092	DAZL
ENSG00000092377	0.544788627309197	TBL1Y
ENSG00000092421	0.565132034080157	SEMA6A
ENSG00000092439	0.283364096452236	TRPM7
ENSG00000092445	0.265681181956111	TYRO3
ENSG00000092470	0.618505694335236	WDR76
ENSG00000092529	0.789521108913703	CAPN3
ENSG00000092531	0.0954268306436431	SNAP23
ENSG00000092607	0.727032640432349	TBX15
ENSG00000092621	0.249037067111136	PHGDH
ENSG00000092758	0.497709157594929	COL9A3
ENSG00000092820	0.643394013208793	EZR
ENSG00000092841	0.177368104195517	MYL6
ENSG00000092847	0.0852622475563977	EIF2C1
ENSG00000092850	0.118568730491394	TEKT2
ENSG00000092853	0.451148530684096	CLSPN
ENSG00000092871	0.279239929875097	RFFL
ENSG00000092929	0.102271287664087	UNC13D
ENSG00000092931	0.0438701568528815	MFSD11
ENSG00000092964	0.547921740395317	DPYSL2
ENSG00000092969	0.647211101051695	TGFB2
ENSG00000092978	0.358051394998058	GPATCH2
ENSG00000093000	0.925798166010303	NUP50
ENSG00000093009	0.9856517490573	CDC45L
ENSG00000093010	0.137250393190443	COMT
ENSG00000093072	0.308446958893015	CECR1
ENSG00000093100	0.163481113211531	MICAL3
ENSG00000093134	0.0596651876163454	VNN3
ENSG00000093144	0.0847819952745375	ECHDC1
ENSG00000093167	0.127341047508792	LRRFIP2
ENSG00000093183	0.378536755108394	SEC22C
ENSG00000093217	0.359840403895280	XYLB
ENSG00000094631	0.146209587071585	HDAC6
ENSG00000094661	0.0454686972165253	OR1I1
ENSG00000094755	0.124907069688284	GABRP
ENSG00000094796	0.201847953705136	KRT31
ENSG00000094804	0.997043282961916	CDC6
ENSG00000094841	0.106130918190758	UPRT
ENSG00000094880	0.808259163713484	CDC23
ENSG00000094914	0.609471805608159	AAAS
ENSG00000094916	0.785964796442849	CBX5
ENSG00000094963	0.115693560047327	FMO2
ENSG00000094975	0.05783011206836	C1orf9
ENSG00000095002	0.997057043509795	MSH2
ENSG00000095015	0.213398139078823	MAP3K1
ENSG00000095059	0.267318158676702	DHPS
ENSG00000095066	0.101199413682005	HOOK2
ENSG00000095110	0.0627147624560124	FAM55A
ENSG00000095139	0.314410560574478	ARCN1
ENSG00000095203	0.565354020872328	EPB41L4B
ENSG00000095209	0.199445343247212	TMEM38B
ENSG00000095261	0.69426818961441	PSMD5
ENSG00000095303	0.171387584357903	PTGS1
ENSG00000095319	0.662756733419873	NUP188
ENSG00000095321	0.0986081946843521	CRAT
ENSG00000095370	0.336762651589067	SH2D3C
ENSG00000095380	0.189249641583029	NANS
ENSG00000095383	0.0863177874754451	TBC1D2
ENSG00000095397	0.306977132757235	DFNB31
ENSG00000095464	0.348959520180766	PDE6C
ENSG00000095485	0.172699636840072	CWF19L1
ENSG00000095539	0.163540394579025	SEMA4G
ENSG00000095564	0.953818800530797	BTAF1
ENSG00000095574	0.474421080639075	IKZF5
ENSG00000095585	0.250846756141076	BLNK
[truncated: 15,456 more rows]
