# Supplementary material for: Characterising and Predicting Haploinsufficiency in the Human Genome
Source: PLoS Genet. 2010 Oct 14;6(10):e1001154. doi: 10.1371/journal.pgen.1001154 (PMC2954820; doi:10.1371/journal.pgen.1001154)
Supplement: Protocol S1 — Calculating LOD scores. Script and input files for calculating the LOD score of a deletion. (3.04 MB ZIP) [file pgen.1001154.s015.zip › README.txt]

========================================
Files:
calc_lod.pl:
    Perl script to calculate LOD score for a list of deletions.

HI_prediction_with_imputation.txt:
    The table giving gene-based probability of exhibiting haploinsufficiency,
    which is to be used with calc_lod.pl for the -p option. Only the first two columns are used by the script.

ENST_50_protein-coding.txt:
    Ensembl gene annotation build 50, to be used with calc_lod.pl for the -g option.

Note: Only the file HI_prediction_with_imputation.txt should be used in the calc_lod.pl script as these predictions can be compared against the null distribution of LOD score in controls described in the manuscript as the two are based on independent sets of samples. The files HI_prediction.bed and HI_prediction_with_imputation.bed SHOULD NOT be used as input for the calc_lod.pl script as these predictions are based on the full set of controls, including those used to define the null distribution of LOD score described in the manuscript.

========================================
Usage: perl calc_lod.pl [OPTIONS] <list_of_deletions>

-p, --pHI           File giving the probability of exhibiting
                    haploinsufficiency for each gene
-g, --gene          Gene annotation file
-u, --uncertainty   Deletion breakpoint uncertainty (bp) used in LOF inferece,
                    default 0
-f, --full-lof      Only consider genes with all transcripts being LOF,
                    default 1(yes). Alternative choice: 0(no)
-h, --help          Print usage
========================================
format of <pHI file>:
c1: Ensembl_gene_ID
c2: probability
========================================
format of <gene annotation file>:
c1:  chromosome
c2:  start_coordinate
c3:  end_coordinate
c4:  Ensembl_transcript_ID
c5:  unused_field
c6:  strand
c7:  CDS_start
c8:  CDS_end
c9:  Ensembl_gene_ID
c10: number_of_exons
c11: exon_start_coordinates
c12: exon_end_coordinates
========================================
format of <tab-separated list of deletions>:
c1: chromosome
c2: start_coordinate
c3: end_coordinate
========================================
Output format < one line for each deletion>:
c1:  chromosome
c2:  start_coordinate
c3:  end_coordinate
c4:  number of LOF genes
c5:  number of LOF genes for which haploinsufficiency probability is available
c6:  LOD score of deletion
========================================

Note: prediction for deletions on the X/Y chromosome is possible but should be interpreted with caution.

========================================
Example: 

perl calc_lod.pl -p HI_prediction_with_imputation.txt -g ENST_50_protein-coding.txt -u 500 -f 1 input_deletions.txt > output.txt

=======================================
Contact:

Ni Huang
nh3@sanger.ac.uk
